# Supplementary material for: Extended-Synaptotagmin-1 and -2 control T cell signaling and function
Source: EMBO Rep. 2023 Dec 19;25(1):286–303. doi: 10.1038/s44319-023-00011-7 (PMC10897422; doi:10.1038/s44319-023-00011-7)
Supplement: Supplementary file 2 — Reagent Table [file 44319_2023_11_MOESM2_ESM.xlsx]

## Sheet: Antibodies
Fluorophore	Antibody Target	Type	Species (anti)	Companuy	Catalog #
	phospho p44/42 MAPK (T202/Y204)	polyclonal	Rabbit	Cell Signlaing	9101S
	MAPK ½	polyclonal	Rabbit	from EMD Millipore Sigma	50095
	EEA1	monoclonal IgG1k	mouse	AbCam	610457
	ESYT1	polyclonal IgG	Rabbit	NOVUS	NBP1-84741
	ESYT2	polyclonal IgG	Rabbit	Atlas Antibodies	HPA002132
	ESYT3	polyclonal IgG	Rabbit	NOVUS	NBP1-91354
	GFP	monoclonal IgG	mouse	ROCHE	11814460001
	CD3 (OKT3)	monoclonal IgG2a	mouse	Invitrogen	16-0037-85
	CD28	monoclonal IgG1k	mouse	BD Pharmingen	555725
	CD4	monoclonal IgG1k	mouse	Biolegend	300502
	Actin	monoclonal	rabbit	Sigma	A2668
	Actin	monoclonal	mouse	Sigma	A-5441
	Munc 13-4	polyclonal IgG	rabbit	Santa Cruz Biotech	sc-50465
	Tubulin	monoclonal IgG1k	mouse	Santa Cruz Biotech	sc-32293
	CD63	polyclonal	rabbit	Abcam	ab134045

## Sheet: Conjugated antibodies
Fluorophore	Antibody Target	Clone	Isotype	Companuy	Catalog #
AF488	p-ZAP70 Y292	A16038B	mouse	Biolegend	693805
AG647	p-LAT Y171	A20005D	mouse	Biolegend	946603
PE	p-PLCG1Y783	A17025A	mouse	Biolegend	612403
BV510	CD4	OKT4	mouse	Biolegend	317444
APC700	IL-2	MQ1-17H12	Rat IgG2a, k	BD Bioscience	565136
CF594	TNFa	MAb11	mouse	BD Bioscience	562784
PE	CD45	2D1	Mouse IgG1, k	Invitrogen	12-9459-41
PerCP	CD3	SK7	Mouse IgG1	BD Bioscience	347344
FITC	CD8	SK1	Mouse IgG1	BD Bioscience	347313
PE	CD107a	H4A3	Mouse IgG1, k	BD Bioscience	555801
BV605	CD56	NCAM16.2	Mouse IgG2b	BD Bioscience	663990
APC	Annexin v			Biolegend	640932
BV785	CD8	SK1	Mouse IgG1, k	Biolegend	344740
