# Supplementary material for: Extended-Synaptotagmin-1 and -2 control T cell signaling and function
Source: EMBO Rep. 2023 Dec 19;25(1):286–303. doi: 10.1038/s44319-023-00011-7 (PMC10897422; doi:10.1038/s44319-023-00011-7)
Supplement: Supplementary file 4 — Source Data Fig. 1 [file 44319_2023_11_MOESM4_ESM.zip]

Archive with 41 entries (34 files):
- FIG 1/
- __MACOSX/._FIG 1
- FIG 1/.DS_Store
- __MACOSX/FIG 1/._.DS_Store
- FIG 1/._.DS_Store
- FIG 1/Figure 1B/
- FIG 1/Figure 1D/
- FIG 1/Figure 1E/
- FIG 1/Figure 1F/
- FIG 1/Figure 1C /
- FIG 1/Figure 1A /
- FIG 1/Figure 1B/Fig 1B. Data Source .xlsx
- __MACOSX/FIG 1/Figure 1B/._Fig 1B. Data Source .xlsx
- FIG 1/Figure 1B/._Fig 1B. Data Source .xlsx
- FIG 1/Figure 1D/Fig 1D. Data Source.xlsx
- __MACOSX/FIG 1/Figure 1D/._Fig 1D. Data Source.xlsx
- FIG 1/Figure 1D/._Fig 1D. Data Source.xlsx
- FIG 1/Figure 1E/Fig 1E. Data Source.xlsx
- __MACOSX/FIG 1/Figure 1E/._Fig 1E. Data Source.xlsx
- FIG 1/Figure 1E/._Fig 1E. Data Source.xlsx
- FIG 1/Figure 1F/Fig 1F. Data Source.xlsx
- __MACOSX/FIG 1/Figure 1F/._Fig 1F. Data Source.xlsx
- FIG 1/Figure 1F/._Fig 1F. Data Source.xlsx
- FIG 1/Figure 1C /Fig 1C Data Source .xlsx
- __MACOSX/FIG 1/Figure 1C /._Fig 1C Data Source .xlsx
- FIG 1/Figure 1C /._Fig 1C Data Source .xlsx
- FIG 1/Figure 1A /Fig 1A. Data Source.xlsx
- __MACOSX/FIG 1/Figure 1A /._Fig 1A. Data Source.xlsx
- FIG 1/Figure 1A /._Fig 1A. Data Source.xlsx
- FIG 1/Figure 1A /Fig 1A1.png
- __MACOSX/FIG 1/Figure 1A /._Fig 1A1.png
- FIG 1/Figure 1A /._Fig 1A1.png
- FIG 1/Figure 1A /Fig 1A2.png
- __MACOSX/FIG 1/Figure 1A /._Fig 1A2.png
- FIG 1/Figure 1A /._Fig 1A2.png
- FIG 1/Figure 1A /Fig 1A3.png
- __MACOSX/FIG 1/Figure 1A /._Fig 1A3.png
- FIG 1/Figure 1A /._Fig 1A3.png
- FIG 1/Figure 1A /Fig 1A4.png
- __MACOSX/FIG 1/Figure 1A /._Fig 1A4.png
- FIG 1/Figure 1A /._Fig 1A4.png
