# Supplementary material for: Extended-Synaptotagmin-1 and -2 control T cell signaling and function
Source: EMBO Rep. 2023 Dec 19;25(1):286–303. doi: 10.1038/s44319-023-00011-7 (PMC10897422; doi:10.1038/s44319-023-00011-7)
Supplement: Supplementary file 4 — Source Data Fig. 1 [file 44319_2023_11_MOESM4_ESM.zip › FIG 1/Figure 1B/Fig 1B. Data Source .xlsx]

## Sheet: Sheet1
Figure 1B- Degranulation over time course for Esyt KD samples
TIME	NT siRNA					E-Syt1 siRNA					E-Syt2 siRNA					E-Syt1&2 siRNA					Munc 13-4 siRNA
30	12.11	13.89	2.94	3.93	2.65	23.03	19.36	7.52	7.83	7.83	16.19	22.17	4.04	9.91	6.84	18.7	23.55	4.06	5.9	6.7	7.95	1.9	-0.98	-0.03	-0.16
60	11.66	15.69	7.16	6.58	6.96	20.25	25.16	13.34	12.74	13.94	16.46	27.07	11.41	9.71	11.41	19.15	22.85	10.94	11.94	12.14	12.5	3.2	1.92	2.65	2.53
90	13.19	8.26	1.7	2.42	2.12	23.45	14.88	5.04	5.91	5.83	17.01	18.47	6.12	4.06	5.63	22.09	16.35	4.83	5.05	3.65	13.18	2.4	-0.96	-0.93	-0.61
120	2.5	9.14	0.54	0.02	1.82	5.25	10.86	1.21	1.53	1.89	5.45	16.87	0.91	2.56	1.11	4.43	18.25	0.39	0.7	0.7	1.87	4.21	-2.41	-2.33	-1.62
150	0.54	4.17	4.88	5.26	5.81	2.1	9.16	9.34	9.64	10.04	2.4	11.77	7.71	8.81	9.61	3.32	11.35	6.84	7.54	8.14	2.02	0.8	-0.09	0.63	-0.02
