# Supplementary material for: Extended-Synaptotagmin-1 and -2 control T cell signaling and function
Source: EMBO Rep. 2023 Dec 19;25(1):286–303. doi: 10.1038/s44319-023-00011-7 (PMC10897422; doi:10.1038/s44319-023-00011-7)
Supplement: Supplementary file 4 — Source Data Fig. 1 [file 44319_2023_11_MOESM4_ESM.zip › FIG 1/Figure 1D/Fig 1D. Data Source.xlsx]

## Sheet: Sheet1
Fig 1D - phospho ZAP70 signaling analysis od CD8+ T cells knodown with siRNA via flow cytometry
Time (mins)	NT siRNA CD8+					E-Syt1 siRNA CD8+					E-Syt2 siRNA CD8+					E-Syt1&2 siRNA CD8+
0	0	0	0	0	0	0	0	0	0	0	0	0	0	0	0	0	0	0	0	0
1	0.188571	0.0690586	0.12065	0.149466	0.138565	0.0587219	0.321988	0.385366	0.406525	0.373258	0.218079	0.292863	0.310027	0.363514	0.388278	0.229272	0.398108	0.397346	0.385407	0.352459
5	0.185246	0.0610895	0.104724	0.142985	0.151876	0.0939994	0.320704	0.382689	0.400461	0.353967	0.177947	0.294599	0.302657	0.355518	0.378552	0.208514	0.39533	0.395709	0.407866	0.384927
10	0.146293	0.0592593	0.157153	0.162138	0.139722	0.120264	0.317564	0.380328	0.392452	0.404664	0.157758	0.290535	0.307399	0.387544	0.430917	0.211255	0.393849	0.402524	0.40658	0.368808
30	0.205436	0.0676198	0.156841	0.181507	0.208814	0.145049	0.321805	0.384699	0.378332	0.389069	0.176554	0.29034	0.309091	0.383566	0.412536	0.211938	0.392526	0.393898	0.38816	0.352883
60	0.267682	0.135745	0.188147	0.22308	0.204225	0.182231	0.319045	0.382353	0.432626	0.399173	0.222667	0.293056	0.305321	0.409275	0.43633	0.298151	0.399569	0.398161	0.408416	0.398599
120	0.191212	0.160404	0.218825	0.282013	0.267912	0.129261	0.31849	0.389173	0.424367	0.408208	0.140118	0.310032	0.310588	0.404082	0.429857	0.237444	0.400054	0.393733	0.39912	0.385118
