# Supplementary material for: Extended-Synaptotagmin-1 and -2 control T cell signaling and function
Source: EMBO Rep. 2023 Dec 19;25(1):286–303. doi: 10.1038/s44319-023-00011-7 (PMC10897422; doi:10.1038/s44319-023-00011-7)
Supplement: Supplementary file 4 — Source Data Fig. 1 [file 44319_2023_11_MOESM4_ESM.zip › FIG 1/Figure 1E/Fig 1E. Data Source.xlsx]

## Sheet: Sheet1
Fig 1E- phospho LAT signaling analysis od CD8+ T cells knodown with siRNA via flow cytometry
Time (mins)	NT siRNA CD8+					E-Syt1 siRNA CD8+					E-Syt2 siRNA CD8+					E-Syt1&2 siRNA CD8+
0	0	0	0	0	0	0	0	0	0	0	0	0	0	0	0	0	0	0	0	0
1	0.367615	0.248069	0.239779	0.192146	0.185449	0.237934	0.591549	0.631183	0.331613	0.137931	0.336523	0.560027	0.581653	0.159292	0.223926	0.936772	0.625823	0.644531	0.222727	0.159332
5	0.27204	0.329027	0.349716	0.195531	0.129573	0.222798	0.55478	0.617284	0.200617	0.105754	0.280899	0.543493	0.558682	0.125767	0.291317	0.934932	0.626561	0.637931	0.326772	0.165663
10	0.267736	0.262311	0.33139	0.145401	0.160294	0.247492	0.576642	0.605756	0.198142	0.213406	0.290708	0.560616	0.587556	0.0937997	0.319892	0.940764	0.634021	0.635757	0.275424	0.333333
30	0.392857	0.301345	0.342884	0.133835	0.136157	0.330855	0.606901	0.601219	0.358911	0.190141	0.406138	0.576774	0.582468	0.246032	0.396181	0.942161	0.611491	0.653553	0.210769	0.168168
60	0.408191	0.248795	0.350943	0.149188	0.0950872	0.374131	0.588121	0.615786	0.252525	0.0770466	0.427392	0.571802	0.566127	0.0923567	0.336828	0.944888	0.643216	0.647059	0.195925	0.229485
120	0.37491	0.0835294	0.219955	0.109737	0.0979463	0.336772	0.589182	0.619755	0.232593	0.114022	0.372075	0.583492	0.580561	0.12844	0.183871	0.944566	0.637524	0.624742	0.169903	0.096248
