# Supplementary material for: Extended-Synaptotagmin-1 and -2 control T cell signaling and function
Source: EMBO Rep. 2023 Dec 19;25(1):286–303. doi: 10.1038/s44319-023-00011-7 (PMC10897422; doi:10.1038/s44319-023-00011-7)
Supplement: Supplementary file 4 — Source Data Fig. 1 [file 44319_2023_11_MOESM4_ESM.zip › FIG 1/Figure 1F/Fig 1F. Data Source.xlsx]

## Sheet: Sheet1
Fig 1F- phospho PLCg signaling analysis oF CD8+ T cells knodown with siRNA via flow cytometry
Time (mins)	NT siRNA CD8+					E-Syt1 siRNA CD8+					E-Syt2 siRNA CD8+					E-Syt1&2 siRNA CD8+
0	0	0	0	0	0	0	0	0	0	0	0	0	0	0	0	0	0	0	0	0
1	0.0807692	0.558442	0.597414	0.197411	0.197885	0.0167015	0.5496	0.630943	0.544517	0.549077	0.130755	0.501637	0.536962	0.533601	0.562809	0.135496	0.640587	0.642276	0.544677	0.591977
5	0.104869	0.618966	0.5435	0.340426	0.25838	0.061657	0.54376	0.629749	0.536702	0.533668	0.106061	0.50082	0.533552	0.549855	0.57212	0.123791	0.64	0.640229	0.56769	0.621253
10	0.0895238	0.616652	0.590351	0.484407	0.442812	0.0634615	0.541531	0.625205	0.540643	0.573921	0.0852713	0.499178	0.536585	0.561734	0.600362	0.118677	0.638525	0.642276	0.564545	0.608083
30	0.101504	0.633499	0.578139	0.526266	0.421569	0.0776515	0.551037	0.630645	0.497415	0.556405	0.102662	0.5	0.540693	0.549855	0.586916	0.125483	0.635537	0.639935	0.550235	0.590775
60	0.164336	0.629505	0.609532	0.544536	0.501408	0.096475	0.541904	0.630347	0.559783	0.578947	0.140255	0.502044	0.529703	0.579566	0.608156	0.176364	0.647482	0.642857	0.568079	0.626679
120	0.101504	0.609885	0.619086	0.545788	0.512844	0.0580271	0.546699	0.636219	0.554128	0.581227	0.0541082	0.512019	0.539952	0.583706	0.607111	0.132184	0.646635	0.636964	0.56573	0.623646
