# Supplementary material for: Extended-Synaptotagmin-1 and -2 control T cell signaling and function
Source: EMBO Rep. 2023 Dec 19;25(1):286–303. doi: 10.1038/s44319-023-00011-7 (PMC10897422; doi:10.1038/s44319-023-00011-7)
Supplement: Supplementary file 4 — Source Data Fig. 1 [file 44319_2023_11_MOESM4_ESM.zip › FIG 1/Figure 1C /Fig 1C Data Source .xlsx]

## Sheet: Sheet1
Figure 1C. Cytotoxicity data for Esyt KD samples
Time	NT siRNA					E-Syt1 siRNA					E-Syt2 siRNA					E-Syt1&2 siRNA					Munc 13-4 siRNA
5	1.32781	0	0.16756	0.1473	0	1.35589	0.7832	0.7947	0.10921	0.95861	1.99158	0	0.50951	0.15202	0	1.2451	0.14051	0	0.13948	0	1.42905	0.01544	0	0	0
10	0.847422	0.41792	0	0.13113	0.3064	0.341785	0	0.11417	0.1448	0.93684	1.17659	1.49675	0.55559	0.23856	0.02849	0.22691	0.25117	0.44596	0.08132	0.32691	0.72037	0.38482	0.52394	0.46614	0.34202
15	0.402317	0.301023	0.25598	0	0.25255	0	0.11358	0	0	0	1.15014	1.39523	0.53355	0.17831	0.3177	0.170735	0.25175	0.69374	0.51651	1.18666	0.317915	0.46284	0.22011	0.95059	0.94135
20	0.382607	0.376728	0.39649	0.2354	0.23776	0.46477	0.18626	0.70035	0.39273	0.94625	0.743475	1.07708	0.27046	0	0.06165	0.630685	0.20303	-0.01836	0	0.54974	0.404905	0.32492	0.2509	0.91128	0.04802
25	0.161782	0.470313	0.39931	0.21312	0.25718	0.428595	0.27915	0.59321	0.85899	1.36213	0	1.0944	0	0.35408	0.31776	0	0	0.13693	0.67799	0.90399	0	0	0.06374	0.53974	0.37014
30	0.155968	0.420976	0.62145	0.31418	0.4528	0.195082	0.50087	1.0947	0.98055	2.4544	0.618317	1.21643	0.29383	0.90604	0.99045	0.271967	1.08611	0.6189	0.40216	0.67102	0.0656467	0.18222	0.28827	1.05493	0.96998
35	0.558505	0.519459	0.50472	0.70108	0.46339	0.715358	1.89077	1.94289	2.36485	4.01805	0.234773	1.12286	0.76792	1.49402	1.40885	0.234933	1.74744	2.04796	1.26565	2.47418	0.379533	0.80701	0.68285	1.76084	1.31588
40	0.0209183	0.66758	0.59038	1.01811	0.53499	0.447792	2.63269	4.85905	4.07634	5.98685	0.542267	1.33423	1.09953	2.20757	1.91648	0.763787	2.72785	2.75193	2.5657	3.0988	0.312667	0.99837	2.05021	2.91054	3.27054
45	0.58974	0.64284	0.60062	1.2016	0.70405	0.419503	3.56999	5.66413	5.23918	6.64746	1.35658	2.63615	1.60689	3.09265	2.48336	0.916058	3.47418	4.313	3.01885	4.01174	0.348848	1.82218	3.12094	3.60571	3.61824
50	0	1.28857	1.57595	2.17997	1.39434	0.432033	4.60874	7.12054	6.60698	9.0019	1.04259	3.16626	1.89426	4.37	3.10079	0.448638	4.60513	5.20425	4.32354	4.90478	0.273568	1.92026	3.84466	4.28311	4.89453
55	0.331392	1.63001	1.83539	3.36565	1.84751	0.433435	6.6875	8.47991	7.86235	10.402	1.03922	3.58697	3.0354	5.54534	4.15411	0.4033	5.18483	6.84855	5.74639	6.19097	0.48293	1.11936	3.4512	4.27611	5.16375
60	0.987935	2.50668	2.12884	4.31771	2.56059	0.325638	7.46211	10.4655	9.06656	12.2377	0.808733	3.66422	3.16638	6.16852	4.74922	0.879553	5.87556	7.60388	6.44412	6.8787	0.224583	1.01867	3.18931	4.49001	5.77264
65	1.0815	3.05713	3.31621	4.93148	2.43395	0.729132	8.47815	11.9214	9.8503	13.5313	0.852957	5.36546	3.91019	7.83918	5.88327	1.10158	6.88645	8.62427	7.40451	7.62599	0.578167	1.99269	3.97576	4.96679	6.5953
70	0.905375	3.57752	3.16676	6.70258	3.93519	0.965958	9.46036	12.7544	11.4915	15.0068	0.919813	5.63815	4.63102	8.21095	6.74764	1.5713	7.4177	9.96072	8.92426	8.98564	0.649543	3.55862	3.69712	6.12765	6.78365
75	1.20297	4.05766	3.97933	7.03254	5.09198	1.06	9.93992	13.6495	12.0873	15.599	1.72279	6.14337	5.33511	8.97918	7.33962	1.67445	9.49773	11.3773	9.36119	10.019	0.88399	3.43906	3.07036	5.68575	6.15165
80	0.667225	3.45219	4.66395	7.6239	5.57473	3.16047	11.2491	15.0915	13.1577	17.1704	1.58574	6.16769	4.71993	9.12469	8.01169	1.47577	10.093	11.5096	10.8473	10.7879	0.682223	3.13317	3.8068	6.48939	6.28489
85	1.32331	4.87719	5.16364	8.56129	6.20452	3.74573	10.9422	15.2825	13.8133	17.3738	1.94547	6.72771	4.41811	9.48486	7.99246	2.08553	9.33062	11.7714	10.7175	10.9312	0.69284	3.90396	3.43419	6.72288	6.64378
90	1.12101	5.19076	5.18234	9.06213	6.12534	3.59054	11.4794	15.8088	15.9028	18.9324	2.63467	7.7839	5.29501	10.7386	9.67585	3.02409	10.2874	12.8249	11.7228	11.1216	0.957065	2.4221	3.45893	5.89162	6.21952
95	1.30559	5.28431	6.25914	9.48878	6.41108	3.74001	13.0622	17.3539	16.793	20.2132	2.76004	8.0471	5.3863	11.2198	9.56785	2.7434	11.0016	13.9263	12.5466	11.3767	1.01758	2.6307	3.25633	6.82122	6.93552
100	1.2692	3.41642	5.51172	9.84742	7.75084	3.62701	13.04	17.2953	17.6152	20.1209	3.39011	8.35386	5.69016	10.6745	9.00971	3.19465	11.4019	13.6487	12.7627	11.006	0.0387483	2.52017	3.9241	6.10129	6.60569
105	1.10081	5.77364	5.88159	9.86768	7.5481	3.27184	12.7462	17.3495	18.3261	20.3338	4.50258	8.54391	6.45401	11.8624	10.2952	3.25	11.5094	13.9796	12.7317	11.7784	1.12362	2.07271	3.53664	5.85083	6.35743
110	1.59897	6.01336	6.58521	10.4338	8.34126	3.41693	12.2762	17.6487	18.9709	19.5717	5.52768	8.76193	6.85033	11.1516	10.3379	3.96926	12.0497	14.775	14.2526	12.1285	1.99523	2.20678	3.77181	5.9042	6.6641
115	1.34412	5.74549	6.31029	11.1154	7.86864	3.20274	12.5062	18.2674	19.3286	20.6223	5.66566	9.22273	6.56543	12.852	10.5754	4.5775	12.1698	15.2099	14.7423	12.2652	1.82994	2.19106	3.28969	5.74848	6.18558
120	1.58321	6.0885	6.83687	11.2742	8.61652	3.63128	13.3293	18.4153	20.1746	20.7371	5.88342	9.80302	6.80382	12.8869	10.5828	5.03888	13.4989	16.0726	15.3616	12.6337	1.81369	2.38995	3.12448	5.31717	6.88307
125	2.36925	7.18652	7.96764	11.6492	8.09559	3.99826	14.308	18.4866	19.8241	21.2122	5.80252	9.43391	7.48121	13.0272	11.2212	5.2887	13.5441	17.0988	15.7237	13.2866	1.55798	2.19909	3.83422	5.53771	6.66331
130	0.941718	7.07579	7.76374	12.5991	8.82629	2.71869	14.0607	18.6144	19.9802	21.3445	5.00242	9.63788	7.54088	13.1253	12.3548	5.6326	13.2882	16.7836	16.0726	13.2628	1.60521	2.49198	3.65111	5.9536	6.8827
135	2.07919	7.61792	9.02927	13.2038	10.0639	3.02982	14.6148	20.3471	20.9826	22.4073	5.26216	10.8102	8.00559	13.8741	12.4213	5.12873	12.9657	17.64	16.713	13.9937	1.92421	3.69063	3.63286	5.08235	6.54885
140	2.18716	7.49764	9.17799	13.2588	9.68724	3.23104	15.5245	20.0974	20.0998	22.4669	5.22368	11.4147	8.5107	14.563	12.8806	5.10152	14.3504	18.9303	18.3208	14.5914	1.92684	3.33729	3.54312	5.91561	6.87281
145	1.99059	8.05298	9.52643	13.2392	9.63658	2.85902	16.323	20.4755	21.0908	22.5115	5.57993	11.4694	9.17207	14.8905	13.0731	5.28177	14.5312	18.391	18.1074	14.9139	1.57904	3.85794	5.80187	5.97586	6.70976
150	2.6415	9.09983	9.84198	13.8401	10.5122	3.18104	16.6818	20.3853	20.9265	23.2473	4.66758	12.5276	10.2105	15.5543	15.1255	6.12144	15.2041	19.6609	18.6911	16.3621	1.99478	3.04144	5.37937	5.64806	6.80856
155	1.96502	8.69768	10.0681	14.5122	10.8282	3.68715	17.4455	21.8751	21.6447	23.8482	5.88508	12.0508	9.43709	15.7847	14.4203	6.60343	15.6697	20.2474	20.2754	16.5997	2.16434	3.84602	5.24205	5.58854	6.14574
160	2.2799	9.57362	10.955	15.3682	12.3919	3.6508	18.081	22.3006	23.0186	24.8241	5.99595	13.1472	10.1719	16.5023	15.3768	6.15659	16.472	21.0394	21.0485	17.7081	2.24077	3.86156	5.69939	5.60828	6.38068
165	3.05433	10.89	11.9662	16.3005	12.2967	3.66202	18.2937	22.7975	23.2811	25.1239	5.91088	14.2384	10.9942	16.7454	16.9612	7.37716	16.895	22.164	21.9245	18.0122	2.35963	3.19156	5.82619	5.71418	6.90578
170	2.58479	11.455	12.8163	16.0399	12.3522	3.40426	19.287	23.9039	24.1261	25.8047	5.9412	14.4718	11.8233	17.2204	17.72	6.58109	18.324	23.0587	22.0673	18.9626	2.08741	3.85516	5.48499	5.56798	6.40998
175	2.75313	10.5165	11.8515	17.1491	14.1161	4.16929	19.5366	24.5647	24.5682	26.03	5.62437	14.514	11.6978	16.965	17.5591	7.08916	18.9483	23.8951	24.1767	19.8153	2.65149	3.85106	5.32679	5.14838	6.70848
180	2.68947	13.0986	12.9471	17.645	13.8654	3.9073	20.2262	24.6338	25.043	26.9255	5.8786	15.8983	11.985	18.5439	18.7677	7.85675	19.0963	24.4654	24.3834	19.7116	3.16274	3.87386	4.20839	5.12638	6.05698
185	2.64515	12.9956	13.3003	18.2976	14.0929	3.94368	21.7405	26.1928	25.5435	27.7717	7.26763	15.9996	12.8834	19.1697	19.4322	7.60799	20.7466	25.2249	25.4579	21.0934	3.08619	3.41026	4.96789	8.97318	6.11168
190	3.08105	12.9239	13.3079	18.6861	15.9693	4.15311	21.3315	26.5788	26.4031	28.4234	6.20743	17.0429	13.7463	20.3026	20.5214	6.96753	20.7139	25.8542	26.0907	21.6903	3.08907	3.52946	4.98279	8.79738	7.32148
195	3.05706	13.6247	13.4077	19.4517	16.1779	4.50603	22.1566	27.2297	26.2078	27.8362	6.85436	17.3121	14.4133	20.7419	20.9131	6.62577	21.8998	26.009	27.2473	22.5819	2.86456	3.95506	4.18729	8.74648	9.46888
200	3.31231	14.3763	13.1791	19.4173	17.0283	4.11613	23.2087	28.3217	26.6486	29.6522	6.56593	18.3452	15.0424	21.1653	21.5125	7.1453	22.2329	27.149	27.6672	22.7775	2.88327	3.98336	4.40709	9.71088	9.98398
205	3.79571	14.6205	13.4449	19.758	16.7503	3.60261	23.5386	28.1839	26.8169	30.2121	8.04926	19.8365	16.1305	22.6813	22.6898	7.52454	23.7374	27.9738	29.0617	24.3555	3.11061	3.42626	4.95939	9.79498	9.51298
210	3.15989	14.796	16.4982	20.0751	16.8567	4.23322	24.213	29.0856	27.9016	30.918	6.94233	20.0163	16.5481	22.6943	23.7102	7.4511	24.2684	28.599	30.0497	25.2268	3.72204	3.96156	4.15129	10.8194	9.19488
215	3.64599	16.5825	17.6559	21.3495	17.8925	4.56876	24.8457	29.423	28.2915	30.8402	6.93587	20.3938	16.4067	22.5825	23.2306	7.5511	24.2262	28.1731	29.5485	24.6058	3.47444	3.49276	4.43509	10.118	9.50628
220	3.86253	16.359	18.2469	21.6868	18.7566	5.98474	25.4018	29.6366	28.4629	30.8427	6.76371	20.9133	16.6874	22.9702	23.4772	7.34026	25.5407	29.3145	30.022	26.01	3.23442	3.93356	4.13549	10.5239	9.03008
225	3.30137	17.4887	19.0087	22.5674	19.6172	5.69262	25.6761	29.3583	29.0547	31.1731	7.08354	21.4914	16.651	23.9376	23.6799	7.1472	26.2138	29.7499	31.0129	26.5154	3.76509	3.86326	5.13339	10.8102	10.2201
230	4.04253	17.2409	18.1346	22.8644	19.3115	5.0035	25.5013	29.3626	28.023	31.4521	6.14845	22.3448	17.6389	24.2921	24.5023	7.41348	27.3109	30.0513	32.254	27.5174	4.18708	3.38926	5.33179	10.4372	10.2487
235	4.32767	16.7438	18.2988	23.2938	18.0913	5.85807	25.9627	29.2415	28.8699	31.2919	6.65431	22.9243	17.5618	24.5759	24.8477	7.97374	27.6986	30.5128	32.3811	28.0826	3.79955	3.00566	5.79459	11.2863	10.5825
240	3.51021	18.5853	18.3263	23.5887	18.5747	6.51172	26.6837	29.9496	28.7204	31.676	6.41089	23.2344	17.7849	25.2869	24.9543	7.24652	28.1867	30.3873	32.355	28.0717	4.21587	3.31406	4.40849	12.9766	10.3232
245	4.2922	17.8861	18.686	23.2074	19.6934	6.18635	26.539	29.2921	28.6425	31.7316	6.54877	23.6662	17.6925	24.9853	25.1236	8.26559	27.8976	31.2606	32.6931	28.8061	4.42856	3.36756	4.27259	13.8567	10.0313
