# Supplementary material for: Extended-Synaptotagmin-1 and -2 control T cell signaling and function
Source: EMBO Rep. 2023 Dec 19;25(1):286–303. doi: 10.1038/s44319-023-00011-7 (PMC10897422; doi:10.1038/s44319-023-00011-7)
Supplement: Supplementary file 4 — Source Data Fig. 1 [file 44319_2023_11_MOESM4_ESM.zip › FIG 1/Figure 1A /Fig 1A. Data Source.xlsx]

## Sheet: Sheet1
Figure 1A. Quantification of Western blot siRNA knockdown samples
NT siRNA	NT siRNA	E-Syt1 siRNA	E-Syt1 siRNA	E-Syt2 siRNA	E-Syt2 siRNA	E-Syt1&2 siRNA	E-Syt1&2 siRNA	Munc 13-4
100	100	10.9848	81.4404	102.694	16.94	8.97193	16.94	32.1281
100	100	33.9575	91.8891	112.306	7.69706	26.8151	9.93792	57.5463
100	100	21.7883	60.9132	103.49	28.5394	29.2121	14.764	35.595
100	100	19.2516	110.772	47.4606	24.3981	15.5892	37.8061	29.8848
100	100	7.60394	112.306	95.93	19.4842	28.5394	38.7199
