# Supplementary material for: Extended-Synaptotagmin-1 and -2 control T cell signaling and function
Source: EMBO Rep. 2023 Dec 19;25(1):286–303. doi: 10.1038/s44319-023-00011-7 (PMC10897422; doi:10.1038/s44319-023-00011-7)
Supplement: Supplementary file 5 — Source Data Fig. 2 [file 44319_2023_11_MOESM5_ESM.zip]

Archive with 38 entries (37 files):
- FIG 2/
- __MACOSX/._FIG 2
- FIG 2/Figure 2B. data source.xlsx
- __MACOSX/FIG 2/._Figure 2B. data source.xlsx
- FIG 2/._Figure 2B. data source.xlsx
- FIG 2/Figure 2C. data source.xlsx
- __MACOSX/FIG 2/._Figure 2C. data source.xlsx
- FIG 2/._Figure 2C. data source.xlsx
- FIG 2/Figure 2D. data source.xlsx
- __MACOSX/FIG 2/._Figure 2D. data source.xlsx
- FIG 2/._Figure 2D. data source.xlsx
- FIG 2/Figure 2F. data source.xlsx
- __MACOSX/FIG 2/._Figure 2F. data source.xlsx
- FIG 2/._Figure 2F. data source.xlsx
- FIG 2/Fig 2A1.png
- __MACOSX/FIG 2/._Fig 2A1.png
- FIG 2/._Fig 2A1.png
- FIG 2/Fig 2A2.png
- __MACOSX/FIG 2/._Fig 2A2.png
- FIG 2/._Fig 2A2.png
- FIG 2/Fig 2E2.jpeg
- __MACOSX/FIG 2/._Fig 2E2.jpeg
- FIG 2/._Fig 2E2.jpeg
- FIG 2/Fig 2E3.png
- __MACOSX/FIG 2/._Fig 2E3.png
- FIG 2/._Fig 2E3.png
- FIG 2/Fig 2E5.jpeg
- __MACOSX/FIG 2/._Fig 2E5.jpeg
- FIG 2/._Fig 2E5.jpeg
- FIG 2/Fig 2E6.jpeg
- __MACOSX/FIG 2/._Fig 2E6.jpeg
- FIG 2/._Fig 2E6.jpeg
- FIG 2/Fig 2E4.jpeg
- __MACOSX/FIG 2/._Fig 2E4.jpeg
- FIG 2/._Fig 2E4.jpeg
- FIG 2/Fig 2E1 .jpeg
- __MACOSX/FIG 2/._Fig 2E1 .jpeg
- FIG 2/._Fig 2E1 .jpeg
