# Supplementary material for: Extended-Synaptotagmin-1 and -2 control T cell signaling and function
Source: EMBO Rep. 2023 Dec 19;25(1):286–303. doi: 10.1038/s44319-023-00011-7 (PMC10897422; doi:10.1038/s44319-023-00011-7)
Supplement: Supplementary file 5 — Source Data Fig. 2 [file 44319_2023_11_MOESM5_ESM.zip › FIG 2/Figure 2B. data source.xlsx]

## Sheet: Sheet1
Fig 2B - phospho ZAP70 signaling analysis of Jurkat KO cell lines via flow cytometry
Time (mins)	WT Jurkat			E-Syt1 KO Jurkat			E-Syt2 KO Jurkat			E-Syt1&2 DKO Jurkat
0	0	0	0	0	0	0	0	0	0	0	0	0
1	0.00474898	0.15257	0.018981	0.072926	0.229922	0.0156959	0.121471	0.301561	0.0406792	0.303728	0.444631	0.124203
5	0.147836	0.150222	0.0107455	0.0618371	0.216196	0.00068729	0.420905	0.254832	0.088882	0.378945	0.248507	0.244186
10	0.244593	0.152336	0.109432	0.0915647	0.156943	0.018538	0.282189	0.299609	0.00272665	0.014884	0.326796	0.0428124
30	0.0174146	0.145723	0.119283	0.153761	0.153931	0.0091868	0.102917	0.280092	0.0116919	0.10309	0.279444	0.0624113
60	0.143858	0.123248	0.0162125	0.0257792	0.134664	0.0701948	0.277147	0.287461	0.0406368	0.225772	0.249361	0.250417
120	0.0411765	0.132428	0.0140562	0.178956	0.120069	0.0402109	0.192517	0.205453	0.0331909	0.189383	0.187519	0.100257
