# Supplementary material for: Extended-Synaptotagmin-1 and -2 control T cell signaling and function
Source: EMBO Rep. 2023 Dec 19;25(1):286–303. doi: 10.1038/s44319-023-00011-7 (PMC10897422; doi:10.1038/s44319-023-00011-7)
Supplement: Supplementary file 5 — Source Data Fig. 2 [file 44319_2023_11_MOESM5_ESM.zip › FIG 2/Figure 2C. data source.xlsx]

## Sheet: Sheet1
Fig 2C - phospho LAT signaling analysis of Jurkat KO cell lines via flow cytometry
Time (mins)	WT Jurkat			E-Syt1 KO Jurkat			E-Syt2 KO Jurkat			E-Syt1&2 DKO Jurkat
0	0	0	0	0	0	0	0	0	0	0	0	0
1	0.0278396	0.134584	0.169252	0.106109	0.240542	0.106287	0.200456	0.374696	0.144158	0.363501	0.515201	0.209607
5	0.0653105	0.105396	0.028536	0.0710109	0.218222	0.107488	0.44462	0.346056	0.265329	0.424547	0.316756	0.0694981
10	0.182584	0.121689	0.090011	0.0832646	0.193939	0.0831265	0.316456	0.399533	0.0357968	0.292663	0.415576	0.04811
30	0.0157835	0.16588	0.100868	0.0966469	0.203593	0.132629	0.180863	0.385657	0.0212264	0.198131	0.38115	0.0223529
60	0.181051	0.137398	0.213763	0.11746	0.203593	0.138675	0.368137	0.403712	0.503546	0.310843	0.364865	0.278462
120	0.113706	0.143664	0.0879265	0.0277264	0.17134	0.0415045	0.32435	0.319506	0.263708	0.310843	0.288446	0.108
