# Supplementary material for: Extended-Synaptotagmin-1 and -2 control T cell signaling and function
Source: EMBO Rep. 2023 Dec 19;25(1):286–303. doi: 10.1038/s44319-023-00011-7 (PMC10897422; doi:10.1038/s44319-023-00011-7)
Supplement: Supplementary file 5 — Source Data Fig. 2 [file 44319_2023_11_MOESM5_ESM.zip › FIG 2/Figure 2D. data source.xlsx]

## Sheet: Sheet1
Fig 2D - phospho PLCg signaling analysis of Jurkat KO cell lines via flow cytometry
Time (mins)	WT			E-Syt1 KO			E-Syt2 KO			E-Syt1&2 DKO
0	0	0	0	0	0	0	0	0	0	0	0	0
1	0.193111	0.06942	0.0405241	0.0132304	0.0164609	0.160322	0.203501	0.121547	0.121722	0.111351	0.339286	0.438632
5	0.121591	0.00490597	0.497207	0.0744571	0.116637	0.431946	0.208696	0.19084	0.374665	0.139267	0.279455	0.434606
10	0.174145	0.229293	0.50509	0.00665927	0.152052	0.409619	0.182022	0.129562	0.93552	0.122732	0.221872	1.0928
30	0.0573171	0.214571	0.235379	0.0861651	0.110612	0.640726	0.103448	0.0755814	1.02405	0.024911	0.194777	0.752564
60	0.190576	0.00164609	0.0127539	0.179652	0.0396579	0.165647	0.265389	0.208955	1.0169	0.154321	0.353712	0.798979
120	0.10842	0.204951	0.176083	0.0468584	0.1629	0.105034	0.232877	0.0853308	0.0469736	0.144641	0.147465	0.357246
