# Supplementary material for: Extended-Synaptotagmin-1 and -2 control T cell signaling and function
Source: EMBO Rep. 2023 Dec 19;25(1):286–303. doi: 10.1038/s44319-023-00011-7 (PMC10897422; doi:10.1038/s44319-023-00011-7)
Supplement: Supplementary file 5 — Source Data Fig. 2 [file 44319_2023_11_MOESM5_ESM.zip › FIG 2/Figure 2F. data source.xlsx]

## Sheet: Sheet1
Fig 2F - phospho MAPK signaling analysis of Jurkat KO cell lines via western blotting
Time (mins)	WT			E-Syt1 KO			E-Syt2 KO			E-Syt1&2 DKO
0	0.266968	0.0523214	0.00838509	1.30189	0.0878981	0.595914	0.356495	0.661137	0.0849591	0.318881	0.161972	0.00768156
1	1.71096	0.971861	0.160753	5.41478	1.02381	3.2084	7.5062	3.57047	2.02397	6.32964	1.26855	0.423131
5	2.16464	0.552036	0.0238554	1.37742	0.465649	3.42823	4.31962	1.13709	0.139929	3.58333	0.32973	0.0487541
10	2.40527	0.262019	0.0247904	1.61555	0.519294	2.11688	3.80074	0.861111	0.151095	2.31379	0.346296	0.0663462
30	1.29182	0.169615	0.0251875	2.10123	0.378125	0.929936	1.51016	0.801249	0.228977	0.467852	0.3425	0.0577689
60	3.89922	0.0963303	0.03375	3.87302	0.186019	0.455621	4.15301	0.549223	0.274576	1.93333	0.490452	0.0534884
120	3.95868	0.12623	0.0351128	6.39423	0.323045	0.569994	3.14961	0.571942	0.203043	1.95391	0.549587	0.0375
