# Supplementary material for: Extended-Synaptotagmin-1 and -2 control T cell signaling and function
Source: EMBO Rep. 2023 Dec 19;25(1):286–303. doi: 10.1038/s44319-023-00011-7 (PMC10897422; doi:10.1038/s44319-023-00011-7)
Supplement: Supplementary file 6 — Source Data Fig. 3 [file 44319_2023_11_MOESM6_ESM.zip]

Archive with 17 entries (16 files):
- FIG 3/
- __MACOSX/._FIG 3
- FIG 3/Figure 3C. data source.xlsx
- __MACOSX/FIG 3/._Figure 3C. data source.xlsx
- FIG 3/._Figure 3C. data source.xlsx
- FIG 3/Figure 3B. data source.xlsx
- __MACOSX/FIG 3/._Figure 3B. data source.xlsx
- FIG 3/._Figure 3B. data source.xlsx
- FIG 3/Figure 3D. data source.xlsx
- __MACOSX/FIG 3/._Figure 3D. data source.xlsx
- FIG 3/._Figure 3D. data source.xlsx
- FIG 3/Figure 3A. data source.xlsx
- __MACOSX/FIG 3/._Figure 3A. data source.xlsx
- FIG 3/._Figure 3A. data source.xlsx
- FIG 3/Figure 3E. data source.xlsx
- __MACOSX/FIG 3/._Figure 3E. data source.xlsx
- FIG 3/._Figure 3E. data source.xlsx
