# Supplementary material for: Extended-Synaptotagmin-1 and -2 control T cell signaling and function
Source: EMBO Rep. 2023 Dec 19;25(1):286–303. doi: 10.1038/s44319-023-00011-7 (PMC10897422; doi:10.1038/s44319-023-00011-7)
Supplement: Supplementary file 6 — Source Data Fig. 3 [file 44319_2023_11_MOESM6_ESM.zip › FIG 3/Figure 3C. data source.xlsx]

## Sheet: Sheet1
Figure 3C. ICS for detection of %IL-2 expression in E-Syt KO Jurkat cells stimulated with PMA/ Ionomycisn as controls
WT					E-Syt1 KO					E-Syt2 KO					E-Syt1&2 DKO
20	29	15	54.8	47	23.7	43.6	25.6	47.1	39.1	24.65	24	23.9	32.5	24.1	42	48.9	38.6	51.7	47.6
