# Supplementary material for: Extended-Synaptotagmin-1 and -2 control T cell signaling and function
Source: EMBO Rep. 2023 Dec 19;25(1):286–303. doi: 10.1038/s44319-023-00011-7 (PMC10897422; doi:10.1038/s44319-023-00011-7)
Supplement: Supplementary file 6 — Source Data Fig. 3 [file 44319_2023_11_MOESM6_ESM.zip › FIG 3/Figure 3B. data source.xlsx]

## Sheet: Sheet1
Figure 3B. ICS for detection of %IL-2 expression in E-Syt KO Jurkat cells in stimulated state along with rescue experiemnts. Single E-Syt KO Jurkat cells were complemented with respective E-Syt protein tagged with GFP and sorted for then completion of ICS for IL-2 detection.
WT						WT + GFP LifeAct						E-Syt1 KO						E-Syt1 KO +GFP E-Syt1						E-Syt2 KO						E-Syt2 KO +GFP E-Syt2						E-Syt1&2 DKO
1.79	4.72	2.05	10.9	5.24	6.59	3.03	3					4.41	5.58	3.94	16.4	7.1	9.25	2.68	2.85	2.32				9.32	15.4	10.9	23.4	10.5	11	3.09	3.46	3.36				8.17	10.2	4.83	8.31	13.7	6.43
