# Supplementary material for: Extended-Synaptotagmin-1 and -2 control T cell signaling and function
Source: EMBO Rep. 2023 Dec 19;25(1):286–303. doi: 10.1038/s44319-023-00011-7 (PMC10897422; doi:10.1038/s44319-023-00011-7)
Supplement: Supplementary file 6 — Source Data Fig. 3 [file 44319_2023_11_MOESM6_ESM.zip › FIG 3/Figure 3A. data source.xlsx]

## Sheet: Sheet1
Figure 3A. ICS for detection of %IL-2 expression in E-Syt KO Jurkat cells in resting state along with rescue experiemnts. Single E-Syt KO Jurkat cells were complemented with respective E-Syt protein tagged with GFP and sorted for then completion of ICS for IL-2 detection.
Sheet 1 shows data grouped together by cell line with experiemntal and completementation identified. Sheet two has all the data divided by labeled groups.
	WT						E-Syt1 KO Jurkat						E-Syt2 KO +GFP E-Syt2						E-Syt1&2 DKO
Experimental	0.25	0.63	0.65	0.3	0.59	0.74	1.59	2.58	4.19	4.09	2.69	2.79	3.8	8.51	8.4	5.72	12.3	5.13	6.26	8.38	5.35	5.01	7.61	2.15
Complementation	0.54	0.34					1.15	1.98	1.38				1.09	1.96	0.91

## Sheet: Sheet2
WT						WT + GFP LifeAct						E-Syt1 KO						E-Syt1 KO +GFP E-Syt1						E-Syt2 KO						E-Syt2 KO +GFP E-Syt2						E-Syt1&2 DKO
0.25	0.63	0.65	0.3	0.59	0.74	0.54	0.34					1.59	2.58	4.19	4.09	2.69	2.79	1.15	1.98	1.38				3.8	8.51	8.4	5.72	12.3	5.13	1.09	1.96	0.91				6.26	8.38	5.35	5.01	7.61	2.15
