# Supplementary material for: Extended-Synaptotagmin-1 and -2 control T cell signaling and function
Source: EMBO Rep. 2023 Dec 19;25(1):286–303. doi: 10.1038/s44319-023-00011-7 (PMC10897422; doi:10.1038/s44319-023-00011-7)
Supplement: Supplementary file 6 — Source Data Fig. 3 [file 44319_2023_11_MOESM6_ESM.zip › FIG 3/Figure 3E. data source.xlsx]

## Sheet: Sheet1
Figure 3E. ICS for detection of %IL-2 expression in CD8+ T cells knockeddown with E-Syt siRNA
NT siRNA CD8+						E-Syt1 siRNA CD8+						E-Syt2 siRNA CD8+						E-Syt1&2 siRNA CD8+
20.5	26.8	10.2	25.5			21.3	29.5	29.4	17.6			27.7	31.6	24.4	25.6			28.8	49.3	29	32.3
