# Supplementary material for: Extended-Synaptotagmin-1 and -2 control T cell signaling and function
Source: EMBO Rep. 2023 Dec 19;25(1):286–303. doi: 10.1038/s44319-023-00011-7 (PMC10897422; doi:10.1038/s44319-023-00011-7)
Supplement: Supplementary file 7 — Source Data Fig. 4 [file 44319_2023_11_MOESM7_ESM.zip]

Archive with 351 entries (315 files):
- FIG 4/
- __MACOSX/._FIG 4
- FIG 4/Figure 4E/
- FIG 4/Figure 4B/
- __MACOSX/FIG 4/._Figure 4B
- FIG 4/Figure 4C/
- FIG 4/Figure 4D/
- FIG 4/.DS_Store
- __MACOSX/FIG 4/._.DS_Store
- FIG 4/Figure 4A/
- __MACOSX/FIG 4/._Figure 4A
- FIG 4/Figure 4F/
- FIG 4/Figure 4G/
- FIG 4/Figure 4E/Figure 4E. data source.xlsx
- __MACOSX/FIG 4/Figure 4E/._Figure 4E. data source.xlsx
- FIG 4/Figure 4B/.DS_Store
- __MACOSX/FIG 4/Figure 4B/._.DS_Store
- FIG 4/Figure 4B/ESYT1&2 DKO/
- __MACOSX/FIG 4/Figure 4B/._ESYT1&2 DKO
- FIG 4/Figure 4B/ESYT2 KO/
- __MACOSX/FIG 4/Figure 4B/._ESYT2 KO
- FIG 4/Figure 4B/ESYT1 KO/
- __MACOSX/FIG 4/Figure 4B/._ESYT1 KO
- FIG 4/Figure 4B/WT Jurkat/
- __MACOSX/FIG 4/Figure 4B/._WT Jurkat
- FIG 4/Figure 4C/Fgirue 4C. data source.xlsx
- __MACOSX/FIG 4/Figure 4C/._Fgirue 4C. data source.xlsx
- FIG 4/Figure 4D/Figure 4D. data source.xlsx
- __MACOSX/FIG 4/Figure 4D/._Figure 4D. data source.xlsx
- FIG 4/Figure 4A/.DS_Store
- __MACOSX/FIG 4/Figure 4A/._.DS_Store
- FIG 4/Figure 4A/WT Jurkat GFP DAG mCherry ESYT2 Cy5 CD4/
- __MACOSX/FIG 4/Figure 4A/._WT Jurkat GFP DAG mCherry ESYT2 Cy5 CD4
- FIG 4/Figure 4A/MetaData/
- __MACOSX/FIG 4/Figure 4A/._MetaData
- FIG 4/Figure 4A/WT Jurkat- GFP DAG mCherry ESYT1 Cy5 CD4/
- __MACOSX/FIG 4/Figure 4A/._WT Jurkat- GFP DAG mCherry ESYT1 Cy5 CD4
- FIG 4/Figure 4F/2023-06-30-ESyt2KO_Jurkat-GFP-DAG-Cy3-CD4-Cy5-pLAT-Resting001_decon.h5
- FIG 4/Figure 4F/2023-06-30-ESyt2KO_Jurkat-GFP-DAG-Cy3-CD4-Cy5-pLAT-Resting001_decon_MIP-3.tif
- FIG 4/Figure 4F/2023-06-30-ESyt2KO_Jurkat-GFP-DAG-Cy3-CD4-Cy5-pLAT-Resting001_decon_MIP-2.tif
- FIG 4/Figure 4G/2023-07-20-WT-Jurkat-GFP-DAG-Cy3-CD4-Cy5-pLAT-Resting008_decon_MIP-2.tif
- FIG 4/Figure 4G/2023-07-20-WT-Jurkat-GFP-DAG-Cy3-CD4-Cy5-pLAT-Resting008_decon_MIP-3.tif
- FIG 4/Figure 4G/2023-07-20-WT-Jurkat-GFP-DAG-Cy3-CD4-Cy5-pLAT-Resting008_decon.h5
- FIG 4/Figure 4B/ESYT1&2 DKO/Activated/
- __MACOSX/FIG 4/Figure 4B/ESYT1&2 DKO/._Activated
- FIG 4/Figure 4B/ESYT1&2 DKO/Resting/
- __MACOSX/FIG 4/Figure 4B/ESYT1&2 DKO/._Resting
- FIG 4/Figure 4B/ESYT2 KO/Activated/
- __MACOSX/FIG 4/Figure 4B/ESYT2 KO/._Activated
- FIG 4/Figure 4B/ESYT2 KO/Resting/
- __MACOSX/FIG 4/Figure 4B/ESYT2 KO/._Resting
- FIG 4/Figure 4B/ESYT1 KO/Activated/
- __MACOSX/FIG 4/Figure 4B/ESYT1 KO/._Activated
- FIG 4/Figure 4B/ESYT1 KO/Resting/
- __MACOSX/FIG 4/Figure 4B/ESYT1 KO/._Resting
- FIG 4/Figure 4B/WT Jurkat/Activated/
- __MACOSX/FIG 4/Figure 4B/WT Jurkat/._Activated
- FIG 4/Figure 4B/WT Jurkat/Resting/
- __MACOSX/FIG 4/Figure 4B/WT Jurkat/._Resting
- FIG 4/Figure 4A/WT Jurkat GFP DAG mCherry ESYT2 Cy5 CD4/.DS_Store
- __MACOSX/FIG 4/Figure 4A/WT Jurkat GFP DAG mCherry ESYT2 Cy5 CD4/._.DS_Store
- FIG 4/Figure 4A/WT Jurkat GFP DAG mCherry ESYT2 Cy5 CD4/Activated/
- __MACOSX/FIG 4/Figure 4A/WT Jurkat GFP DAG mCherry ESYT2 Cy5 CD4/._Activated
- FIG 4/Figure 4A/WT Jurkat GFP DAG mCherry ESYT2 Cy5 CD4/Resting/
- __MACOSX/FIG 4/Figure 4A/WT Jurkat GFP DAG mCherry ESYT2 Cy5 CD4/._Resting
- FIG 4/Figure 4A/MetaData/2023-08-21-NB-Jurkat-ESYT -cell markers 2_2023-08-22-WT-Jurkat-GFP-DAG-mCherry-ESyt2-Cy5-CD4-Resting006 ╧ä-STED1_Properties.xml
- __MACOSX/FIG 4/Figure 4A/MetaData/._2023-08-21-NB-Jurkat-ESYT -cell markers 2_2023-08-22-WT-Jurkat-GFP-DAG-mCherry-ESyt2-Cy5-CD4-Resting006 ╧ä-STED1_Properties.xml
- FIG 4/Figure 4A/MetaData/2023-08-21-NB-Jurkat-ESYT -cell markers 2_2023-08-23-WT-Jurkat-GFP-DAG-mCherry-ESYT1-Cy5-CD4-Resting003 ╧ä-STED1ch0LUT.png
- __MACOSX/FIG 4/Figure 4A/MetaData/._2023-08-21-NB-Jurkat-ESYT -cell markers 2_2023-08-23-WT-Jurkat-GFP-DAG-mCherry-ESYT1-Cy5-CD4-Resting003 ╧ä-STED1ch0LUT.png
- FIG 4/Figure 4A/MetaData/2023-08-21-NB-Jurkat-ESYT -cell markers 2_FLIM ╧ä-STED3ch1LUT.png
- __MACOSX/FIG 4/Figure 4A/MetaData/._2023-08-21-NB-Jurkat-ESYT -cell markers 2_FLIM ╧ä-STED3ch1LUT.png
- FIG 4/Figure 4A/MetaData/2023-08-21-NB-Jurkat-ESYT -cell markers 2_FLIM ╧ä-STED3_Properties.xml
- __MACOSX/FIG 4/Figure 4A/MetaData/._2023-08-21-NB-Jurkat-ESYT -cell markers 2_FLIM ╧ä-STED3_Properties.xml
- FIG 4/Figure 4A/MetaData/2023-08-21-NB-Jurkat-ESYT -cell markers 2_FLIM ╧ä-STED3_Properties_CIP_HWS3.xsl
- __MACOSX/FIG 4/Figure 4A/MetaData/._2023-08-21-NB-Jurkat-ESYT -cell markers 2_FLIM ╧ä-STED3_Properties_CIP_HWS3.xsl
- FIG 4/Figure 4A/MetaData/2023-08-21-NB-Jurkat-ESYT -cell markers 2_2023-08-23-WT-Jurkat-GFP-DAG-mCherry-ESYT1-Cy5-CD4-Resting003 ╧ä-STED1ch2LUT.png
- __MACOSX/FIG 4/Figure 4A/MetaData/._2023-08-21-NB-Jurkat-ESYT -cell markers 2_2023-08-23-WT-Jurkat-GFP-DAG-mCherry-ESYT1-Cy5-CD4-Resting003 ╧ä-STED1ch2LUT.png
- FIG 4/Figure 4A/MetaData/2023-08-21-NB-Jurkat-ESYT -cell markers 2_2023-08-22-WT-Jurkat-GFP-DAG-mCherry-ESyt2-Cy5-CD4-Resting006 ╧ä-STED1ch1LUT.png
- __MACOSX/FIG 4/Figure 4A/MetaData/._2023-08-21-NB-Jurkat-ESYT -cell markers 2_2023-08-22-WT-Jurkat-GFP-DAG-mCherry-ESyt2-Cy5-CD4-Resting006 ╧ä-STED1ch1LUT.png
- FIG 4/Figure 4A/MetaData/2023-08-21-NB-Jurkat-ESYT -cell markers 2_2023-08-23-WT-Jurkat-GFP-DAG-mCherry-ESYT1-Cy5-CD4-Resting003 ╧ä-STED1.xml
- __MACOSX/FIG 4/Figure 4A/MetaData/._2023-08-21-NB-Jurkat-ESYT -cell markers 2_2023-08-23-WT-Jurkat-GFP-DAG-mCherry-ESYT1-Cy5-CD4-Resting003 ╧ä-STED1.xml
- FIG 4/Figure 4A/MetaData/LeicaLogo.jpg
- __MACOSX/FIG 4/Figure 4A/MetaData/._LeicaLogo.jpg
- FIG 4/Figure 4A/MetaData/2023-08-21-NB-Jurkat-ESYT -cell markers 2_2023-08-22-WT-Jurkat-GFP-DAG-mCherry-ESyt2-Cy5-CD4-Resting006 ╧ä-STED1.xml
- __MACOSX/FIG 4/Figure 4A/MetaData/._2023-08-21-NB-Jurkat-ESYT -cell markers 2_2023-08-22-WT-Jurkat-GFP-DAG-mCherry-ESyt2-Cy5-CD4-Resting006 ╧ä-STED1.xml
- FIG 4/Figure 4A/MetaData/2023-08-21-NB-Jurkat-ESYT -cell markers 2_FLIM ╧ä-STED3ch0LUT.png
- __MACOSX/FIG 4/Figure 4A/MetaData/._2023-08-21-NB-Jurkat-ESYT -cell markers 2_FLIM ╧ä-STED3ch0LUT.png
- FIG 4/Figure 4A/MetaData/2023-08-21-NB-Jurkat-ESYT -cell markers 2_2023-08-22-WT-Jurkat-GFP-DAG-mCherry-ESyt2-Cy5-CD4-Resting006 ╧ä-STED1ch2LUT.png
- __MACOSX/FIG 4/Figure 4A/MetaData/._2023-08-21-NB-Jurkat-ESYT -cell markers 2_2023-08-22-WT-Jurkat-GFP-DAG-mCherry-ESyt2-Cy5-CD4-Resting006 ╧ä-STED1ch2LUT.png
- FIG 4/Figure 4A/MetaData/2023-08-21-NB-Jurkat-ESYT -cell markers 2_2023-08-23-WT-Jurkat-GFP-DAG-mCherry-ESYT1-Cy5-CD4-Resting003 ╧ä-STED1ch1LUT.png
- __MACOSX/FIG 4/Figure 4A/MetaData/._2023-08-21-NB-Jurkat-ESYT -cell markers 2_2023-08-23-WT-Jurkat-GFP-DAG-mCherry-ESYT1-Cy5-CD4-Resting003 ╧ä-STED1ch1LUT.png
- FIG 4/Figure 4A/MetaData/2023-08-21-NB-Jurkat-ESYT -cell markers 2_2023-08-23-WT-Jurkat-GFP-DAG-mCherry-ESYT1-Cy5-CD4-Resting003 ╧ä-STED1_Properties_CIP_HWS3.xsl
- __MACOSX/FIG 4/Figure 4A/MetaData/._2023-08-21-NB-Jurkat-ESYT -cell markers 2_2023-08-23-WT-Jurkat-GFP-DAG-mCherry-ESYT1-Cy5-CD4-Resting003 ╧ä-STED1_Properties_CIP_HWS3.xsl
- FIG 4/Figure 4A/MetaData/2023-08-21-NB-Jurkat-ESYT -cell markers 2_FLIM ╧ä-STED3.xml
- __MACOSX/FIG 4/Figure 4A/MetaData/._2023-08-21-NB-Jurkat-ESYT -cell markers 2_FLIM ╧ä-STED3.xml
- FIG 4/Figure 4A/MetaData/2023-08-21-NB-Jurkat-ESYT -cell markers 2_2023-08-22-WT-Jurkat-GFP-DAG-mCherry-ESyt2-Cy5-CD4-Resting006 ╧ä-STED1ch0LUT.png
- __MACOSX/FIG 4/Figure 4A/MetaData/._2023-08-21-NB-Jurkat-ESYT -cell markers 2_2023-08-22-WT-Jurkat-GFP-DAG-mCherry-ESyt2-Cy5-CD4-Resting006 ╧ä-STED1ch0LUT.png
- FIG 4/Figure 4A/MetaData/2023-08-21-NB-Jurkat-ESYT -cell markers 2_FLIM ╧ä-STED3ch2LUT.png
- __MACOSX/FIG 4/Figure 4A/MetaData/._2023-08-21-NB-Jurkat-ESYT -cell markers 2_FLIM ╧ä-STED3ch2LUT.png
- FIG 4/Figure 4A/MetaData/2023-08-21-NB-Jurkat-ESYT -cell markers 2_2023-08-23-WT-Jurkat-GFP-DAG-mCherry-ESYT1-Cy5-CD4-Resting003 ╧ä-STED1_Properties.xml
- __MACOSX/FIG 4/Figure 4A/MetaData/._2023-08-21-NB-Jurkat-ESYT -cell markers 2_2023-08-23-WT-Jurkat-GFP-DAG-mCherry-ESYT1-Cy5-CD4-Resting003 ╧ä-STED1_Properties.xml
- FIG 4/Figure 4A/MetaData/2023-08-21-NB-Jurkat-ESYT -cell markers 2_2023-08-22-WT-Jurkat-GFP-DAG-mCherry-ESyt2-Cy5-CD4-Resting006 ╧ä-STED1_Properties_CIP_HWS3.xsl
- __MACOSX/FIG 4/Figure 4A/MetaData/._2023-08-21-NB-Jurkat-ESYT -cell markers 2_2023-08-22-WT-Jurkat-GFP-DAG-mCherry-ESyt2-Cy5-CD4-Resting006 ╧ä-STED1_Properties_CIP_HWS3.xsl
- FIG 4/Figure 4A/WT Jurkat- GFP DAG mCherry ESYT1 Cy5 CD4/Activated/
- __MACOSX/FIG 4/Figure 4A/WT Jurkat- GFP DAG mCherry ESYT1 Cy5 CD4/._Activated
- FIG 4/Figure 4A/WT Jurkat- GFP DAG mCherry ESYT1 Cy5 CD4/Resting/
- __MACOSX/FIG 4/Figure 4A/WT Jurkat- GFP DAG mCherry ESYT1 Cy5 CD4/._Resting
- FIG 4/Figure 4B/ESYT1&2 DKO/Activated/2023-06-30 NB Jurkat cells ESyt manuscript revisions001_2023-07-05-ESyt1&@DKO-GFP-DAG-Cy3-CD4-Cy5-pLAT-Activated024_ch02.tif
- __MACOSX/FIG 4/Figure 4B/ESYT1&2 DKO/Activated/._2023-06-30 NB Jurkat cells ESyt manuscript revisions001_2023-07-05-ESyt1&@DKO-GFP-DAG-Cy3-CD4-Cy5-pLAT-Activated024_ch02.tif
- FIG 4/Figure 4B/ESYT1&2 DKO/Activated/2023-06-30 NB Jurkat cells ESyt manuscript revisions001_2023-07-05-ESyt1&@DKO-GFP-DAG-Cy3-CD4-Cy5-pLAT-Activated024_ch03.tif
- __MACOSX/FIG 4/Figure 4B/ESYT1&2 DKO/Activated/._2023-06-30 NB Jurkat cells ESyt manuscript revisions001_2023-07-05-ESyt1&@DKO-GFP-DAG-Cy3-CD4-Cy5-pLAT-Activated024_ch03.tif
- FIG 4/Figure 4B/ESYT1&2 DKO/Activated/2023-06-30 NB Jurkat cells ESyt manuscript revisions001_2023-07-05-ESyt1&@DKO-GFP-DAG-Cy3-CD4-Cy5-pLAT-Activated024_ch01.tif
- __MACOSX/FIG 4/Figure 4B/ESYT1&2 DKO/Activated/._2023-06-30 NB Jurkat cells ESyt manuscript revisions001_2023-07-05-ESyt1&@DKO-GFP-DAG-Cy3-CD4-Cy5-pLAT-Activated024_ch01.tif
- FIG 4/Figure 4B/ESYT1&2 DKO/Activated/2023-06-30 NB Jurkat cells ESyt manuscript revisions001_2023-07-05-ESyt1&@DKO-GFP-DAG-Cy3-CD4-Cy5-pLAT-Activated024_ch00.tif
- __MACOSX/FIG 4/Figure 4B/ESYT1&2 DKO/Activated/._2023-06-30 NB Jurkat cells ESyt manuscript revisions001_2023-07-05-ESyt1&@DKO-GFP-DAG-Cy3-CD4-Cy5-pLAT-Activated024_ch00.tif
- FIG 4/Figure 4B/ESYT1&2 DKO/Activated/MetaData/
- __MACOSX/FIG 4/Figure 4B/ESYT1&2 DKO/Activated/._MetaData
- FIG 4/Figure 4B/ESYT1&2 DKO/Resting/2023-06-30 NB Jurkat cells ESyt manuscript revisions001_2023-07-05-ESyt1&@DKO-GFP-DAG-Cy3-CD4-Cy5-pLAT-Resting004_ch02.tif
- __MACOSX/FIG 4/Figure 4B/ESYT1&2 DKO/Resting/._2023-06-30 NB Jurkat cells ESyt manuscript revisions001_2023-07-05-ESyt1&@DKO-GFP-DAG-Cy3-CD4-Cy5-pLAT-Resting004_ch02.tif
- FIG 4/Figure 4B/ESYT1&2 DKO/Resting/2023-06-30 NB Jurkat cells ESyt manuscript revisions001_2023-07-05-ESyt1&@DKO-GFP-DAG-Cy3-CD4-Cy5-pLAT-Resting004_ch03.tif
- __MACOSX/FIG 4/Figure 4B/ESYT1&2 DKO/Resting/._2023-06-30 NB Jurkat cells ESyt manuscript revisions001_2023-07-05-ESyt1&@DKO-GFP-DAG-Cy3-CD4-Cy5-pLAT-Resting004_ch03.tif
- FIG 4/Figure 4B/ESYT1&2 DKO/Resting/2023-06-30 NB Jurkat cells ESyt manuscript revisions001_2023-07-05-ESyt1&@DKO-GFP-DAG-Cy3-CD4-Cy5-pLAT-Resting004_ch01.tif
- __MACOSX/FIG 4/Figure 4B/ESYT1&2 DKO/Resting/._2023-06-30 NB Jurkat cells ESyt manuscript revisions001_2023-07-05-ESyt1&@DKO-GFP-DAG-Cy3-CD4-Cy5-pLAT-Resting004_ch01.tif
- FIG 4/Figure 4B/ESYT1&2 DKO/Resting/2023-06-30 NB Jurkat cells ESyt manuscript revisions001_2023-07-05-ESyt1&@DKO-GFP-DAG-Cy3-CD4-Cy5-pLAT-Resting004_ch00.tif
- __MACOSX/FIG 4/Figure 4B/ESYT1&2 DKO/Resting/._2023-06-30 NB Jurkat cells ESyt manuscript revisions001_2023-07-05-ESyt1&@DKO-GFP-DAG-Cy3-CD4-Cy5-pLAT-Resting004_ch00.tif
- FIG 4/Figure 4B/ESYT1&2 DKO/Resting/MetaData/
- __MACOSX/FIG 4/Figure 4B/ESYT1&2 DKO/Resting/._MetaData
- FIG 4/Figure 4B/ESYT2 KO/Activated/2023-06-30 NB Jurkat cells ESyt manuscript revisions001_2023-07-03-ESyt2KO Jurkat-GFP-DAG-Cy3-CD4-Cy5-pLAT-Activated009_ch00.tif
- __MACOSX/FIG 4/Figure 4B/ESYT2 KO/Activated/._2023-06-30 NB Jurkat cells ESyt manuscript revisions001_2023-07-03-ESyt2KO Jurkat-GFP-DAG-Cy3-CD4-Cy5-pLAT-Activated009_ch00.tif
- FIG 4/Figure 4B/ESYT2 KO/Activated/2023-06-30 NB Jurkat cells ESyt manuscript revisions001_2023-07-03-ESyt2KO Jurkat-GFP-DAG-Cy3-CD4-Cy5-pLAT-Activated009_ch01.tif
- __MACOSX/FIG 4/Figure 4B/ESYT2 KO/Activated/._2023-06-30 NB Jurkat cells ESyt manuscript revisions001_2023-07-03-ESyt2KO Jurkat-GFP-DAG-Cy3-CD4-Cy5-pLAT-Activated009_ch01.tif
- FIG 4/Figure 4B/ESYT2 KO/Activated/2023-06-30 NB Jurkat cells ESyt manuscript revisions001_2023-07-03-ESyt2KO Jurkat-GFP-DAG-Cy3-CD4-Cy5-pLAT-Activated009_ch03.tif
- __MACOSX/FIG 4/Figure 4B/ESYT2 KO/Activated/._2023-06-30 NB Jurkat cells ESyt manuscript revisions001_2023-07-03-ESyt2KO Jurkat-GFP-DAG-Cy3-CD4-Cy5-pLAT-Activated009_ch03.tif
- FIG 4/Figure 4B/ESYT2 KO/Activated/2023-06-30 NB Jurkat cells ESyt manuscript revisions001_2023-07-03-ESyt2KO Jurkat-GFP-DAG-Cy3-CD4-Cy5-pLAT-Activated009_ch02.tif
- __MACOSX/FIG 4/Figure 4B/ESYT2 KO/Activated/._2023-06-30 NB Jurkat cells ESyt manuscript revisions001_2023-07-03-ESyt2KO Jurkat-GFP-DAG-Cy3-CD4-Cy5-pLAT-Activated009_ch02.tif
- FIG 4/Figure 4B/ESYT2 KO/Activated/MetaData/
- __MACOSX/FIG 4/Figure 4B/ESYT2 KO/Activated/._MetaData
- FIG 4/Figure 4B/ESYT2 KO/Resting/2023-06-30 NB Jurkat cells ESyt manuscript revisions001_2023-06-30-ESyt2KO Jurkat-GFP-DAG-Cy3-CD4-Cy5-pLAT-Resting002_ch03.tif
- __MACOSX/FIG 4/Figure 4B/ESYT2 KO/Resting/._2023-06-30 NB Jurkat cells ESyt manuscript revisions001_2023-06-30-ESyt2KO Jurkat-GFP-DAG-Cy3-CD4-Cy5-pLAT-Resting002_ch03.tif
- FIG 4/Figure 4B/ESYT2 KO/Resting/2023-06-30 NB Jurkat cells ESyt manuscript revisions001_2023-06-30-ESyt2KO Jurkat-GFP-DAG-Cy3-CD4-Cy5-pLAT-Resting002_ch02.tif
- __MACOSX/FIG 4/Figure 4B/ESYT2 KO/Resting/._2023-06-30 NB Jurkat cells ESyt manuscript revisions001_2023-06-30-ESyt2KO Jurkat-GFP-DAG-Cy3-CD4-Cy5-pLAT-Resting002_ch02.tif
- FIG 4/Figure 4B/ESYT2 KO/Resting/2023-06-30 NB Jurkat cells ESyt manuscript revisions001_2023-06-30-ESyt2KO Jurkat-GFP-DAG-Cy3-CD4-Cy5-pLAT-Resting002_ch00.tif
- __MACOSX/FIG 4/Figure 4B/ESYT2 KO/Resting/._2023-06-30 NB Jurkat cells ESyt manuscript revisions001_2023-06-30-ESyt2KO Jurkat-GFP-DAG-Cy3-CD4-Cy5-pLAT-Resting002_ch00.tif
- FIG 4/Figure 4B/ESYT2 KO/Resting/2023-06-30 NB Jurkat cells ESyt manuscript revisions001_2023-06-30-ESyt2KO Jurkat-GFP-DAG-Cy3-CD4-Cy5-pLAT-Resting002_ch01.tif
- __MACOSX/FIG 4/Figure 4B/ESYT2 KO/Resting/._2023-06-30 NB Jurkat cells ESyt manuscript revisions001_2023-06-30-ESyt2KO Jurkat-GFP-DAG-Cy3-CD4-Cy5-pLAT-Resting002_ch01.tif
- FIG 4/Figure 4B/ESYT2 KO/Resting/MetaData/
- __MACOSX/FIG 4/Figure 4B/ESYT2 KO/Resting/._MetaData
- FIG 4/Figure 4B/ESYT1 KO/Activated/2023-06-30 NB Jurkat cells ESyt manuscript revisions001_2023-06-30-ESyt1KO Jurkat-GFP-DAG-Cy3-CD4-Cy5-pLAT-Activated012_ch03.tif
- __MACOSX/FIG 4/Figure 4B/ESYT1 KO/Activated/._2023-06-30 NB Jurkat cells ESyt manuscript revisions001_2023-06-30-ESyt1KO Jurkat-GFP-DAG-Cy3-CD4-Cy5-pLAT-Activated012_ch03.tif
- FIG 4/Figure 4B/ESYT1 KO/Activated/2023-06-30 NB Jurkat cells ESyt manuscript revisions001_2023-06-30-ESyt1KO Jurkat-GFP-DAG-Cy3-CD4-Cy5-pLAT-Activated012_ch02.tif
- __MACOSX/FIG 4/Figure 4B/ESYT1 KO/Activated/._2023-06-30 NB Jurkat cells ESyt manuscript revisions001_2023-06-30-ESyt1KO Jurkat-GFP-DAG-Cy3-CD4-Cy5-pLAT-Activated012_ch02.tif
- FIG 4/Figure 4B/ESYT1 KO/Activated/2023-06-30 NB Jurkat cells ESyt manuscript revisions001_2023-06-30-ESyt1KO Jurkat-GFP-DAG-Cy3-CD4-Cy5-pLAT-Activated012_ch00.tif
- __MACOSX/FIG 4/Figure 4B/ESYT1 KO/Activated/._2023-06-30 NB Jurkat cells ESyt manuscript revisions001_2023-06-30-ESyt1KO Jurkat-GFP-DAG-Cy3-CD4-Cy5-pLAT-Activated012_ch00.tif
- FIG 4/Figure 4B/ESYT1 KO/Activated/2023-06-30 NB Jurkat cells ESyt manuscript revisions001_2023-06-30-ESyt1KO Jurkat-GFP-DAG-Cy3-CD4-Cy5-pLAT-Activated012_ch01.tif
- __MACOSX/FIG 4/Figure 4B/ESYT1 KO/Activated/._2023-06-30 NB Jurkat cells ESyt manuscript revisions001_2023-06-30-ESyt1KO Jurkat-GFP-DAG-Cy3-CD4-Cy5-pLAT-Activated012_ch01.tif
- FIG 4/Figure 4B/ESYT1 KO/Activated/MetaData/
- __MACOSX/FIG 4/Figure 4B/ESYT1 KO/Activated/._MetaData
- FIG 4/Figure 4B/ESYT1 KO/Resting/2023-06-30 NB Jurkat cells ESyt manuscript revisions001_2023-06-30-ESyt1KO Jurkat-GFP-DAG-Cy3-CD4-Cy5-pLAT-Resting017_ch01.tif
- __MACOSX/FIG 4/Figure 4B/ESYT1 KO/Resting/._2023-06-30 NB Jurkat cells ESyt manuscript revisions001_2023-06-30-ESyt1KO Jurkat-GFP-DAG-Cy3-CD4-Cy5-pLAT-Resting017_ch01.tif
- FIG 4/Figure 4B/ESYT1 KO/Resting/2023-06-30 NB Jurkat cells ESyt manuscript revisions001_2023-06-30-ESyt1KO Jurkat-GFP-DAG-Cy3-CD4-Cy5-pLAT-Resting017_ch00.tif
- __MACOSX/FIG 4/Figure 4B/ESYT1 KO/Resting/._2023-06-30 NB Jurkat cells ESyt manuscript revisions001_2023-06-30-ESyt1KO Jurkat-GFP-DAG-Cy3-CD4-Cy5-pLAT-Resting017_ch00.tif
- FIG 4/Figure 4B/ESYT1 KO/Resting/2023-06-30 NB Jurkat cells ESyt manuscript revisions001_2023-06-30-ESyt1KO Jurkat-GFP-DAG-Cy3-CD4-Cy5-pLAT-Resting017_ch02.tif
- __MACOSX/FIG 4/Figure 4B/ESYT1 KO/Resting/._2023-06-30 NB Jurkat cells ESyt manuscript revisions001_2023-06-30-ESyt1KO Jurkat-GFP-DAG-Cy3-CD4-Cy5-pLAT-Resting017_ch02.tif
- FIG 4/Figure 4B/ESYT1 KO/Resting/2023-06-30 NB Jurkat cells ESyt manuscript revisions001_2023-06-30-ESyt1KO Jurkat-GFP-DAG-Cy3-CD4-Cy5-pLAT-Resting017_ch03.tif
- __MACOSX/FIG 4/Figure 4B/ESYT1 KO/Resting/._2023-06-30 NB Jurkat cells ESyt manuscript revisions001_2023-06-30-ESyt1KO Jurkat-GFP-DAG-Cy3-CD4-Cy5-pLAT-Resting017_ch03.tif
- FIG 4/Figure 4B/ESYT1 KO/Resting/MetaData/
- __MACOSX/FIG 4/Figure 4B/ESYT1 KO/Resting/._MetaData
- FIG 4/Figure 4B/WT Jurkat/Activated/2023-06-30 NB Jurkat cells ESyt manuscript revisions001_2023-06-30-WT Jurkat-GFP-DAG-Cy3-CD4-Cy5-pLAT-Activated015_ch01.tif
- __MACOSX/FIG 4/Figure 4B/WT Jurkat/Activated/._2023-06-30 NB Jurkat cells ESyt manuscript revisions001_2023-06-30-WT Jurkat-GFP-DAG-Cy3-CD4-Cy5-pLAT-Activated015_ch01.tif
- FIG 4/Figure 4B/WT Jurkat/Activated/2023-06-30 NB Jurkat cells ESyt manuscript revisions001_2023-06-30-WT Jurkat-GFP-DAG-Cy3-CD4-Cy5-pLAT-Activated015_ch00.tif
- __MACOSX/FIG 4/Figure 4B/WT Jurkat/Activated/._2023-06-30 NB Jurkat cells ESyt manuscript revisions001_2023-06-30-WT Jurkat-GFP-DAG-Cy3-CD4-Cy5-pLAT-Activated015_ch00.tif
- FIG 4/Figure 4B/WT Jurkat/Activated/2023-06-30 NB Jurkat cells ESyt manuscript revisions001_2023-06-30-WT Jurkat-GFP-DAG-Cy3-CD4-Cy5-pLAT-Activated015_ch02.tif
- __MACOSX/FIG 4/Figure 4B/WT Jurkat/Activated/._2023-06-30 NB Jurkat cells ESyt manuscript revisions001_2023-06-30-WT Jurkat-GFP-DAG-Cy3-CD4-Cy5-pLAT-Activated015_ch02.tif
- FIG 4/Figure 4B/WT Jurkat/Activated/2023-06-30 NB Jurkat cells ESyt manuscript revisions001_2023-06-30-WT Jurkat-GFP-DAG-Cy3-CD4-Cy5-pLAT-Activated015_ch03.tif
- __MACOSX/FIG 4/Figure 4B/WT Jurkat/Activated/._2023-06-30 NB Jurkat cells ESyt manuscript revisions001_2023-06-30-WT Jurkat-GFP-DAG-Cy3-CD4-Cy5-pLAT-Activated015_ch03.tif
- FIG 4/Figure 4B/WT Jurkat/Activated/MetaData/
- __MACOSX/FIG 4/Figure 4B/WT Jurkat/Activated/._MetaData
- FIG 4/Figure 4B/WT Jurkat/Resting/2023-06-30 NB Jurkat cells ESyt manuscript revisions001_2023-06-30-WT Jurkat-GFP-DAG-Cy3-CD4-Cy5-pLAT-Resting004_ch02.tif
- __MACOSX/FIG 4/Figure 4B/WT Jurkat/Resting/._2023-06-30 NB Jurkat cells ESyt manuscript revisions001_2023-06-30-WT Jurkat-GFP-DAG-Cy3-CD4-Cy5-pLAT-Resting004_ch02.tif
- FIG 4/Figure 4B/WT Jurkat/Resting/2023-06-30 NB Jurkat cells ESyt manuscript revisions001_2023-06-30-WT Jurkat-GFP-DAG-Cy3-CD4-Cy5-pLAT-Resting004_ch03.tif
- __MACOSX/FIG 4/Figure 4B/WT Jurkat/Resting/._2023-06-30 NB Jurkat cells ESyt manuscript revisions001_2023-06-30-WT Jurkat-GFP-DAG-Cy3-CD4-Cy5-pLAT-Resting004_ch03.tif
- FIG 4/Figure 4B/WT Jurkat/Resting/2023-06-30 NB Jurkat cells ESyt manuscript revisions001_2023-06-30-WT Jurkat-GFP-DAG-Cy3-CD4-Cy5-pLAT-Resting004_ch01.tif
- __MACOSX/FIG 4/Figure 4B/WT Jurkat/Resting/._2023-06-30 NB Jurkat cells ESyt manuscript revisions001_2023-06-30-WT Jurkat-GFP-DAG-Cy3-CD4-Cy5-pLAT-Resting004_ch01.tif
- FIG 4/Figure 4B/WT Jurkat/Resting/2023-06-30 NB Jurkat cells ESyt manuscript revisions001_2023-06-30-WT Jurkat-GFP-DAG-Cy3-CD4-Cy5-pLAT-Resting004_ch00.tif
- __MACOSX/FIG 4/Figure 4B/WT Jurkat/Resting/._2023-06-30 NB Jurkat cells ESyt manuscript revisions001_2023-06-30-WT Jurkat-GFP-DAG-Cy3-CD4-Cy5-pLAT-Resting004_ch00.tif
- FIG 4/Figure 4B/WT Jurkat/Resting/MetaData/
- __MACOSX/FIG 4/Figure 4B/WT Jurkat/Resting/._MetaData
- FIG 4/Figure 4A/WT Jurkat GFP DAG mCherry ESYT2 Cy5 CD4/Activated/2023-08-21-NB-Jurkat-ESYT -cell markers 2_2023-08-22-WT-Jurkat-GFP-DAG-mCherry-ESyt2-Cy5-CD4-Activated006 ╧ä-STED1_ch01.tif
- __MACOSX/FIG 4/Figure 4A/WT Jurkat GFP DAG mCherry ESYT2 Cy5 CD4/Activated/._2023-08-21-NB-Jurkat-ESYT -cell markers 2_2023-08-22-WT-Jurkat-GFP-DAG-mCherry-ESyt2-Cy5-CD4-Activated006 ╧ä-STED1_ch01.tif
- FIG 4/Figure 4A/WT Jurkat GFP DAG mCherry ESYT2 Cy5 CD4/Activated/2023-08-21-NB-Jurkat-ESYT -cell markers 2_2023-08-22-WT-Jurkat-GFP-DAG-mCherry-ESyt2-Cy5-CD4-Activated006 ╧ä-STED1_ch00.tif
- __MACOSX/FIG 4/Figure 4A/WT Jurkat GFP DAG mCherry ESYT2 Cy5 CD4/Activated/._2023-08-21-NB-Jurkat-ESYT -cell markers 2_2023-08-22-WT-Jurkat-GFP-DAG-mCherry-ESyt2-Cy5-CD4-Activated006 ╧ä-STED1_ch00.tif
- FIG 4/Figure 4A/WT Jurkat GFP DAG mCherry ESYT2 Cy5 CD4/Activated/2023-08-21-NB-Jurkat-ESYT -cell markers 2_2023-08-22-WT-Jurkat-GFP-DAG-mCherry-ESyt2-Cy5-CD4-Activated006 ╧ä-STED1_ch02.tif
- __MACOSX/FIG 4/Figure 4A/WT Jurkat GFP DAG mCherry ESYT2 Cy5 CD4/Activated/._2023-08-21-NB-Jurkat-ESYT -cell markers 2_2023-08-22-WT-Jurkat-GFP-DAG-mCherry-ESyt2-Cy5-CD4-Activated006 ╧ä-STED1_ch02.tif
- FIG 4/Figure 4A/WT Jurkat GFP DAG mCherry ESYT2 Cy5 CD4/Resting/2023-08-21-NB-Jurkat-ESYT -cell markers 2-2023-08-22-WT-Jurkat-GFP-DAG-mCherry-ESyt2-Cy5-CD4-Resting005_FLIM ╧ä-STED3_ch00.tif
- __MACOSX/FIG 4/Figure 4A/WT Jurkat GFP DAG mCherry ESYT2 Cy5 CD4/Resting/._2023-08-21-NB-Jurkat-ESYT -cell markers 2-2023-08-22-WT-Jurkat-GFP-DAG-mCherry-ESyt2-Cy5-CD4-Resting005_FLIM ╧ä-STED3_ch00.tif
- FIG 4/Figure 4A/WT Jurkat GFP DAG mCherry ESYT2 Cy5 CD4/Resting/2023-08-21-NB-Jurkat-ESYT -cell markers 2_ 2023-08-22-WT-Jurkat-GFP-DAG-mCherry-ESyt2-Cy5-Cy5-CD4-Resting005FLIM ╧ä-STED3_ch02.tif
- __MACOSX/FIG 4/Figure 4A/WT Jurkat GFP DAG mCherry ESYT2 Cy5 CD4/Resting/._2023-08-21-NB-Jurkat-ESYT -cell markers 2_ 2023-08-22-WT-Jurkat-GFP-DAG-mCherry-ESyt2-Cy5-Cy5-CD4-Resting005FLIM ╧ä-STED3_ch02.tif
- FIG 4/Figure 4A/WT Jurkat GFP DAG mCherry ESYT2 Cy5 CD4/Resting/2023-08-21-NB-Jurkat-ESYT -cell markers 22023-08-22-WT-Jrukat-GFP-DAG-mCherry-ESyt2-Cy5-CD4-Resting005_FLIM ╧ä-STED3_ch01.tif
- __MACOSX/FIG 4/Figure 4A/WT Jurkat GFP DAG mCherry ESYT2 Cy5 CD4/Resting/._2023-08-21-NB-Jurkat-ESYT -cell markers 22023-08-22-WT-Jrukat-GFP-DAG-mCherry-ESyt2-Cy5-CD4-Resting005_FLIM ╧ä-STED3_ch01.tif
- FIG 4/Figure 4A/WT Jurkat- GFP DAG mCherry ESYT1 Cy5 CD4/Activated/2021-06-17-N-Jurkat-Bioprobes-Constructs-STED2_2021-06-17-WT-Jurkat-GFP-DAG-mCherry-ESYT2-Cy5-CD4-Activated015_ch02.tif
- __MACOSX/FIG 4/Figure 4A/WT Jurkat- GFP DAG mCherry ESYT1 Cy5 CD4/Activated/._2021-06-17-N-Jurkat-Bioprobes-Constructs-STED2_2021-06-17-WT-Jurkat-GFP-DAG-mCherry-ESYT2-Cy5-CD4-Activated015_ch02.tif
- FIG 4/Figure 4A/WT Jurkat- GFP DAG mCherry ESYT1 Cy5 CD4/Activated/2021-06-17-N-Jurkat-Bioprobes-Constructs-STED2_2021-06-17-WT-Jurkat-GFP-DAG-mCherry-ESYT2-Cy5-CD4-Activated015_ch01.tif
- __MACOSX/FIG 4/Figure 4A/WT Jurkat- GFP DAG mCherry ESYT1 Cy5 CD4/Activated/._2021-06-17-N-Jurkat-Bioprobes-Constructs-STED2_2021-06-17-WT-Jurkat-GFP-DAG-mCherry-ESYT2-Cy5-CD4-Activated015_ch01.tif
- FIG 4/Figure 4A/WT Jurkat- GFP DAG mCherry ESYT1 Cy5 CD4/Activated/2021-06-17-N-Jurkat-Bioprobes-Constructs-STED2_2021-06-17-WT-Jurkat-GFP-DAG-mCherry-ESYT2-Cy5-CD4-Activated015_ch00.tif
- __MACOSX/FIG 4/Figure 4A/WT Jurkat- GFP DAG mCherry ESYT1 Cy5 CD4/Activated/._2021-06-17-N-Jurkat-Bioprobes-Constructs-STED2_2021-06-17-WT-Jurkat-GFP-DAG-mCherry-ESYT2-Cy5-CD4-Activated015_ch00.tif
- FIG 4/Figure 4A/WT Jurkat- GFP DAG mCherry ESYT1 Cy5 CD4/Activated/MetaData/
- __MACOSX/FIG 4/Figure 4A/WT Jurkat- GFP DAG mCherry ESYT1 Cy5 CD4/Activated/._MetaData
- FIG 4/Figure 4A/WT Jurkat- GFP DAG mCherry ESYT1 Cy5 CD4/Resting/2023-08-21-NB-Jurkat-ESYT -cell markers 2_2023-08-23-WT-Jurkat-GFP-DAG-mCherry-ESYT1-Cy5-CD4-Resting003 ╧ä-STED1_ch01.tif
- __MACOSX/FIG 4/Figure 4A/WT Jurkat- GFP DAG mCherry ESYT1 Cy5 CD4/Resting/._2023-08-21-NB-Jurkat-ESYT -cell markers 2_2023-08-23-WT-Jurkat-GFP-DAG-mCherry-ESYT1-Cy5-CD4-Resting003 ╧ä-STED1_ch01.tif
- FIG 4/Figure 4A/WT Jurkat- GFP DAG mCherry ESYT1 Cy5 CD4/Resting/2023-08-21-NB-Jurkat-ESYT -cell markers 2_2023-08-23-WT-Jurkat-GFP-DAG-mCherry-ESYT1-Cy5-CD4-Resting003 ╧ä-STED1_ch00.tif
- __MACOSX/FIG 4/Figure 4A/WT Jurkat- GFP DAG mCherry ESYT1 Cy5 CD4/Resting/._2023-08-21-NB-Jurkat-ESYT -cell markers 2_2023-08-23-WT-Jurkat-GFP-DAG-mCherry-ESYT1-Cy5-CD4-Resting003 ╧ä-STED1_ch00.tif
- FIG 4/Figure 4A/WT Jurkat- GFP DAG mCherry ESYT1 Cy5 CD4/Resting/2023-08-21-NB-Jurkat-ESYT -cell markers 2_2023-08-23-WT-Jurkat-GFP-DAG-mCherry-ESYT1-Cy5-CD4-Resting003 ╧ä-STED1_ch02.tif
- __MACOSX/FIG 4/Figure 4A/WT Jurkat- GFP DAG mCherry ESYT1 Cy5 CD4/Resting/._2023-08-21-NB-Jurkat-ESYT -cell markers 2_2023-08-23-WT-Jurkat-GFP-DAG-mCherry-ESYT1-Cy5-CD4-Resting003 ╧ä-STED1_ch02.tif
- FIG 4/Figure 4B/ESYT1&2 DKO/Activated/MetaData/2023-06-30 NB Jurkat cells ESyt manuscript revisions001_2023-07-05-ESyt1&@DKO-GFP-DAG-Cy3-CD4-Cy5-pLAT-Activated024ch3LUT.png
- __MACOSX/FIG 4/Figure 4B/ESYT1&2 DKO/Activated/MetaData/._2023-06-30 NB Jurkat cells ESyt manuscript revisions001_2023-07-05-ESyt1&@DKO-GFP-DAG-Cy3-CD4-Cy5-pLAT-Activated024ch3LUT.png
- FIG 4/Figure 4B/ESYT1&2 DKO/Activated/MetaData/2023-06-30 NB Jurkat cells ESyt manuscript revisions001_2023-07-05-ESyt1&@DKO-GFP-DAG-Cy3-CD4-Cy5-pLAT-Activated024_Properties_CIP_HWS3.xsl
- __MACOSX/FIG 4/Figure 4B/ESYT1&2 DKO/Activated/MetaData/._2023-06-30 NB Jurkat cells ESyt manuscript revisions001_2023-07-05-ESyt1&@DKO-GFP-DAG-Cy3-CD4-Cy5-pLAT-Activated024_Properties_CIP_HWS3.xsl
- FIG 4/Figure 4B/ESYT1&2 DKO/Activated/MetaData/2023-06-30 NB Jurkat cells ESyt manuscript revisions001_2023-07-05-ESyt1&@DKO-GFP-DAG-Cy3-CD4-Cy5-pLAT-Activated024ch1LUT.png
- __MACOSX/FIG 4/Figure 4B/ESYT1&2 DKO/Activated/MetaData/._2023-06-30 NB Jurkat cells ESyt manuscript revisions001_2023-07-05-ESyt1&@DKO-GFP-DAG-Cy3-CD4-Cy5-pLAT-Activated024ch1LUT.png
- FIG 4/Figure 4B/ESYT1&2 DKO/Activated/MetaData/2023-06-30 NB Jurkat cells ESyt manuscript revisions001_2023-07-05-ESyt1&@DKO-GFP-DAG-Cy3-CD4-Cy5-pLAT-Activated024_Properties.xml
- __MACOSX/FIG 4/Figure 4B/ESYT1&2 DKO/Activated/MetaData/._2023-06-30 NB Jurkat cells ESyt manuscript revisions001_2023-07-05-ESyt1&@DKO-GFP-DAG-Cy3-CD4-Cy5-pLAT-Activated024_Properties.xml
- FIG 4/Figure 4B/ESYT1&2 DKO/Activated/MetaData/2023-06-30 NB Jurkat cells ESyt manuscript revisions001_2023-07-05-ESyt1&@DKO-GFP-DAG-Cy3-CD4-Cy5-pLAT-Activated024.xml
- __MACOSX/FIG 4/Figure 4B/ESYT1&2 DKO/Activated/MetaData/._2023-06-30 NB Jurkat cells ESyt manuscript revisions001_2023-07-05-ESyt1&@DKO-GFP-DAG-Cy3-CD4-Cy5-pLAT-Activated024.xml
- FIG 4/Figure 4B/ESYT1&2 DKO/Activated/MetaData/LeicaLogo.jpg
- __MACOSX/FIG 4/Figure 4B/ESYT1&2 DKO/Activated/MetaData/._LeicaLogo.jpg
- FIG 4/Figure 4B/ESYT1&2 DKO/Activated/MetaData/2023-06-30 NB Jurkat cells ESyt manuscript revisions001_2023-07-05-ESyt1&@DKO-GFP-DAG-Cy3-CD4-Cy5-pLAT-Activated024ch2LUT.png
- __MACOSX/FIG 4/Figure 4B/ESYT1&2 DKO/Activated/MetaData/._2023-06-30 NB Jurkat cells ESyt manuscript revisions001_2023-07-05-ESyt1&@DKO-GFP-DAG-Cy3-CD4-Cy5-pLAT-Activated024ch2LUT.png
- FIG 4/Figure 4B/ESYT1&2 DKO/Activated/MetaData/2023-06-30 NB Jurkat cells ESyt manuscript revisions001_2023-07-05-ESyt1&@DKO-GFP-DAG-Cy3-CD4-Cy5-pLAT-Activated024ch0LUT.png
- __MACOSX/FIG 4/Figure 4B/ESYT1&2 DKO/Activated/MetaData/._2023-06-30 NB Jurkat cells ESyt manuscript revisions001_2023-07-05-ESyt1&@DKO-GFP-DAG-Cy3-CD4-Cy5-pLAT-Activated024ch0LUT.png
- FIG 4/Figure 4B/ESYT1&2 DKO/Resting/MetaData/2023-06-30 NB Jurkat cells ESyt manuscript revisions001_2023-07-05-ESyt1&@DKO-GFP-DAG-Cy3-CD4-Cy5-pLAT-Resting004ch3LUT.png
- __MACOSX/FIG 4/Figure 4B/ESYT1&2 DKO/Resting/MetaData/._2023-06-30 NB Jurkat cells ESyt manuscript revisions001_2023-07-05-ESyt1&@DKO-GFP-DAG-Cy3-CD4-Cy5-pLAT-Resting004ch3LUT.png
- FIG 4/Figure 4B/ESYT1&2 DKO/Resting/MetaData/2023-06-30 NB Jurkat cells ESyt manuscript revisions001_2023-07-05-ESyt1&@DKO-GFP-DAG-Cy3-CD4-Cy5-pLAT-Resting004ch1LUT.png
- __MACOSX/FIG 4/Figure 4B/ESYT1&2 DKO/Resting/MetaData/._2023-06-30 NB Jurkat cells ESyt manuscript revisions001_2023-07-05-ESyt1&@DKO-GFP-DAG-Cy3-CD4-Cy5-pLAT-Resting004ch1LUT.png
- FIG 4/Figure 4B/ESYT1&2 DKO/Resting/MetaData/2023-06-30 NB Jurkat cells ESyt manuscript revisions001_2023-07-05-ESyt1&@DKO-GFP-DAG-Cy3-CD4-Cy5-pLAT-Resting004_Properties_CIP_HWS3.xsl
- __MACOSX/FIG 4/Figure 4B/ESYT1&2 DKO/Resting/MetaData/._2023-06-30 NB Jurkat cells ESyt manuscript revisions001_2023-07-05-ESyt1&@DKO-GFP-DAG-Cy3-CD4-Cy5-pLAT-Resting004_Properties_CIP_HWS3.xsl
- FIG 4/Figure 4B/ESYT1&2 DKO/Resting/MetaData/2023-06-30 NB Jurkat cells ESyt manuscript revisions001_2023-07-05-ESyt1&@DKO-GFP-DAG-Cy3-CD4-Cy5-pLAT-Resting004.xml
- __MACOSX/FIG 4/Figure 4B/ESYT1&2 DKO/Resting/MetaData/._2023-06-30 NB Jurkat cells ESyt manuscript revisions001_2023-07-05-ESyt1&@DKO-GFP-DAG-Cy3-CD4-Cy5-pLAT-Resting004.xml
- FIG 4/Figure 4B/ESYT1&2 DKO/Resting/MetaData/LeicaLogo.jpg
- __MACOSX/FIG 4/Figure 4B/ESYT1&2 DKO/Resting/MetaData/._LeicaLogo.jpg
- FIG 4/Figure 4B/ESYT1&2 DKO/Resting/MetaData/2023-06-30 NB Jurkat cells ESyt manuscript revisions001_2023-07-05-ESyt1&@DKO-GFP-DAG-Cy3-CD4-Cy5-pLAT-Resting004_Properties.xml
- __MACOSX/FIG 4/Figure 4B/ESYT1&2 DKO/Resting/MetaData/._2023-06-30 NB Jurkat cells ESyt manuscript revisions001_2023-07-05-ESyt1&@DKO-GFP-DAG-Cy3-CD4-Cy5-pLAT-Resting004_Properties.xml
- FIG 4/Figure 4B/ESYT1&2 DKO/Resting/MetaData/2023-06-30 NB Jurkat cells ESyt manuscript revisions001_2023-07-05-ESyt1&@DKO-GFP-DAG-Cy3-CD4-Cy5-pLAT-Resting004ch2LUT.png
- __MACOSX/FIG 4/Figure 4B/ESYT1&2 DKO/Resting/MetaData/._2023-06-30 NB Jurkat cells ESyt manuscript revisions001_2023-07-05-ESyt1&@DKO-GFP-DAG-Cy3-CD4-Cy5-pLAT-Resting004ch2LUT.png
- FIG 4/Figure 4B/ESYT1&2 DKO/Resting/MetaData/2023-06-30 NB Jurkat cells ESyt manuscript revisions001_2023-07-05-ESyt1&@DKO-GFP-DAG-Cy3-CD4-Cy5-pLAT-Resting004ch0LUT.png
- __MACOSX/FIG 4/Figure 4B/ESYT1&2 DKO/Resting/MetaData/._2023-06-30 NB Jurkat cells ESyt manuscript revisions001_2023-07-05-ESyt1&@DKO-GFP-DAG-Cy3-CD4-Cy5-pLAT-Resting004ch0LUT.png
- FIG 4/Figure 4B/ESYT2 KO/Activated/MetaData/2023-06-30 NB Jurkat cells ESyt manuscript revisions001_2023-07-03-ESyt2KO Jurkat-GFP-DAG-Cy3-CD4-Cy5-pLAT-Activated009_Properties.xml
- __MACOSX/FIG 4/Figure 4B/ESYT2 KO/Activated/MetaData/._2023-06-30 NB Jurkat cells ESyt manuscript revisions001_2023-07-03-ESyt2KO Jurkat-GFP-DAG-Cy3-CD4-Cy5-pLAT-Activated009_Properties.xml
- FIG 4/Figure 4B/ESYT2 KO/Activated/MetaData/2023-06-30 NB Jurkat cells ESyt manuscript revisions001_2023-07-03-ESyt2KO Jurkat-GFP-DAG-Cy3-CD4-Cy5-pLAT-Activated009ch3LUT.png
- __MACOSX/FIG 4/Figure 4B/ESYT2 KO/Activated/MetaData/._2023-06-30 NB Jurkat cells ESyt manuscript revisions001_2023-07-03-ESyt2KO Jurkat-GFP-DAG-Cy3-CD4-Cy5-pLAT-Activated009ch3LUT.png
- FIG 4/Figure 4B/ESYT2 KO/Activated/MetaData/LeicaLogo.jpg
- __MACOSX/FIG 4/Figure 4B/ESYT2 KO/Activated/MetaData/._LeicaLogo.jpg
- FIG 4/Figure 4B/ESYT2 KO/Activated/MetaData/2023-06-30 NB Jurkat cells ESyt manuscript revisions001_2023-07-03-ESyt2KO Jurkat-GFP-DAG-Cy3-CD4-Cy5-pLAT-Activated009ch1LUT.png
- __MACOSX/FIG 4/Figure 4B/ESYT2 KO/Activated/MetaData/._2023-06-30 NB Jurkat cells ESyt manuscript revisions001_2023-07-03-ESyt2KO Jurkat-GFP-DAG-Cy3-CD4-Cy5-pLAT-Activated009ch1LUT.png
- FIG 4/Figure 4B/ESYT2 KO/Activated/MetaData/2023-06-30 NB Jurkat cells ESyt manuscript revisions001_2023-07-03-ESyt2KO Jurkat-GFP-DAG-Cy3-CD4-Cy5-pLAT-Activated009_Properties_CIP_HWS3.xsl
- __MACOSX/FIG 4/Figure 4B/ESYT2 KO/Activated/MetaData/._2023-06-30 NB Jurkat cells ESyt manuscript revisions001_2023-07-03-ESyt2KO Jurkat-GFP-DAG-Cy3-CD4-Cy5-pLAT-Activated009_Properties_CIP_HWS3.xsl
- FIG 4/Figure 4B/ESYT2 KO/Activated/MetaData/2023-06-30 NB Jurkat cells ESyt manuscript revisions001_2023-07-03-ESyt2KO Jurkat-GFP-DAG-Cy3-CD4-Cy5-pLAT-Activated009ch2LUT.png
- __MACOSX/FIG 4/Figure 4B/ESYT2 KO/Activated/MetaData/._2023-06-30 NB Jurkat cells ESyt manuscript revisions001_2023-07-03-ESyt2KO Jurkat-GFP-DAG-Cy3-CD4-Cy5-pLAT-Activated009ch2LUT.png
- FIG 4/Figure 4B/ESYT2 KO/Activated/MetaData/2023-06-30 NB Jurkat cells ESyt manuscript revisions001_2023-07-03-ESyt2KO Jurkat-GFP-DAG-Cy3-CD4-Cy5-pLAT-Activated009ch0LUT.png
- __MACOSX/FIG 4/Figure 4B/ESYT2 KO/Activated/MetaData/._2023-06-30 NB Jurkat cells ESyt manuscript revisions001_2023-07-03-ESyt2KO Jurkat-GFP-DAG-Cy3-CD4-Cy5-pLAT-Activated009ch0LUT.png
- FIG 4/Figure 4B/ESYT2 KO/Activated/MetaData/2023-06-30 NB Jurkat cells ESyt manuscript revisions001_2023-07-03-ESyt2KO Jurkat-GFP-DAG-Cy3-CD4-Cy5-pLAT-Activated009.xml
- __MACOSX/FIG 4/Figure 4B/ESYT2 KO/Activated/MetaData/._2023-06-30 NB Jurkat cells ESyt manuscript revisions001_2023-07-03-ESyt2KO Jurkat-GFP-DAG-Cy3-CD4-Cy5-pLAT-Activated009.xml
- FIG 4/Figure 4B/ESYT2 KO/Resting/MetaData/2023-06-30 NB Jurkat cells ESyt manuscript revisions001_2023-06-30-ESyt2KO Jurkat-GFP-DAG-Cy3-CD4-Cy5-pLAT-Resting002ch3LUT.png
- __MACOSX/FIG 4/Figure 4B/ESYT2 KO/Resting/MetaData/._2023-06-30 NB Jurkat cells ESyt manuscript revisions001_2023-06-30-ESyt2KO Jurkat-GFP-DAG-Cy3-CD4-Cy5-pLAT-Resting002ch3LUT.png
- FIG 4/Figure 4B/ESYT2 KO/Resting/MetaData/2023-06-30 NB Jurkat cells ESyt manuscript revisions001_2023-06-30-ESyt2KO Jurkat-GFP-DAG-Cy3-CD4-Cy5-pLAT-Resting002ch1LUT.png
- __MACOSX/FIG 4/Figure 4B/ESYT2 KO/Resting/MetaData/._2023-06-30 NB Jurkat cells ESyt manuscript revisions001_2023-06-30-ESyt2KO Jurkat-GFP-DAG-Cy3-CD4-Cy5-pLAT-Resting002ch1LUT.png
- FIG 4/Figure 4B/ESYT2 KO/Resting/MetaData/LeicaLogo.jpg
- __MACOSX/FIG 4/Figure 4B/ESYT2 KO/Resting/MetaData/._LeicaLogo.jpg
- FIG 4/Figure 4B/ESYT2 KO/Resting/MetaData/2023-06-30 NB Jurkat cells ESyt manuscript revisions001_2023-06-30-ESyt2KO Jurkat-GFP-DAG-Cy3-CD4-Cy5-pLAT-Resting002_Properties.xml
- __MACOSX/FIG 4/Figure 4B/ESYT2 KO/Resting/MetaData/._2023-06-30 NB Jurkat cells ESyt manuscript revisions001_2023-06-30-ESyt2KO Jurkat-GFP-DAG-Cy3-CD4-Cy5-pLAT-Resting002_Properties.xml
- FIG 4/Figure 4B/ESYT2 KO/Resting/MetaData/2023-06-30 NB Jurkat cells ESyt manuscript revisions001_2023-06-30-ESyt2KO Jurkat-GFP-DAG-Cy3-CD4-Cy5-pLAT-Resting002_Properties_CIP_HWS3.xsl
- __MACOSX/FIG 4/Figure 4B/ESYT2 KO/Resting/MetaData/._2023-06-30 NB Jurkat cells ESyt manuscript revisions001_2023-06-30-ESyt2KO Jurkat-GFP-DAG-Cy3-CD4-Cy5-pLAT-Resting002_Properties_CIP_HWS3.xsl
- FIG 4/Figure 4B/ESYT2 KO/Resting/MetaData/2023-06-30 NB Jurkat cells ESyt manuscript revisions001_2023-06-30-ESyt2KO Jurkat-GFP-DAG-Cy3-CD4-Cy5-pLAT-Resting002ch2LUT.png
- __MACOSX/FIG 4/Figure 4B/ESYT2 KO/Resting/MetaData/._2023-06-30 NB Jurkat cells ESyt manuscript revisions001_2023-06-30-ESyt2KO Jurkat-GFP-DAG-Cy3-CD4-Cy5-pLAT-Resting002ch2LUT.png
- FIG 4/Figure 4B/ESYT2 KO/Resting/MetaData/2023-06-30 NB Jurkat cells ESyt manuscript revisions001_2023-06-30-ESyt2KO Jurkat-GFP-DAG-Cy3-CD4-Cy5-pLAT-Resting002.xml
- __MACOSX/FIG 4/Figure 4B/ESYT2 KO/Resting/MetaData/._2023-06-30 NB Jurkat cells ESyt manuscript revisions001_2023-06-30-ESyt2KO Jurkat-GFP-DAG-Cy3-CD4-Cy5-pLAT-Resting002.xml
- FIG 4/Figure 4B/ESYT2 KO/Resting/MetaData/2023-06-30 NB Jurkat cells ESyt manuscript revisions001_2023-06-30-ESyt2KO Jurkat-GFP-DAG-Cy3-CD4-Cy5-pLAT-Resting002ch0LUT.png
- __MACOSX/FIG 4/Figure 4B/ESYT2 KO/Resting/MetaData/._2023-06-30 NB Jurkat cells ESyt manuscript revisions001_2023-06-30-ESyt2KO Jurkat-GFP-DAG-Cy3-CD4-Cy5-pLAT-Resting002ch0LUT.png
- FIG 4/Figure 4B/ESYT1 KO/Activated/MetaData/2023-06-30 NB Jurkat cells ESyt manuscript revisions001_2023-06-30-ESyt1KO Jurkat-GFP-DAG-Cy3-CD4-Cy5-pLAT-Activated012_Properties_CIP_HWS3.xsl
- __MACOSX/FIG 4/Figure 4B/ESYT1 KO/Activated/MetaData/._2023-06-30 NB Jurkat cells ESyt manuscript revisions001_2023-06-30-ESyt1KO Jurkat-GFP-DAG-Cy3-CD4-Cy5-pLAT-Activated012_Properties_CIP_HWS3.xsl
- FIG 4/Figure 4B/ESYT1 KO/Activated/MetaData/2023-06-30 NB Jurkat cells ESyt manuscript revisions001_2023-06-30-ESyt1KO Jurkat-GFP-DAG-Cy3-CD4-Cy5-pLAT-Activated012_Properties.xml
- __MACOSX/FIG 4/Figure 4B/ESYT1 KO/Activated/MetaData/._2023-06-30 NB Jurkat cells ESyt manuscript revisions001_2023-06-30-ESyt1KO Jurkat-GFP-DAG-Cy3-CD4-Cy5-pLAT-Activated012_Properties.xml
- FIG 4/Figure 4B/ESYT1 KO/Activated/MetaData/2023-06-30 NB Jurkat cells ESyt manuscript revisions001_2023-06-30-ESyt1KO Jurkat-GFP-DAG-Cy3-CD4-Cy5-pLAT-Activated012ch2LUT.png
- __MACOSX/FIG 4/Figure 4B/ESYT1 KO/Activated/MetaData/._2023-06-30 NB Jurkat cells ESyt manuscript revisions001_2023-06-30-ESyt1KO Jurkat-GFP-DAG-Cy3-CD4-Cy5-pLAT-Activated012ch2LUT.png
- FIG 4/Figure 4B/ESYT1 KO/Activated/MetaData/2023-06-30 NB Jurkat cells ESyt manuscript revisions001_2023-06-30-ESyt1KO Jurkat-GFP-DAG-Cy3-CD4-Cy5-pLAT-Activated012ch0LUT.png
- __MACOSX/FIG 4/Figure 4B/ESYT1 KO/Activated/MetaData/._2023-06-30 NB Jurkat cells ESyt manuscript revisions001_2023-06-30-ESyt1KO Jurkat-GFP-DAG-Cy3-CD4-Cy5-pLAT-Activated012ch0LUT.png
- FIG 4/Figure 4B/ESYT1 KO/Activated/MetaData/LeicaLogo.jpg
- __MACOSX/FIG 4/Figure 4B/ESYT1 KO/Activated/MetaData/._LeicaLogo.jpg
- FIG 4/Figure 4B/ESYT1 KO/Activated/MetaData/2023-06-30 NB Jurkat cells ESyt manuscript revisions001_2023-06-30-ESyt1KO Jurkat-GFP-DAG-Cy3-CD4-Cy5-pLAT-Activated012.xml
- __MACOSX/FIG 4/Figure 4B/ESYT1 KO/Activated/MetaData/._2023-06-30 NB Jurkat cells ESyt manuscript revisions001_2023-06-30-ESyt1KO Jurkat-GFP-DAG-Cy3-CD4-Cy5-pLAT-Activated012.xml
- FIG 4/Figure 4B/ESYT1 KO/Activated/MetaData/2023-06-30 NB Jurkat cells ESyt manuscript revisions001_2023-06-30-ESyt1KO Jurkat-GFP-DAG-Cy3-CD4-Cy5-pLAT-Activated012ch3LUT.png
- __MACOSX/FIG 4/Figure 4B/ESYT1 KO/Activated/MetaData/._2023-06-30 NB Jurkat cells ESyt manuscript revisions001_2023-06-30-ESyt1KO Jurkat-GFP-DAG-Cy3-CD4-Cy5-pLAT-Activated012ch3LUT.png
- FIG 4/Figure 4B/ESYT1 KO/Activated/MetaData/2023-06-30 NB Jurkat cells ESyt manuscript revisions001_2023-06-30-ESyt1KO Jurkat-GFP-DAG-Cy3-CD4-Cy5-pLAT-Activated012ch1LUT.png
- __MACOSX/FIG 4/Figure 4B/ESYT1 KO/Activated/MetaData/._2023-06-30 NB Jurkat cells ESyt manuscript revisions001_2023-06-30-ESyt1KO Jurkat-GFP-DAG-Cy3-CD4-Cy5-pLAT-Activated012ch1LUT.png
- FIG 4/Figure 4B/ESYT1 KO/Resting/MetaData/2023-06-30 NB Jurkat cells ESyt manuscript revisions001_2023-06-30-ESyt1KO Jurkat-GFP-DAG-Cy3-CD4-Cy5-pLAT-Resting017_Properties.xml
- __MACOSX/FIG 4/Figure 4B/ESYT1 KO/Resting/MetaData/._2023-06-30 NB Jurkat cells ESyt manuscript revisions001_2023-06-30-ESyt1KO Jurkat-GFP-DAG-Cy3-CD4-Cy5-pLAT-Resting017_Properties.xml
- FIG 4/Figure 4B/ESYT1 KO/Resting/MetaData/2023-06-30 NB Jurkat cells ESyt manuscript revisions001_2023-06-30-ESyt1KO Jurkat-GFP-DAG-Cy3-CD4-Cy5-pLAT-Resting017ch2LUT.png
- __MACOSX/FIG 4/Figure 4B/ESYT1 KO/Resting/MetaData/._2023-06-30 NB Jurkat cells ESyt manuscript revisions001_2023-06-30-ESyt1KO Jurkat-GFP-DAG-Cy3-CD4-Cy5-pLAT-Resting017ch2LUT.png
- FIG 4/Figure 4B/ESYT1 KO/Resting/MetaData/LeicaLogo.jpg
- __MACOSX/FIG 4/Figure 4B/ESYT1 KO/Resting/MetaData/._LeicaLogo.jpg
- FIG 4/Figure 4B/ESYT1 KO/Resting/MetaData/2023-06-30 NB Jurkat cells ESyt manuscript revisions001_2023-06-30-ESyt1KO Jurkat-GFP-DAG-Cy3-CD4-Cy5-pLAT-Resting017.xml
[truncated: 51 more entries]
