# Supplementary material for: Extended-Synaptotagmin-1 and -2 control T cell signaling and function
Source: EMBO Rep. 2023 Dec 19;25(1):286–303. doi: 10.1038/s44319-023-00011-7 (PMC10897422; doi:10.1038/s44319-023-00011-7)
Supplement: Supplementary file 7 — Source Data Fig. 4 [file 44319_2023_11_MOESM7_ESM.zip › FIG 4/Figure 4C/Fgirue 4C. data source.xlsx]

## Sheet: Sheet1
Fig 4C. Integrated density values of DAG from resting state Jurkat cell lines transfected with GFP-DAG and stained for Cd4 and pLAT
	WT	E-Syt1 KO	E-Syt2 KO	E-Syt1&2 DKO
	3.19857	2.90808	2.43573	5.16459
	1.84257	2.33998	2.58508	2.0074
	3.31218	1.9914	2.41473	6.37801
	3.20775	3.0303	2.85108	3.32261
	1.64559	4.85686	2.33122	3.83307
	1.93744	4.80799	4.20161	4.72728
	1.40515	2.58437	2.53967	2.67205
	2.88414	2.56018	3.16295	3.54588
	2.35587	2.63021	3.42713	2.69574
	1.69003	4.74039	3.44942	2.22108
	4.26978	5.09255	3.55407	5.3786
	1.64795	2.46044	2.43895	4.55017
	2.84345	2.07722	3.17371	3.82053
	0.987277	2.10872	2.9955	2.94305
	1.38126	3.35183	3.56913	2.81107
	1.3074	2.37514	4.45745	2.76824
	2.66612	2.89627	2.47106	3.13515
	2.76735	4.2941	4.37842	3.17941
	3.21785	2.03911	2.72169	3.17941
	2.51772	1.95781	4.9163	3.1036
	1.36396	1.7669	3.89344	3.97165
	2.39249	1.3972	4.38819	2.46394
	1.9494	1.79121	3.79251	3.20016
	0.727019	2.73805	2.51548	4.91952
		3.13389	1.89947	3.58933
		1.56826	1.86589	2.86251
		1.89128	3.37055	3.24001
		2.28999	2.58215	3.13485
		2.04288	2.16013	2.62985
		2.48547	4.1629	3.27601
		2.5234	2.29321
			3.2862
			4.48109
			3.65374
