# Supplementary material for: Extended-Synaptotagmin-1 and -2 control T cell signaling and function
Source: EMBO Rep. 2023 Dec 19;25(1):286–303. doi: 10.1038/s44319-023-00011-7 (PMC10897422; doi:10.1038/s44319-023-00011-7)
Supplement: Supplementary file 7 — Source Data Fig. 4 [file 44319_2023_11_MOESM7_ESM.zip › FIG 4/Figure 4B/ESYT1&2 DKO/Activated/MetaData/2023-06-30 NB Jurkat cells ESyt manuscript revisions001_2023-07-05-ESyt1&@DKO-GFP-DAG-Cy3-CD4-Cy5-pLAT-Activated024_Properties.xml]

<?xml version="1.0"?>
<?xml-stylesheet type="text/xsl" href="2023-06-30 NB Jurkat cells ESyt manuscript revisions001_2023-07-05-ESyt1&@DKO-GFP-DAG-Cy3-CD4-Cy5-pLAT-Activated024_Properties_CIP_HWS3.xsl"?>
<Data>
  <Image TextDescription="">
    <Attachment Name="PreviewMarker" Application="LAS AF" IsPreviewImage="0" />
    <ImageDescription>
      <Name>2023-07-05-ESyt1&amp;@DKO-GFP-DAG-Cy3-CD4-Cy5-pLAT-Activated024</Name>
      <Size>4.19 MB</Size>
      <UniqueID>774fde12-1b73-11ee-b176-1402ec871cd0</UniqueID>
      <Channels>
        <ChannelDescription DataType="0" ChannelTag="0" Resolution="8" NameOfMeasuredQuantity="" Min="0" Max="255" Unit="" LUTName="Green" IsLUTInverted="0" BytesInc="0" BitInc="0" LUTPNGImage="iVBORw0KGgoAAAANSUhEUgAAAQAAAAABCAYAAAAxWXB3AAAAAXNSR0IArs4c6QAAAARnQU1BAACxjwv8YQUAAAAJcEhZcwAADsMAAA7DAcdvqGQAAAGKSURBVDhPHcMDjBgGAADA2rZt2/Zq27Zt291W27Zt27Zt53vpJReIgL8DG8SgBjO4IQxpKEMbxrCGM7wRjGgkIxvFqEYzujGMaSxjG8e4xjO+CUxoIhObxKQmM7kpTGkqU5vGtKYzvRnMaCYzm8WsZjO7OcxpLnObx7zmM78FLGghC1vEohazuCUsaSn/sbRlLGs5y1vBilayslWsajWrW8Oa1rK2daxrPevbwIY2srFNbGozm9vClraytW1sazvb28GOdrKzXexqN7vbw572srd97Gs/+zvAgQ5ysEMc6jCHO8KRjnK0YxzrOMc7wYlOcrJT/Nf//N+pTnO6M5zpLGc7x7nOc74LXOgiF7vEpS5zuStc6SpXu8a1rnO9G9zoJje7xa1uc7s73Okud7vHve5zvwc86CEPe8SjHvO4JzzpKU97xrOe87wXvOglL3vFq17zuje86S1ve8e73vO+D3zoIx/7xKc+87kvfOkrX/vGt77zvR/86Cc/+8WvfvO7P/zpL38bECjgD1oufZKKrvTJAAAAAElFTkSuQmCC" STEDDetectorModeName="Confocal" STED_HuygensSaturationFactor="0.0" STED_Wavelength="">
        </ChannelDescription>
        <ChannelDescription DataType="0" ChannelTag="0" Resolution="8" NameOfMeasuredQuantity="" Min="0" Max="255" Unit="" LUTName="Gray" IsLUTInverted="0" BytesInc="1048576" BitInc="0" LUTPNGImage="iVBORw0KGgoAAAANSUhEUgAAAQAAAAABCAYAAAAxWXB3AAAAAXNSR0IArs4c6QAAAARnQU1BAACxjwv8YQUAAAAJcEhZcwAADsMAAA7DAcdvqGQAAAOrSURBVDhPFcMHNBAIAIDhE5U0kJWW0TCTokGSXVIZqezVQpOQlNGgzJZNmaWiQVFkp7SLor0zQpEm5f139733/fMf/i8gIMCgQYMQFBRESEiIwYMHM2TIEIYOHYqwsDDDhg1DRESE4cOHM2LECEaOHMmoUaMQFRVFTEwMcXFxRo8ejYSEBJKSkkhJSSEtLY2MjAxjxoxBVlaWsWPHMm7cOMaPH8+ECROYOHEicnJyyMvLo6CggKKiIpMmTWLy5MlMmTKFqVOnoqSkhLKyMioqKqiqqqKmpoa6ujrTpk1DQ0OD6dOno6mpyYwZM5g5cyZaWlpoa2sza9YsZs+ezZw5c5g7dy46Ojro6uoyb9489PT0mD9/Pvr6+ixYsAADAwMMDQ0xMjLC2NgYExMTTE1NMTMzY+HChSxatAhzc3MWL16MhYUFS5YsYenSpSxbtgxLS0usrKywtrbGxsaG5cuXY2try4oVK1i5ciWrVq3Czs4Oe3t7HBwccHR0xMnJCWdnZ1xcXHB1dcXNzQ13d3c8PDxYvXo1a9asYe3ataxbt47169fj6emJl5cX3t7ebNiwgY0bN7Jp0yY2b97Mli1b2Lp1Kz4+Pvj6+rJt2zb8/Pzw9/cnICCA7du3ExgYyI4dOwgKCmLnzp3s2rWL4OBgQkJCCA0NJSwsjN27d7Nnzx727t3Lvn37CA8PJyIigv3793PgwAEiIyOJiooiOjqamJgYYmNjiYuL4+DBgxw6dIjDhw9z5MgRjh49Snx8PAkJCSQmJpKUlERycjIpKSmkpqaSlpZGeno6x44d4/jx42RkZJCZmUlWVhbZ2dnk5OSQm5vLiRMnOHnyJHl5eZw6dYrTp09z5swZ8vPzKSgo4OzZs5w7d47z589z4cIFCgsLKSoq4uLFi1y6dIni4mJKSkq4fPkyV65cobS0lLKyMq5evUp5eTkVFRVUVlZSVVVFdXU1NTU11NbWcu3aNerq6rh+/To3btygvr6emzdvcuvWLW7fvs2dO3e4e/cu9+7d4/79+zx48ICHDx/S0NBAY2Mjjx494vHjxzQ1NdHc3MyTJ094+vQpz5494/nz57x48YKXL1/y6tUrXr9+zZs3b3j79i3v3r3j/fv3fPjwgY8fP9LS0kJrayttbW20t7fz6dMnOjo66OzspKuri8+fP/Plyxe6u7vp6enh69ev9Pb28u3bN75//86PHz/4+fMnv3794vfv3/T19dHf38+fP3/4+/cvAwMDAPwLyOJ6pYawLigAAAAASUVORK5CYII=" STEDDetectorModeName="other" STED_HuygensSaturationFactor="0.0" STED_Wavelength="">
        </ChannelDescription>
        <ChannelDescription DataType="0" ChannelTag="0" Resolution="8" NameOfMeasuredQuantity="" Min="0" Max="255" Unit="" LUTName="Red" IsLUTInverted="0" BytesInc="2097152" BitInc="0" LUTPNGImage="iVBORw0KGgoAAAANSUhEUgAAAQAAAAABCAYAAAAxWXB3AAAAAXNSR0IArs4c6QAAAARnQU1BAACxjwv8YQUAAAAJcEhZcwAADsMAAA7DAcdvqGQAAAGOSURBVDhPFcMDtBAGAADAn23btq3FZdu2bS63Vcu2bdu2bdv1fte9dwEE/hnEoAYzuCEMaShDG8awhjO8EYxoJCMbxahGM7oxjGksYxvHuMYzvglMaCITm8SkJjO5KUxpKlObxrSmM70ZzGgmM5vFrGYzuznMaS5zm8e85jO/BSxoIQtbxL8sajGLW8KSlvJvS1vGspazvBWsaCUrW8WqVrO6NaxpLWtbx7rWs74NbGgjG9vEpjazuS1saStb28a2trO9HexoJzvbxa52s7s97Gkve9vHvvazvwMc6CAHO8ShDvMfhzvCkY5ytGMc6zj/9T/HO8GJ/u8kJzvFqU5zujOc6SxnO8e5znO+C1zoIhe7xKUuc7krXOkqV7vGta5zvRvc6CY3u8WtbnO7O9zpLne7x73uc78HPOghD3vEox7zuCc86SlPe8aznvO8F7zoJS97xate87o3vOktb3vHu97zvg986CMf+8SnPvO5L3zpK1/7xre+870f/OgnP/vFr37zuz/86S8DAwICfwPYsH2SEEAOtwAAAABJRU5ErkJggg==" STEDDetectorModeName="Confocal" STED_HuygensSaturationFactor="0.0" STED_Wavelength="">
        </ChannelDescription>
        <ChannelDescription DataType="0" ChannelTag="0" Resolution="8" NameOfMeasuredQuantity="" Min="0" Max="255" Unit="" LUTName="Magenta" IsLUTInverted="0" BytesInc="3145728" BitInc="0" LUTPNGImage="iVBORw0KGgoAAAANSUhEUgAAAQAAAAABCAYAAAAxWXB3AAAAAXNSR0IArs4c6QAAAARnQU1BAACxjwv8YQUAAAAJcEhZcwAADsMAAA7DAcdvqGQAAALgSURBVDhPFcMDDBgAAMCw3bZt27Zt27Zt27Zt27Zt287+Nyn/+H8AAhiQgAYikIEJbBCCGJSgBiOYwQluCEIYkpCGIpShCW0YwhiWsIYjnOEJbwQiGJGIRiKSkYlsFKIYlahGI5rRiW4MYhiTmMYilrGJbRziGJe4xiOe8YlvAhKYkIQmIpGJSWwSkpiUpCYjmclJbgpSmJKUpiKVqUltGtKYlrSmI53pSW8GMpiRjGYik5nJbBaymJWsZiOb2cluDnKYk5zmIpe5yW0e8piXvOYjn/nJbwEKWJCCFqKQhSlsEYpYlKIWo5jFKW4JSliSkpailKUpbRnKWJaylqOc5SlvBSpYkYpWopKVqWwVqliVqlajmtWpbg1qWJOa1qKWtaltHepYl7rWo571qW8DGtiQhjaikY1pbBOa2JSmNqOZzWluC1rYkpa2opWtaW0b2tiWtrajne1pbwc62JGOdqKTnelsF7rYla52o5vd6W4PetiTnvail73pbR/62Je+9qOf/envAAY4kIEOYpCDGewQhjiUoQ5jmMMZ7ghGOJKRjmKUoxntGMY4lrGOY5zjGe8EJjiRiU5ikpOZ7BSmOJWpTmOa05nuDGY4k5nOYpazme0c5jiXuc5jnvOZ7wIWuJCFLmKRi1nsEpa4lKUuY5nLWe4KVriSla5ilatZ7RrWuJa1rmOd61nvBja4kY1uYpOb2ewWtriVrW5jm9vZ7g52uJOd7mKXu9ntHva4l73uY5/72e8BDniQgx7ikIc57BGOeJSjHuOYxznuCU54kpOe4pSnOe0ZzniWs57jnOc57wUueJGLXuKSl7nsFa54late45rXue4NbniTm97ilre57R3ueJe73uOe97nvAx74kIc+4pGPeewTnviUpz7jmc957gte+JKXvuKVr3ntG974lre+453vee8HPviRj37ik5/57Be++JWvfuOb3/nuD374k5/+4pe/+e0f/ij6F5GI/BTlBu21AAAAAElFTkSuQmCC" STEDDetectorModeName="Confocal" STED_HuygensSaturationFactor="0.0" STED_Wavelength="">
        </ChannelDescription>
      </Channels>
      <Dimensions>
        <DimensionDescription DimID="X" NumberOfElements="1024" Origin="0" Length="20.24" Unit="µm" BitInc="0" BytesInc="1" UnitOrigin="µm" EndPosition="20.24" UnitEndPosition="µm" LogicalUnit="pixels" Voxel="0.02">
        </DimensionDescription>
        <DimensionDescription DimID="Y" NumberOfElements="1024" Origin="0" Length="20.24" Unit="µm" BitInc="0" BytesInc="1024" UnitOrigin="µm" EndPosition="20.24" UnitEndPosition="µm" LogicalUnit="pixels" Voxel="0.02">
        </DimensionDescription>
        <DimensionDescription DimID="Z" NumberOfElements="1" Origin="-15.81" Length="0" Unit="µm" BitInc="0" BytesInc="4194304" UnitOrigin="µm" EndPosition="-15.81" UnitEndPosition="µm" LogicalUnit="planes" Voxel="0">
        </DimensionDescription>
      </Dimensions>
      <FileLocation>C:\Users\nxb171\Desktop\Nathalia- STED raw data\2023-06-30 NB Jurkat cells ESyt manuscript revisions001.lif</FileLocation>
      <StartTime>7/5/2023 4:35:38.479 PM</StartTime>
      <EndTime>7/5/2023 4:36:02.149 PM</EndTime>
      <FrameCount>4 (4 channels, 1 frames)</FrameCount>
      <NumberOfChannels>4</NumberOfChannels>
    </ImageDescription>
    <TimeStampList NumberOfTimeStamps="4" FirstTimeStampDate="7/5/2023" FirstTimeStampTime="4:35:38 PM" FirstTimeStampMiliSeconds="479">1d9af804228dff0 1d9af804228dff0 1d9af80482836d0 1d9af805044a150 <TimeStamp RelativeTime="0.000" Date="7/5/2023" Time="4:35:38 PM" MiliSeconds="479" /><TimeStamp RelativeTime="0.000" Date="7/5/2023" Time="4:35:38 PM" MiliSeconds="479" /><TimeStamp RelativeTime="10.062" Date="7/5/2023" Time="4:35:48 PM" MiliSeconds="541" /><TimeStamp RelativeTime="23.670" Date="7/5/2023" Time="4:36:02 PM" MiliSeconds="149" /></TimeStampList>
    <Attachment Name="ChannelAttachment" Application="LAS AF" />
    <Attachment Name="ViewerScaling" Application="LAS AF">
      <ChannelScalingInfo BackgroundLutName="" WhiteValue="1" BlackValue="0" GammaValue="1" Automatic="0" />
      <ChannelScalingInfo BackgroundLutName="" WhiteValue="1" BlackValue="0" GammaValue="1" Automatic="0" />
      <ChannelScalingInfo BackgroundLutName="" WhiteValue="1" BlackValue="0" GammaValue="1" Automatic="0" />
      <ChannelScalingInfo BackgroundLutName="" WhiteValue="1" BlackValue="0" GammaValue="1" Automatic="0" />
    </Attachment>
    <Attachment Name="ImageXMLDocument" Application="LAS AF">
      <RootNode />
    </Attachment>
    <Attachment Name="HardwareSetting" Application="LAS AF" Software="LAS X 3.5.7.23225" HardwareServerVersion="Build 23225" SystemType="12" SystemTypeName="TCS SP8" DataSourceType="0" DataSourceTypeName="Confocal">
      <ATLConfocalSettingDefinition VersionNumber="15" UserSettingName="S384" CanDoSTED="1" IsSTEDActive="0" IsSwitchForPulsedStedWithMpActive="0" UseSystemOptimizedVoxelCalculation="1" STEDDelayTimeOffset="0" STEDDelayTimeOffset2="0" StedDelayWavelength="631" IsUserSettingNameSet="0" IsHydPulsedModeCoeffntManualActive="0" XGalvoMovementMode="1" XGalvoMovementModeName="linear" BitSize="8" MaxIntegrationTime="0" ScanMode="xyz" ZUseMode="1" ZUseModeName="z-galvo" ZPosition="-15.81 µm" IsSuperZ="0" ValidBeginStack="0" ValidEndStack="0" Sections="12" StackCalculationMode="1" StackCalculationModeName="Constant step size" IsMPFormulaForStepSizerUsageActive="0" IsFastZStack="0" ZStackDirectionMode="1" ZStackDirectionModeName="Unidirectional" StagePosX="85,193.36 µm" StagePosY="38,528.89 µm" StageRangeX="126,999.93 µm" StageRangeY="82,999.96 µm" FlipX="0" FlipY="1" SwapXY="1" Magnification="100" ObjectivePos="3" ObjectiveName="HC PL APO CS2   100x/1.40 OIL " ObjectiveNumber="11506378" MicroscopeModel="DMI8-CS" IsInverseMicroscopeModel="1" Immersion="OIL" NumericalAperture="1.4" RefractionIndex="1.518" IsFCSFilterAutomationActive="0" IsSMDChaserUVAOTFAutomationActive="0" CanDoCSMode="1" ActiveCS_SubModeForTLD="0" ActiveCS_SubModeForTLDName="Scan-BF" ActiveCS_SubModeForRLD="0" ActiveCS_SubModeForRLDName="Empty" RldFluoCubePos="3" RldCubeAutoSelectionEnabled="1" LastNonMP_MFP_FW_Name="" LastNonMP_Pol_FW_Name="" ScanSpeed="400 Hz" InDimension="1024" OutDimension="1024" UseScanFormatRestriction="0" Zoom="5.74" BaseZoom="0.75" PanFirstDim="0 µm" PanSecondDim="8.67361737988404E-19" ScanDirectionX="1" ScanDirectionXName="Unidirectional" Pinhole="151.7 µm" PinholeAiry="1 AU" EmissionWavelengthForPinholeAiryCalculation="580 nm" FrameAverage="1" LineAverage="4" FrameAccumulation="1" Line_Accumulation="1" AreBleachPointsEnabled="0" InTrigger="-1" OutTrigger="-1" IsRoiScanEnable="0" Is3DLimitedRoiScanEnable="0" ZCompensationModes="0" WizardMode="0" IsConstantIntegrationTimeActive="1" PixelDwellTime="0.000001575" SystemSerialNumber="8110001921">
        <EasySRMappingArray>
          <EasySRMapping Version="1" DepletionLine="592" IsPulsedLine="0" SRUpperBound_DepletionAotfIntensity="80" SRLowerBound_DepletionAotfIntensity="0" SRUpperPosition_DepletionAotfIntensity="100" SRLowerPosition_DepletionAotfIntensity="0" SRUpperBound_GateStart="1800" SRLowerBound_GateStart="300" SRUpperPosition_GateStart="85" SRLowerPosition_GateStart="0" SRUpperBound_DetectorGain="500" SRLowerBound_DetectorGain="100" SRUpperPosition_DetectorGain="100" SRLowerPosition_DetectorGain="0" SRUpperBound_ExcitationAotfFactor="3" SRLowerBound_ExcitationAotfFactor="1" SRUpperPosition_ExcitationAotfFactor="100" SRLowerPosition_ExcitationAotfFactor="0" ThreeDUpperBound_BeamSelection="80" ThreeDLowerBound_BeamSelection="0" ThreeDUpperPosition_BeamSelection="100" ThreeDLowerPosition_BeamSelection="0" GentleZoomCompensationEnabled="0" GentleUpperBound_LineAverage="32" GentleLowerBound_LineAverage="1" GentleUpperPosition_LineAverage="100" GentleLowerPosition_LineAverage="0" ZStepUpperBound_PinholeAiry="0.4" ZStepLowerBound_PinholeAiry="1" ZStepUpperPosition_PinholeAiry="120" ZStepLowerPosition_PinholeAiry="461" SamplingFactor="2.5" GateEnd="6000" />
          <EasySRMapping Version="1" DepletionLine="660" IsPulsedLine="0" SRUpperBound_DepletionAotfIntensity="80" SRLowerBound_DepletionAotfIntensity="0" SRUpperPosition_DepletionAotfIntensity="100" SRLowerPosition_DepletionAotfIntensity="0" SRUpperBound_GateStart="2000" SRLowerBound_GateStart="300" SRUpperPosition_GateStart="70" SRLowerPosition_GateStart="0" SRUpperBound_DetectorGain="500" SRLowerBound_DetectorGain="120" SRUpperPosition_DetectorGain="100" SRLowerPosition_DetectorGain="0" SRUpperBound_ExcitationAotfFactor="3" SRLowerBound_ExcitationAotfFactor="1" SRUpperPosition_ExcitationAotfFactor="100" SRLowerPosition_ExcitationAotfFactor="0" ThreeDUpperBound_BeamSelection="80" ThreeDLowerBound_BeamSelection="0" ThreeDUpperPosition_BeamSelection="100" ThreeDLowerPosition_BeamSelection="0" GentleZoomCompensationEnabled="0" GentleUpperBound_LineAverage="32" GentleLowerBound_LineAverage="1" GentleUpperPosition_LineAverage="100" GentleLowerPosition_LineAverage="0" ZStepUpperBound_PinholeAiry="0.4" ZStepLowerBound_PinholeAiry="1" ZStepUpperPosition_PinholeAiry="120" ZStepLowerPosition_PinholeAiry="503" SamplingFactor="2.5" GateEnd="6000" />
          <EasySRMapping Version="1" DepletionLine="775" IsPulsedLine="1" SRUpperBound_DepletionAotfIntensity="80" SRLowerBound_DepletionAotfIntensity="0" SRUpperPosition_DepletionAotfIntensity="100" SRLowerPosition_DepletionAotfIntensity="0" SRUpperBound_GateStart="500" SRLowerBound_GateStart="500" SRUpperPosition_GateStart="100" SRLowerPosition_GateStart="0" SRUpperBound_DetectorGain="500" SRLowerBound_DetectorGain="150" SRUpperPosition_DetectorGain="100" SRLowerPosition_DetectorGain="0" SRUpperBound_ExcitationAotfFactor="3.5" SRLowerBound_ExcitationAotfFactor="1" SRUpperPosition_ExcitationAotfFactor="100" SRLowerPosition_ExcitationAotfFactor="0" ThreeDUpperBound_BeamSelection="80" ThreeDLowerBound_BeamSelection="0" ThreeDUpperPosition_BeamSelection="100" ThreeDLowerPosition_BeamSelection="0" GentleZoomCompensationEnabled="0" GentleUpperBound_LineAverage="48" GentleLowerBound_LineAverage="4" GentleUpperPosition_LineAverage="100" GentleLowerPosition_LineAverage="0" ZStepUpperBound_PinholeAiry="0.4" ZStepLowerBound_PinholeAiry="1" ZStepUpperPosition_PinholeAiry="120" ZStepLowerPosition_PinholeAiry="605" SamplingFactor="3.5" GateEnd="6000" />
        </EasySRMappingArray>
        <EasySRSlider SRRelative="75" ThreeDRelative="0" GentleRelative="25" />
        <Quantity Value="1.89781369954462E-07" Unit="m" />
        <AdditionalZPositionList>
          <AdditionalZPosition Valid="1" SuperZMode="1" SuperZModeName="RestrictedRange" ZMode="1" ZUseModeName="z-galvo" ZPosition="-1.58131273394845E-05" />
          <AdditionalZPosition Valid="1" SuperZMode="1" SuperZModeName="RestrictedRange" ZMode="2" ZUseModeName="z-wide" ZPosition="0.00428830349" />
        </AdditionalZPositionList>
        <ShutterList>
          <Shutter Version="0" LightSourceType="1" LightSourceName="UV" IsActive="0">
            <BeamRoute Version="0">
              <BeamPosition BeamPositionLevel="0" BeamPosition="30" />
            </BeamRoute>
          </Shutter>
          <Shutter Version="0" LightSourceType="0" LightSourceName="Visible" IsActive="0">
            <BeamRoute Version="0">
              <BeamPosition BeamPositionLevel="0" BeamPosition="10" />
              <BeamPosition BeamPositionLevel="1" BeamPosition="0" />
            </BeamRoute>
          </Shutter>
          <Shutter Version="0" LightSourceType="4" LightSourceName="SuperContVisible2" IsActive="1">
            <BeamRoute Version="0">
              <BeamPosition BeamPositionLevel="0" BeamPosition="10" />
              <BeamPosition BeamPositionLevel="1" BeamPosition="1" />
            </BeamRoute>
          </Shutter>
          <Shutter Version="0" LightSourceType="5" LightSourceName="STED" IsActive="0">
            <BeamRoute Version="0">
              <BeamPosition BeamPositionLevel="0" BeamPosition="40" />
            </BeamRoute>
          </Shutter>
        </ShutterList>
        <BleachPoints>
          <LMSDataContainerHeader Version="2">
            <Element Name="BleachPointROISet" Visibility="2" CopyOption="1" UniqueID="8e358b3a-1b73-11ee-b176-1402ec871cd0">
              <Data>
                <ROISet ROISetType="1" PossibleChildROITypes="-1" PossibleROITransforms="65535" PossibleROIActions="65535" />
              </Data>
              <Memory Size="0" MemoryBlockID="MemBlock_2167" />
              <Children />
            </Element>
          </LMSDataContainerHeader>
        </BleachPoints>
        <ATLConfocalBleachPointsSettings />
        <FilterWheel FluorifierAutoSelection="1" BeamSplitterAutoSelection="0" StedBeamSelectionPinholeCoupling="1" MultiFunctionPortAutoSelection="0" BeamMergerAutoSelectionEnabled="0" RldBlockingFilterAutoSelectionEnabled="0">
          <Wheel Version="0" Qualifier="160" FilterWheelName="Galvo Slider" FilterIndex="0" FilterName="Galvo X Normal " IsSpectrumTurnMode="0" FilterSpectrumPos="0" IndexChanged="0" SpectrumChanged="0" FilterDisplayValue="Galvo X Normal " FilterType="Galvo Slider">
            <BeamRoute Version="0" />
          </Wheel>
          <Wheel Version="0" Qualifier="131" FilterWheelName="Notch FW 2" FilterIndex="0" FilterName="Empty" IsSpectrumTurnMode="0" FilterSpectrumPos="0" IndexChanged="0" SpectrumChanged="0" FilterDisplayValue="Empty" FilterType="Unknown Filter">
            <BeamRoute Version="0" />
          </Wheel>
          <Wheel Version="0" Qualifier="130" FilterWheelName="Polarization FW" FilterIndex="4" FilterName="NF 488/561/633" IsSpectrumTurnMode="0" FilterSpectrumPos="79296" IndexChanged="0" SpectrumChanged="0" FilterDisplayValue="NF 488/561/633" FilterType="Polarization FW">
            <BeamRoute Version="0" />
          </Wheel>
          <Wheel Version="0" Qualifier="200" FilterWheelName="Galvo Resonant Pan" FilterIndex="0" FilterName="Galvo X Pan Center " IsSpectrumTurnMode="0" FilterSpectrumPos="0" IndexChanged="0" SpectrumChanged="0" FilterDisplayValue="Galvo X Pan Center " FilterType="Galvo Resonant Pan">
            <BeamRoute Version="0" />
          </Wheel>
          <Wheel Version="0" Qualifier="219" FilterWheelName="STED Beam Selection" FilterIndex="0" FilterName="STED Beam 1 " IsSpectrumTurnMode="0" FilterSpectrumPos="2240" IndexChanged="0" SpectrumChanged="0" FilterDisplayValue="STED Beam 1 " FilterType="Unknown Filter">
            <BeamRoute Version="0" />
          </Wheel>
          <Wheel Version="0" Qualifier="220" FilterWheelName="STED Cleanup Slider" FilterIndex="0" FilterName="Empty" IsSpectrumTurnMode="0" FilterSpectrumPos="0" IndexChanged="0" SpectrumChanged="0" FilterDisplayValue="Empty" FilterType="Unknown Filter">
            <BeamRoute Version="0" />
          </Wheel>
          <Wheel Version="0" Qualifier="221" FilterWheelName="STED Beam Slider" FilterIndex="0" FilterName="Substrate " IsSpectrumTurnMode="0" FilterSpectrumPos="0" IndexChanged="0" SpectrumChanged="0" FilterDisplayValue="Substrate " FilterType="Unknown Filter">
            <BeamRoute Version="0" />
          </Wheel>
          <Wheel Version="0" Qualifier="216" FilterWheelName="STED Phase Filter Beam 1" FilterIndex="0" FilterName="Empty" IsSpectrumTurnMode="0" FilterSpectrumPos="0" IndexChanged="0" SpectrumChanged="0" FilterDisplayValue="Empty" FilterType="Unknown Filter">
            <BeamRoute Version="0" />
          </Wheel>
          <Wheel Version="0" Qualifier="217" FilterWheelName="STED Phase Filter Beam 2" FilterIndex="0" FilterName="Empty" IsSpectrumTurnMode="0" FilterSpectrumPos="0" IndexChanged="0" SpectrumChanged="0" FilterDisplayValue="Empty" FilterType="Unknown Filter">
            <BeamRoute Version="0" />
          </Wheel>
          <Wheel Version="0" Qualifier="170" FilterWheelName="Target Slider" FilterIndex="0" FilterName="Target Park " IsSpectrumTurnMode="0" FilterSpectrumPos="0" IndexChanged="0" SpectrumChanged="0" FilterDisplayValue="Target Park " FilterType="Target Slider">
            <BeamRoute Version="0" />
          </Wheel>
          <Wheel Version="0" Qualifier="31" FilterWheelName="X2 Lens Changer" FilterIndex="1" FilterName="CS2 UV Optics 2 " IsSpectrumTurnMode="0" FilterSpectrumPos="0" IndexChanged="0" SpectrumChanged="0" FilterDisplayValue="CS2 UV Optics 2 " FilterType="Unknown Filter">
            <BeamRoute Version="0" />
          </Wheel>
        </FilterWheel>
        <Spectro>
          <MultiBand Channel="1" ChannelName="Channel 1" LeftWorld="380" RightWorld="385" TargetWaveLengthBegin="380" TargetWaveLengthEnd="385" DyeName="" />
          <MultiBand Channel="2" ChannelName="Channel 2" LeftWorld="504" RightWorld="550" TargetWaveLengthBegin="504" TargetWaveLengthEnd="550" DyeName="" />
          <MultiBand Channel="3" ChannelName="Channel 3" LeftWorld="552" RightWorld="557" TargetWaveLengthBegin="552" TargetWaveLengthEnd="557" DyeName="" />
          <MultiBand Channel="4" ChannelName="Channel 4" LeftWorld="559" RightWorld="627" TargetWaveLengthBegin="559" TargetWaveLengthEnd="627" DyeName="" />
          <MultiBand Channel="5" ChannelName="Channel 5" LeftWorld="636" RightWorld="776" TargetWaveLengthBegin="636" TargetWaveLengthEnd="776" DyeName="Leica/ALEXA 633" />
        </Spectro>
        <AotfList>
          <Aotf Version="0" LightSourceName="UV" LightSourceType="1" OpenVirtual="0" IsChanged="0" CanDoPulseFreq="0" PulsFreq="0" CanDoTwoLaserPIE="0" TwoLaserPIEPossibleLastState="0" TwoLaserPIEActive="0" AotfType="UV">
            <BeamRoute Version="0">
              <BeamPosition BeamPositionLevel="0" BeamPosition="30" />
            </BeamRoute>
            <LaserLineSetting LaserLine="405" IntensityDev="0" IntensityLowDev="0" AOBSIntensityDev="-1" AOBSIntensityLowDev="-1" EnableDoubleMode="0" LineIndex="0" SequenceIndex="0" LineDeactivationFlags="0" IsLineChecked="1" OutCheckedIntensity="0" SuppressionMode="-1" IsVisible="1" CanDoFastModulation="1" IntensityShow="Shutter: off, Intensity: 0.0000%" />
          </Aotf>
          <Aotf Version="0" LightSourceName="Visible" LightSourceType="0" OpenVirtual="0" IsChanged="0" CanDoPulseFreq="0" PulsFreq="0" CanDoTwoLaserPIE="0" TwoLaserPIEPossibleLastState="0" TwoLaserPIEActive="0" AotfType="Visible">
            <BeamRoute Version="0">
              <BeamPosition BeamPositionLevel="0" BeamPosition="10" />
              <BeamPosition BeamPositionLevel="1" BeamPosition="0" />
            </BeamRoute>
            <LaserLineSetting LaserLine="458" IntensityDev="0" IntensityLowDev="0" AOBSIntensityDev="-1" AOBSIntensityLowDev="-1" EnableDoubleMode="0" LineIndex="0" SequenceIndex="0" LineDeactivationFlags="0" IsLineChecked="1" OutCheckedIntensity="0" SuppressionMode="-1" IsVisible="1" CanDoFastModulation="1" IntensityShow="Shutter: off, Intensity: 0.0000%" />
            <LaserLineSetting LaserLine="476" IntensityDev="0" IntensityLowDev="0" AOBSIntensityDev="-1" AOBSIntensityLowDev="-1" EnableDoubleMode="0" LineIndex="1" SequenceIndex="0" LineDeactivationFlags="0" IsLineChecked="1" OutCheckedIntensity="0" SuppressionMode="-1" IsVisible="1" CanDoFastModulation="1" IntensityShow="Shutter: off, Intensity: 0.0000%" />
            <LaserLineSetting LaserLine="488" IntensityDev="0" IntensityLowDev="0" AOBSIntensityDev="-1" AOBSIntensityLowDev="-1" EnableDoubleMode="0" LineIndex="2" SequenceIndex="0" LineDeactivationFlags="0" IsLineChecked="1" OutCheckedIntensity="0" SuppressionMode="-1" IsVisible="1" CanDoFastModulation="1" IntensityShow="Shutter: off, Intensity: 0.0000%" />
            <LaserLineSetting LaserLine="496" IntensityDev="0" IntensityLowDev="0" AOBSIntensityDev="-1" AOBSIntensityLowDev="-1" EnableDoubleMode="0" LineIndex="3" SequenceIndex="0" LineDeactivationFlags="0" IsLineChecked="1" OutCheckedIntensity="0" SuppressionMode="-1" IsVisible="1" CanDoFastModulation="1" IntensityShow="Shutter: off, Intensity: 0.0000%" />
            <LaserLineSetting LaserLine="514" IntensityDev="0" IntensityLowDev="0" AOBSIntensityDev="-1" AOBSIntensityLowDev="-1" EnableDoubleMode="0" LineIndex="4" SequenceIndex="0" LineDeactivationFlags="0" IsLineChecked="1" OutCheckedIntensity="0" SuppressionMode="-1" IsVisible="1" CanDoFastModulation="1" IntensityShow="Shutter: off, Intensity: 0.0000%" />
          </Aotf>
          <Aotf Version="0" LightSourceName="SuperContVisible2" LightSourceType="4" OpenVirtual="0" IsChanged="0" ExcitationControlMode="0" ExcitationControlModeBegin="0" ExcitationControlModeEnd="0" CanDoPulseFreq="0" PulsFreq="0" CanDoTwoLaserPIE="0" TwoLaserPIEPossibleLastState="0" TwoLaserPIEActive="0" AotfType="Supercontinuum Visible">
            <BeamRoute Version="0">
              <BeamPosition BeamPositionLevel="0" BeamPosition="10" />
              <BeamPosition BeamPositionLevel="1" BeamPosition="1" />
            </BeamRoute>
            <LaserLineSetting LaserLine="499" IntensityDev="0" IntensityLowDev="0" AOBSIntensityDev="-1" AOBSIntensityLowDev="-1" EnableDoubleMode="0" LineIndex="0" SequenceIndex="0" LineDeactivationFlags="0" IsLineChecked="0" OutCheckedIntensity="0" SuppressionMode="-1" IsVisible="1" CanDoFastModulation="1" IntensityShow="Shutter: on, Intensity: 0.0000%" />
            <LaserLineSetting LaserLine="554" IntensityDev="0" IntensityLowDev="0" AOBSIntensityDev="-1" AOBSIntensityLowDev="-1" EnableDoubleMode="0" LineIndex="1" SequenceIndex="0" LineDeactivationFlags="0" IsLineChecked="0" OutCheckedIntensity="0" SuppressionMode="-1" IsVisible="1" CanDoFastModulation="1" IntensityShow="Shutter: on, Intensity: 0.0000%" />
            <LaserLineSetting LaserLine="631" IntensityDev="15.0006697568563" IntensityLowDev="0" AOBSIntensityDev="100" AOBSIntensityLowDev="0" EnableDoubleMode="0" LineIndex="2" SequenceIndex="0" LineDeactivationFlags="0" IsLineChecked="1" OutCheckedIntensity="0" SuppressionMode="1" IsVisible="1" CanDoFastModulation="1" IntensityShow="Shutter: on, Intensity: 15.0007%" />
            <LaserLineSetting LaserLine="472" IntensityDev="0" IntensityLowDev="0" AOBSIntensityDev="-1" AOBSIntensityLowDev="-1" EnableDoubleMode="0" LineIndex="3" SequenceIndex="0" LineDeactivationFlags="0" IsLineChecked="0" OutCheckedIntensity="0" SuppressionMode="-1" IsVisible="0" CanDoFastModulation="1" IntensityShow="Shutter: on, Intensity: 0.0000%" />
            <LaserLineSetting LaserLine="473" IntensityDev="0" IntensityLowDev="0" AOBSIntensityDev="-1" AOBSIntensityLowDev="-1" EnableDoubleMode="0" LineIndex="4" SequenceIndex="0" LineDeactivationFlags="0" IsLineChecked="0" OutCheckedIntensity="0" SuppressionMode="-1" IsVisible="0" CanDoFastModulation="1" IntensityShow="Shutter: on, Intensity: 0.0000%" />
            <LaserLineSetting LaserLine="666" IntensityDev="0" IntensityLowDev="0" AOBSIntensityDev="-1" AOBSIntensityLowDev="-1" EnableDoubleMode="0" LineIndex="5" SequenceIndex="0" LineDeactivationFlags="0" IsLineChecked="0" OutCheckedIntensity="0" SuppressionMode="-1" IsVisible="0" CanDoFastModulation="1" IntensityShow="Shutter: on, Intensity: 0.0000%" />
            <LaserLineSetting LaserLine="665" IntensityDev="0" IntensityLowDev="0" AOBSIntensityDev="-1" AOBSIntensityLowDev="-1" EnableDoubleMode="0" LineIndex="6" SequenceIndex="0" LineDeactivationFlags="0" IsLineChecked="0" OutCheckedIntensity="0" SuppressionMode="-1" IsVisible="0" CanDoFastModulation="1" IntensityShow="Shutter: on, Intensity: 0.0000%" />
            <LaserLineSetting LaserLine="664" IntensityDev="0" IntensityLowDev="0" AOBSIntensityDev="-1" AOBSIntensityLowDev="-1" EnableDoubleMode="0" LineIndex="7" SequenceIndex="0" LineDeactivationFlags="0" IsLineChecked="0" OutCheckedIntensity="0" SuppressionMode="-1" IsVisible="0" CanDoFastModulation="1" IntensityShow="Shutter: on, Intensity: 0.0000%" />
          </Aotf>
          <Aotf Version="0" LightSourceName="STED" LightSourceType="5" OpenVirtual="0" IsChanged="0" CanDoPulseFreq="0" PulsFreq="0" CanDoTwoLaserPIE="0" TwoLaserPIEPossibleLastState="0" TwoLaserPIEActive="0" AotfType="STED">
            <BeamRoute Version="0">
              <BeamPosition BeamPositionLevel="0" BeamPosition="40" />
            </BeamRoute>
            <LaserLineSetting LaserLine="592" IntensityDev="0" IntensityLowDev="0" AOBSIntensityDev="-1" AOBSIntensityLowDev="-1" EnableDoubleMode="0" LineIndex="0" SequenceIndex="0" LineDeactivationFlags="0" IsLineChecked="1" OutCheckedIntensity="0" SuppressionMode="-1" IsVisible="1" CanDoFastModulation="1" IntensityShow="Shutter: off, Intensity: 0.0000%" />
            <LaserLineSetting LaserLine="660" IntensityDev="0" IntensityLowDev="0" AOBSIntensityDev="-1" AOBSIntensityLowDev="-1" EnableDoubleMode="0" LineIndex="1" SequenceIndex="0" LineDeactivationFlags="0" IsLineChecked="1" OutCheckedIntensity="0" SuppressionMode="-1" IsVisible="1" CanDoFastModulation="1" IntensityShow="Shutter: off, Intensity: 0.0000%" />
            <LaserLineSetting LaserLine="775" IntensityDev="0" IntensityLowDev="0" AOBSIntensityDev="-1" AOBSIntensityLowDev="-1" EnableDoubleMode="0" LineIndex="2" SequenceIndex="0" LineDeactivationFlags="0" IsLineChecked="1" OutCheckedIntensity="0" SuppressionMode="-1" IsVisible="1" CanDoFastModulation="1" IntensityShow="Shutter: off, Intensity: 0.0000%" />
          </Aotf>
        </AotfList>
        <LUT_List>
          <LUT Channel="1" LutName="Gray" />
          <LUT Channel="2" LutName="Green" />
          <LUT Channel="3" LutName="Red" />
          <LUT Channel="4" LutName="Red" />
          <LUT Channel="5" LutName="Magenta" />
          <LUT Channel="100" LutName="Gray" />
        </LUT_List>
        <DetectorList DetectorAutoSelection="1" InExternalDetectionMode="0">
          <Detector Name="PMT 1" Type="PMT" ScanType="Internal" Channel="1" ChannelName="Channel 1" IsActive="0" STEDDetectorMode="0" STEDDetectorModeName="other" STED_LateralSaturationFactor="0" Gain="0" Offset="0" IsSTEDDetector="1" IsSRSDetector="0" DetectionRangeBegin="0" DetectionRangeEnd="0" Phase="0" IsFlimDetector="0" IsHPDDetector="0" CanDoTimeGate="0" OffsetShow="0" GainShow="0" ActiveShow="Inactive" Band="(380nm - 385nm)" LutName="Gray" />
          <Detector Name="HyD 2" Type="HyD" ScanType="Internal" Channel="2" ChannelName="Channel 2" IsActive="0" STEDDetectorMode="0" STEDDetectorModeName="other" STED_LateralSaturationFactor="0" Gain="142.6" Offset="-0.01" IsSTEDDetector="1" IsSRSDetector="0" DetectionRangeBegin="0" DetectionRangeEnd="0" Phase="0" IsFlimDetector="0" IsHPDDetector="1" IsEnabled="0" IsHPDOverloaded="0" CanDoPhotonCounting="1" AcquisitionMode="0" AcquisitionModeName="PhotonIntegration" CanDoTimeGate="1" IsTimeGateActivated="0" TimeGatePulseStart="0.3 ns" TimeGateWavelength="-1 nm" TimeGatePulseEnd="6 ns" OffsetShow="0" GainShow="143" ActiveShow="Inactive" TimegateActiveShow="Inactive" Band="(504nm - 550nm)" LutName="Green" />
          <Detector Name="PMT 3" Type="PMT" ScanType="Internal" Channel="3" ChannelName="Channel 3" IsActive="0" STEDDetectorMode="0" STEDDetectorModeName="other" STED_LateralSaturationFactor="0" Gain="0" Offset="0" IsSTEDDetector="1" IsSRSDetector="0" DetectionRangeBegin="0" DetectionRangeEnd="0" Phase="0" IsFlimDetector="0" IsHPDDetector="0" CanDoTimeGate="0" OffsetShow="0" GainShow="0" ActiveShow="Inactive" Band="(552nm - 557nm)" LutName="Red" />
          <Detector Name="HyD 4" Type="HyD" ScanType="Internal" Channel="4" ChannelName="Channel 4" IsActive="0" STEDDetectorMode="0" STEDDetectorModeName="other" STED_LateralSaturationFactor="0" Gain="58" Offset="-0.01" IsSTEDDetector="1" IsSRSDetector="0" DetectionRangeBegin="0" DetectionRangeEnd="0" Phase="0" IsFlimDetector="0" IsHPDDetector="1" IsEnabled="0" IsHPDOverloaded="0" CanDoPhotonCounting="1" AcquisitionMode="0" AcquisitionModeName="PhotonIntegration" CanDoTimeGate="1" IsTimeGateActivated="0" TimeGatePulseStart="0.3 ns" TimeGateWavelength="-1 nm" TimeGatePulseEnd="6 ns" OffsetShow="0" GainShow="58" ActiveShow="Inactive" TimegateActiveShow="Inactive" Band="(559nm - 627nm)" LutName="Red" />
          <Detector Name="HyD 5" Type="HyD" ScanType="Internal" Channel="5" ChannelName="Channel 5" IsActive="1" STEDDetectorMode="1" STEDDetectorModeName="Confocal" STED_LateralSaturationFactor="0" Gain="174.9" Offset="-0.01" IsSTEDDetector="1" IsSRSDetector="0" DetectionRangeBegin="0" DetectionRangeEnd="0" Phase="0" IsFlimDetector="0" IsHPDDetector="1" IsEnabled="1" IsHPDOverloaded="0" CanDoPhotonCounting="1" AcquisitionMode="0" AcquisitionModeName="PhotonIntegration" CanDoTimeGate="1" IsTimeGateActivated="0" TimeGatePulseStart="0.3 ns" TimeGateWavelength="-1 nm" TimeGatePulseEnd="6 ns" OffsetShow="0" GainShow="175" ActiveShow="Active" TimegateActiveShow="Inactive" Band="(636nm - 776nm)" LutName="Magenta" />
          <Detector Name="PMT Trans" Type="PMT" ScanType="TLD" Channel="100" ChannelName="Transmission Channel" IsActive="0" STEDDetectorMode="0" STEDDetectorModeName="other" STED_LateralSaturationFactor="0" Gain="404.9" Offset="0" IsSTEDDetector="0" IsSRSDetector="0" DetectionRangeBegin="0" DetectionRangeEnd="0" Phase="0" IsFlimDetector="0" IsHPDDetector="0" CanDoTimeGate="0" OffsetShow="0" GainShow="405" ActiveShow="Inactive" Band="" LutName="Gray" />
        </DetectorList>
        <LaserArray>
          <Laser Version="6" LightSourceType="1" LaserName="405 Diode" PowerState="Off" StedAlignFlag="0" CanDoLinearOutputPower="0" CanDoPulsing="0" CanDoOutputPowerWatt="1" HighPowerModeActive="0" LightSourceName="UV" OutputPowerWatt="0" Wavelength="405" CanDoChangeWavelength="0" OutputPowerDisplay="Off">
            <BeamRoute Version="0">
              <BeamPosition BeamPositionLevel="0" BeamPosition="30" />
            </BeamRoute>
          </Laser>
          <Laser Version="6" LightSourceType="0" LaserName="Argon" PowerState="On" StedAlignFlag="0" CanDoLinearOutputPower="1" CanDoPulsing="0" CanDoOutputPowerWatt="1" HighPowerModeActive="0" LightSourceName="Visible" OutputPowerWatt="29.3650793650794" OutputPowerPercentage="0.293650793650794" Wavelength="458" CanDoChangeWavelength="0" OutputPowerWattDisplay="29.3651 W" OutputPowerDisplay="On, 29.3651 %">
            <BeamRoute Version="0">
              <BeamPosition BeamPositionLevel="0" BeamPosition="10" />
              <BeamPosition BeamPositionLevel="1" BeamPosition="0" />
            </BeamRoute>
          </Laser>
          <Laser Version="6" LightSourceType="4" LaserName="WLL" PowerState="On" StedAlignFlag="1" CanDoLinearOutputPower="1" CanDoPulsing="1" CanDoOutputPowerWatt="1" HighPowerModeActive="0" LightSourceName="SuperContVisible2" OutputPowerWatt="0" OutputPowerPercentage="0.7" Wavelength="0" CanDoChangeWavelength="0" OutputPowerDisplay="On, 70.0000 %">
            <BeamRoute Version="0">
              <BeamPosition BeamPositionLevel="0" BeamPosition="10" />
              <BeamPosition BeamPositionLevel="1" BeamPosition="1" />
            </BeamRoute>
          </Laser>
          <Laser Version="6" LightSourceType="5" LaserName="STED 592" PowerState="Off" StedAlignFlag="1" CanDoLinearOutputPower="1" CanDoPulsing="0" CanDoOutputPowerWatt="1" HighPowerModeActive="0" LightSourceName="STED" OutputPowerWatt="0" OutputPowerPercentage="0" Wavelength="592" CanDoChangeWavelength="0" OutputPowerDisplay="Off">
            <BeamRoute Version="0">
              <BeamPosition BeamPositionLevel="0" BeamPosition="40" />
            </BeamRoute>
          </Laser>
          <Laser Version="6" LightSourceType="5" LaserName="STED 660" PowerState="Off" StedAlignFlag="0" CanDoLinearOutputPower="1" CanDoPulsing="0" CanDoOutputPowerWatt="1" HighPowerModeActive="0" LightSourceName="STED" OutputPowerWatt="0" OutputPowerPercentage="0" Wavelength="660" CanDoChangeWavelength="0" OutputPowerDisplay="Off">
            <BeamRoute Version="0">
              <BeamPosition BeamPositionLevel="0" BeamPosition="40" />
            </BeamRoute>
          </Laser>
          <Laser Version="6" LightSourceType="5" LaserName="STED 775" PowerState="Off" StedAlignFlag="0" CanDoLinearOutputPower="1" CanDoPulsing="1" CanDoOutputPowerWatt="1" HighPowerModeActive="0" LightSourceName="STED" OutputPowerWatt="-0.002" OutputPowerPercentage="0" Wavelength="775" CanDoChangeWavelength="0" OutputPowerDisplay="Off">
            <BeamRoute Version="0">
              <BeamPosition BeamPositionLevel="0" BeamPosition="40" />
            </BeamRoute>
          </Laser>
        </LaserArray>
        <OnlineDyeSeparation Enabled="0" KeepRawImage="0" Detectors="0" Channels="0" Normalize="0">
          <OnlineDyeSeparationDetectorList />
          <OnlineDyeSeparationChannelList />
        </OnlineDyeSeparation>
        <VariableBeamExpanderFactors CommonSettingEnabled="0" CommonFactor="1.03" />
      </ATLConfocalSettingDefinition>
      <LDM_Block_Sequential SequentialMode="1" AutoFocusSequence="1" BlockName="Job(Seq.Scan) 1">
        <LDM_Block_Sequential_Master>
          <ATLConfocalSettingDefinition VersionNumber="15" UserSettingName="S5" CanDoSTED="1" IsSTEDActive="0" IsSwitchForPulsedStedWithMpActive="0" UseSystemOptimizedVoxelCalculation="1" STEDDelayTimeOffset="0" STEDDelayTimeOffset2="0" StedDelayWavelength="0" IsUserSettingNameSet="0" IsHydPulsedModeCoeffntManualActive="0" XGalvoMovementMode="1" XGalvoMovementModeName="linear" BitSize="8" MaxIntegrationTime="0" ScanMode="xyz" ZUseMode="1" ZUseModeName="z-galvo" ZPosition="-15.82 µm" IsSuperZ="0" ValidBeginStack="0" ValidEndStack="0" Sections="12" StackCalculationMode="1" StackCalculationModeName="Constant step size" IsMPFormulaForStepSizerUsageActive="0" IsFastZStack="0" ZStackDirectionMode="1" ZStackDirectionModeName="Unidirectional" StagePosX="85,193.36 µm" StagePosY="38,528.89 µm" StageRangeX="126,999.93 µm" StageRangeY="82,999.96 µm" FlipX="0" FlipY="1" SwapXY="1" Magnification="100" ObjectivePos="3" ObjectiveName="HC PL APO CS2   100x/1.40 OIL " ObjectiveNumber="11506378" MicroscopeModel="DMI8-CS" IsInverseMicroscopeModel="1" Immersion="OIL" NumericalAperture="1.4" RefractionIndex="1.518" IsFCSFilterAutomationActive="0" IsSMDChaserUVAOTFAutomationActive="0" CanDoCSMode="1" ActiveCS_SubModeForTLD="0" ActiveCS_SubModeForTLDName="Scan-BF" RldFluoCubePos="3" RldCubeAutoSelectionEnabled="1" LastNonMP_MFP_FW_Name="" LastNonMP_Pol_FW_Name="" ScanSpeed="400 Hz" InDimension="1024" OutDimension="1024" UseScanFormatRestriction="0" Zoom="5.74" BaseZoom="0.75" PanFirstDim="0 µm" PanSecondDim="8.67361737988404E-19" ScanDirectionX="1" ScanDirectionXName="Unidirectional" Pinhole="151 µm" PinholeAiry="995.8 mAU" EmissionWavelengthForPinholeAiryCalculation="580 nm" FrameAverage="1" LineAverage="4" FrameAccumulation="1" Line_Accumulation="1" AreBleachPointsEnabled="0" InTrigger="-1" OutTrigger="-1" IsRoiScanEnable="0" Is3DLimitedRoiScanEnable="0" ZCompensationModes="0" WizardMode="0" IsConstantIntegrationTimeActive="1" PixelDwellTime="0.000001575" SystemSerialNumber="8110001921">
            <EasySRMappingArray>
              <EasySRMapping Version="1" DepletionLine="592" IsPulsedLine="0" SRUpperBound_DepletionAotfIntensity="80" SRLowerBound_DepletionAotfIntensity="0" SRUpperPosition_DepletionAotfIntensity="100" SRLowerPosition_DepletionAotfIntensity="0" SRUpperBound_GateStart="1800" SRLowerBound_GateStart="300" SRUpperPosition_GateStart="85" SRLowerPosition_GateStart="0" SRUpperBound_DetectorGain="500" SRLowerBound_DetectorGain="100" SRUpperPosition_DetectorGain="100" SRLowerPosition_DetectorGain="0" SRUpperBound_ExcitationAotfFactor="3" SRLowerBound_ExcitationAotfFactor="1" SRUpperPosition_ExcitationAotfFactor="100" SRLowerPosition_ExcitationAotfFactor="0" ThreeDUpperBound_BeamSelection="80" ThreeDLowerBound_BeamSelection="0" ThreeDUpperPosition_BeamSelection="100" ThreeDLowerPosition_BeamSelection="0" GentleZoomCompensationEnabled="0" GentleUpperBound_LineAverage="32" GentleLowerBound_LineAverage="1" GentleUpperPosition_LineAverage="100" GentleLowerPosition_LineAverage="0" ZStepUpperBound_PinholeAiry="0.4" ZStepLowerBound_PinholeAiry="1" ZStepUpperPosition_PinholeAiry="120" ZStepLowerPosition_PinholeAiry="461" SamplingFactor="2.5" GateEnd="6000" />
              <EasySRMapping Version="1" DepletionLine="660" IsPulsedLine="0" SRUpperBound_DepletionAotfIntensity="80" SRLowerBound_DepletionAotfIntensity="0" SRUpperPosition_DepletionAotfIntensity="100" SRLowerPosition_DepletionAotfIntensity="0" SRUpperBound_GateStart="2000" SRLowerBound_GateStart="300" SRUpperPosition_GateStart="70" SRLowerPosition_GateStart="0" SRUpperBound_DetectorGain="500" SRLowerBound_DetectorGain="120" SRUpperPosition_DetectorGain="100" SRLowerPosition_DetectorGain="0" SRUpperBound_ExcitationAotfFactor="3" SRLowerBound_ExcitationAotfFactor="1" SRUpperPosition_ExcitationAotfFactor="100" SRLowerPosition_ExcitationAotfFactor="0" ThreeDUpperBound_BeamSelection="80" ThreeDLowerBound_BeamSelection="0" ThreeDUpperPosition_BeamSelection="100" ThreeDLowerPosition_BeamSelection="0" GentleZoomCompensationEnabled="0" GentleUpperBound_LineAverage="32" GentleLowerBound_LineAverage="1" GentleUpperPosition_LineAverage="100" GentleLowerPosition_LineAverage="0" ZStepUpperBound_PinholeAiry="0.4" ZStepLowerBound_PinholeAiry="1" ZStepUpperPosition_PinholeAiry="120" ZStepLowerPosition_PinholeAiry="503" SamplingFactor="2.5" GateEnd="6000" />
              <EasySRMapping Version="1" DepletionLine="775" IsPulsedLine="1" SRUpperBound_DepletionAotfIntensity="80" SRLowerBound_DepletionAotfIntensity="0" SRUpperPosition_DepletionAotfIntensity="100" SRLowerPosition_DepletionAotfIntensity="0" SRUpperBound_GateStart="500" SRLowerBound_GateStart="500" SRUpperPosition_GateStart="100" SRLowerPosition_GateStart="0" SRUpperBound_DetectorGain="500" SRLowerBound_DetectorGain="150" SRUpperPosition_DetectorGain="100" SRLowerPosition_DetectorGain="0" SRUpperBound_ExcitationAotfFactor="3.5" SRLowerBound_ExcitationAotfFactor="1" SRUpperPosition_ExcitationAotfFactor="100" SRLowerPosition_ExcitationAotfFactor="0" ThreeDUpperBound_BeamSelection="80" ThreeDLowerBound_BeamSelection="0" ThreeDUpperPosition_BeamSelection="100" ThreeDLowerPosition_BeamSelection="0" GentleZoomCompensationEnabled="0" GentleUpperBound_LineAverage="48" GentleLowerBound_LineAverage="4" GentleUpperPosition_LineAverage="100" GentleLowerPosition_LineAverage="0" ZStepUpperBound_PinholeAiry="0.4" ZStepLowerBound_PinholeAiry="1" ZStepUpperPosition_PinholeAiry="120" ZStepLowerPosition_PinholeAiry="605" SamplingFactor="3.5" GateEnd="6000" />
            </EasySRMappingArray>
            <EasySRSlider SRRelative="75" ThreeDRelative="0" GentleRelative="25" />
            <Quantity Value="1.89781369954462E-07" Unit="m" />
            <AdditionalZPositionList>
              <AdditionalZPosition Valid="1" SuperZMode="1" SuperZModeName="RestrictedRange" ZMode="1" ZUseModeName="z-galvo" ZPosition="-1.58159920904561E-05" />
              <AdditionalZPosition Valid="1" SuperZMode="1" SuperZModeName="RestrictedRange" ZMode="2" ZUseModeName="z-wide" ZPosition="0.00428830349" />
            </AdditionalZPositionList>
            <ShutterList>
              <Shutter Version="0" LightSourceType="1" LightSourceName="UV" IsActive="0">
                <BeamRoute Version="0">
                  <BeamPosition BeamPositionLevel="0" BeamPosition="30" />
                </BeamRoute>
              </Shutter>
              <Shutter Version="0" LightSourceType="0" LightSourceName="Visible" IsActive="0">
                <BeamRoute Version="0">
                  <BeamPosition BeamPositionLevel="0" BeamPosition="10" />
                  <BeamPosition BeamPositionLevel="1" BeamPosition="0" />
                </BeamRoute>
              </Shutter>
              <Shutter Version="0" LightSourceType="4" LightSourceName="SuperContVisible2" IsActive="1">
                <BeamRoute Version="0">
                  <BeamPosition BeamPositionLevel="0" BeamPosition="10" />
                  <BeamPosition BeamPositionLevel="1" BeamPosition="1" />
                </BeamRoute>
              </Shutter>
              <Shutter Version="0" LightSourceType="5" LightSourceName="STED" IsActive="0">
                <BeamRoute Version="0">
                  <BeamPosition BeamPositionLevel="0" BeamPosition="40" />
                </BeamRoute>
              </Shutter>
            </ShutterList>
            <BleachPoints>
              <LMSDataContainerHeader Version="2">
                <Element Name="BleachPointROISet" Visibility="2" CopyOption="1" UniqueID="48172b10-1b5a-11ee-b176-1402ec871cd0">
                  <Data>
                    <ROISet ROISetType="1" PossibleChildROITypes="-1" PossibleROITransforms="65535" PossibleROIActions="65535" />
                  </Data>
                  <Memory Size="0" MemoryBlockID="MemBlock_404" />
                  <Children />
                </Element>
              </LMSDataContainerHeader>
            </BleachPoints>
            <ATLConfocalBleachPointsSettings />
            <FilterWheel FluorifierAutoSelection="1" BeamSplitterAutoSelection="0" StedBeamSelectionPinholeCoupling="1" MultiFunctionPortAutoSelection="0" BeamMergerAutoSelectionEnabled="0" RldBlockingFilterAutoSelectionEnabled="0">
              <Wheel Version="0" Qualifier="160" FilterWheelName="Galvo Slider" FilterIndex="0" FilterName="Galvo X Normal " IsSpectrumTurnMode="0" FilterSpectrumPos="0" IndexChanged="0" SpectrumChanged="0" FilterDisplayValue="Galvo X Normal " FilterType="Galvo Slider">
                <BeamRoute Version="0" />
              </Wheel>
              <Wheel Version="0" Qualifier="131" FilterWheelName="Notch FW 2" FilterIndex="0" FilterName="Empty" IsSpectrumTurnMode="0" FilterSpectrumPos="0" IndexChanged="0" SpectrumChanged="0" FilterDisplayValue="Empty" FilterType="Unknown Filter">
                <BeamRoute Version="0" />
              </Wheel>
              <Wheel Version="0" Qualifier="130" FilterWheelName="Polarization FW" FilterIndex="4" FilterName="NF 488/561/633" IsSpectrumTurnMode="0" FilterSpectrumPos="79296" IndexChanged="1" SpectrumChanged="0" FilterDisplayValue="NF 488/561/633" FilterType="Polarization FW">
                <BeamRoute Version="0" />
              </Wheel>
              <Wheel Version="0" Qualifier="200" FilterWheelName="Galvo Resonant Pan" FilterIndex="0" FilterName="Galvo X Pan Center " IsSpectrumTurnMode="0" FilterSpectrumPos="0" IndexChanged="0" SpectrumChanged="0" FilterDisplayValue="Galvo X Pan Center " FilterType="Galvo Resonant Pan">
                <BeamRoute Version="0" />
              </Wheel>
              <Wheel Version="0" Qualifier="219" FilterWheelName="STED Beam Selection" FilterIndex="0" FilterName="STED Beam 1 " IsSpectrumTurnMode="1" FilterSpectrumPos="2240" FilterSpectrumValue="0" IndexChanged="0" SpectrumChanged="0" FilterDisplayValue="0.0" FilterType="Unknown Filter">
                <BeamRoute Version="0" />
              </Wheel>
              <Wheel Version="0" Qualifier="220" FilterWheelName="STED Cleanup Slider" FilterIndex="0" FilterName="Empty" IsSpectrumTurnMode="0" FilterSpectrumPos="0" IndexChanged="0" SpectrumChanged="0" FilterDisplayValue="Empty" FilterType="Unknown Filter">
                <BeamRoute Version="0" />
              </Wheel>
              <Wheel Version="0" Qualifier="221" FilterWheelName="STED Beam Slider" FilterIndex="0" FilterName="Substrate " IsSpectrumTurnMode="0" FilterSpectrumPos="0" IndexChanged="0" SpectrumChanged="0" FilterDisplayValue="Substrate " FilterType="Unknown Filter">
                <BeamRoute Version="0" />
              </Wheel>
              <Wheel Version="0" Qualifier="216" FilterWheelName="STED Phase Filter Beam 1" FilterIndex="0" FilterName="Empty" IsSpectrumTurnMode="0" FilterSpectrumPos="0" IndexChanged="0" SpectrumChanged="0" FilterDisplayValue="Empty" FilterType="Unknown Filter">
                <BeamRoute Version="0" />
              </Wheel>
              <Wheel Version="0" Qualifier="217" FilterWheelName="STED Phase Filter Beam 2" FilterIndex="0" FilterName="Empty" IsSpectrumTurnMode="0" FilterSpectrumPos="0" IndexChanged="0" SpectrumChanged="0" FilterDisplayValue="Empty" FilterType="Unknown Filter">
                <BeamRoute Version="0" />
              </Wheel>
              <Wheel Version="0" Qualifier="170" FilterWheelName="Target Slider" FilterIndex="0" FilterName="Target Park " IsSpectrumTurnMode="0" FilterSpectrumPos="0" IndexChanged="0" SpectrumChanged="0" FilterDisplayValue="Target Park " FilterType="Target Slider">
                <BeamRoute Version="0" />
              </Wheel>
              <Wheel Version="0" Qualifier="31" FilterWheelName="X2 Lens Changer" FilterIndex="1" FilterName="CS2 UV Optics 2 " IsSpectrumTurnMode="0" FilterSpectrumPos="0" IndexChanged="0" SpectrumChanged="0" FilterDisplayValue="CS2 UV Optics 2 " FilterType="Unknown Filter">
                <BeamRoute Version="0" />
              </Wheel>
            </FilterWheel>
            <Spectro>
              <MultiBand Channel="1" ChannelName="Channel 1" LeftWorld="380" RightWorld="385" TargetWaveLengthBegin="380" TargetWaveLengthEnd="385" DyeName="" />
              <MultiBand Channel="2" ChannelName="Channel 2" LeftWorld="503" RightWorld="550" TargetWaveLengthBegin="503" TargetWaveLengthEnd="550" DyeName="" />
              <MultiBand Channel="3" ChannelName="Channel 3" LeftWorld="552" RightWorld="557" TargetWaveLengthBegin="552" TargetWaveLengthEnd="557" DyeName="" />
              <MultiBand Channel="4" ChannelName="Channel 4" LeftWorld="557.219081272085" RightWorld="618.985865724381" TargetWaveLengthBegin="557.219081272085" TargetWaveLengthEnd="618.985865724381" DyeName="" />
              <MultiBand Channel="5" ChannelName="Channel 5" LeftWorld="636" RightWorld="776" TargetWaveLengthBegin="636" TargetWaveLengthEnd="776" DyeName="" />
            </Spectro>
            <AotfList>
              <Aotf Version="0" LightSourceName="UV" LightSourceType="1" OpenVirtual="0" IsChanged="0" CanDoPulseFreq="0" PulsFreq="0" CanDoTwoLaserPIE="0" TwoLaserPIEPossibleLastState="0" TwoLaserPIEActive="0" AotfType="UV">
                <BeamRoute Version="0">
                  <BeamPosition BeamPositionLevel="0" BeamPosition="30" />
                </BeamRoute>
                <LaserLineSetting LaserLine="405" IntensityDev="0" IntensityLowDev="0" AOBSIntensityDev="-1" AOBSIntensityLowDev="-1" EnableDoubleMode="0" LineIndex="0" SequenceIndex="0" LineDeactivationFlags="0" IsLineChecked="1" OutCheckedIntensity="0" SuppressionMode="-1" IsVisible="1" CanDoFastModulation="1" IntensityShow="Shutter: off, Intensity: 0.0000%" />
              </Aotf>
              <Aotf Version="0" LightSourceName="Visible" LightSourceType="0" OpenVirtual="0" IsChanged="1" CanDoPulseFreq="0" PulsFreq="0" CanDoTwoLaserPIE="0" TwoLaserPIEPossibleLastState="0" TwoLaserPIEActive="0" AotfType="Visible">
                <BeamRoute Version="0">
                  <BeamPosition BeamPositionLevel="0" BeamPosition="10" />
                  <BeamPosition BeamPositionLevel="1" BeamPosition="0" />
                </BeamRoute>
                <LaserLineSetting LaserLine="458" IntensityDev="0" IntensityLowDev="0" AOBSIntensityDev="-1" AOBSIntensityLowDev="-1" EnableDoubleMode="0" LineIndex="0" SequenceIndex="0" LineDeactivationFlags="0" IsLineChecked="1" OutCheckedIntensity="0" SuppressionMode="-1" IsVisible="1" CanDoFastModulation="1" IntensityShow="Shutter: off, Intensity: 0.0000%" />
                <LaserLineSetting LaserLine="476" IntensityDev="0" IntensityLowDev="0" AOBSIntensityDev="-1" AOBSIntensityLowDev="-1" EnableDoubleMode="0" LineIndex="1" SequenceIndex="0" LineDeactivationFlags="0" IsLineChecked="1" OutCheckedIntensity="0" SuppressionMode="-1" IsVisible="1" CanDoFastModulation="1" IntensityShow="Shutter: off, Intensity: 0.0000%" />
                <LaserLineSetting LaserLine="488" IntensityDev="0" IntensityLowDev="0" AOBSIntensityDev="-1" AOBSIntensityLowDev="-1" EnableDoubleMode="0" LineIndex="2" SequenceIndex="0" LineDeactivationFlags="0" IsLineChecked="1" OutCheckedIntensity="0" SuppressionMode="-1" IsVisible="1" CanDoFastModulation="1" IntensityShow="Shutter: off, Intensity: 0.0000%" />
                <LaserLineSetting LaserLine="496" IntensityDev="0" IntensityLowDev="0" AOBSIntensityDev="-1" AOBSIntensityLowDev="-1" EnableDoubleMode="0" LineIndex="3" SequenceIndex="0" LineDeactivationFlags="0" IsLineChecked="1" OutCheckedIntensity="0" SuppressionMode="-1" IsVisible="1" CanDoFastModulation="1" IntensityShow="Shutter: off, Intensity: 0.0000%" />
                <LaserLineSetting LaserLine="514" IntensityDev="0" IntensityLowDev="0" AOBSIntensityDev="-1" AOBSIntensityLowDev="-1" EnableDoubleMode="0" LineIndex="4" SequenceIndex="0" LineDeactivationFlags="0" IsLineChecked="1" OutCheckedIntensity="0" SuppressionMode="-1" IsVisible="1" CanDoFastModulation="1" IntensityShow="Shutter: off, Intensity: 0.0000%" />
              </Aotf>
              <Aotf Version="0" LightSourceName="SuperContVisible2" LightSourceType="4" OpenVirtual="0" IsChanged="1" ExcitationControlMode="0" ExcitationControlModeBegin="0" ExcitationControlModeEnd="0" CanDoPulseFreq="0" PulsFreq="0" CanDoTwoLaserPIE="0" TwoLaserPIEPossibleLastState="0" TwoLaserPIEActive="0" AotfType="Supercontinuum Visible">
                <BeamRoute Version="0">
                  <BeamPosition BeamPositionLevel="0" BeamPosition="10" />
                  <BeamPosition BeamPositionLevel="1" BeamPosition="1" />
                </BeamRoute>
                <LaserLineSetting LaserLine="499" IntensityDev="0" IntensityLowDev="0" AOBSIntensityDev="-1" AOBSIntensityLowDev="-1" EnableDoubleMode="0" LineIndex="0" SequenceIndex="0" LineDeactivationFlags="0" IsLineChecked="1" OutCheckedIntensity="0" SuppressionMode="-1" IsVisible="1" CanDoFastModulation="1" IntensityShow="Shutter: on, Intensity: 0.0000%" />
                <LaserLineSetting LaserLine="554" IntensityDev="0" IntensityLowDev="0" AOBSIntensityDev="-1" AOBSIntensityLowDev="-1" EnableDoubleMode="0" LineIndex="1" SequenceIndex="0" LineDeactivationFlags="0" IsLineChecked="0" OutCheckedIntensity="0" SuppressionMode="-1" IsVisible="1" CanDoFastModulation="1" IntensityShow="Shutter: on, Intensity: 0.0000%" />
                <LaserLineSetting LaserLine="631" IntensityDev="0" IntensityLowDev="0" AOBSIntensityDev="-1" AOBSIntensityLowDev="-1" EnableDoubleMode="0" LineIndex="2" SequenceIndex="0" LineDeactivationFlags="0" IsLineChecked="0" OutCheckedIntensity="0" SuppressionMode="-1" IsVisible="1" CanDoFastModulation="1" IntensityShow="Shutter: on, Intensity: 0.0000%" />
                <LaserLineSetting LaserLine="470" IntensityDev="0" IntensityLowDev="0" AOBSIntensityDev="-1" AOBSIntensityLowDev="-1" EnableDoubleMode="0" LineIndex="3" SequenceIndex="0" LineDeactivationFlags="0" IsLineChecked="0" OutCheckedIntensity="0" SuppressionMode="-1" IsVisible="0" CanDoFastModulation="1" IntensityShow="Shutter: on, Intensity: 0.0000%" />
                <LaserLineSetting LaserLine="471" IntensityDev="0" IntensityLowDev="0" AOBSIntensityDev="-1" AOBSIntensityLowDev="-1" EnableDoubleMode="0" LineIndex="4" SequenceIndex="0" LineDeactivationFlags="0" IsLineChecked="0" OutCheckedIntensity="0" SuppressionMode="-1" IsVisible="0" CanDoFastModulation="1" IntensityShow="Shutter: on, Intensity: 0.0000%" />
                <LaserLineSetting LaserLine="668" IntensityDev="0" IntensityLowDev="0" AOBSIntensityDev="-1" AOBSIntensityLowDev="-1" EnableDoubleMode="0" LineIndex="5" SequenceIndex="0" LineDeactivationFlags="0" IsLineChecked="0" OutCheckedIntensity="0" SuppressionMode="-1" IsVisible="0" CanDoFastModulation="1" IntensityShow="Shutter: on, Intensity: 0.0000%" />
                <LaserLineSetting LaserLine="669" IntensityDev="0" IntensityLowDev="0" AOBSIntensityDev="-1" AOBSIntensityLowDev="-1" EnableDoubleMode="0" LineIndex="6" SequenceIndex="0" LineDeactivationFlags="0" IsLineChecked="0" OutCheckedIntensity="0" SuppressionMode="-1" IsVisible="0" CanDoFastModulation="1" IntensityShow="Shutter: on, Intensity: 0.0000%" />
                <LaserLineSetting LaserLine="670" IntensityDev="0" IntensityLowDev="0" AOBSIntensityDev="-1" AOBSIntensityLowDev="-1" EnableDoubleMode="0" LineIndex="7" SequenceIndex="0" LineDeactivationFlags="0" IsLineChecked="0" OutCheckedIntensity="0" SuppressionMode="-1" IsVisible="0" CanDoFastModulation="1" IntensityShow="Shutter: on, Intensity: 0.0000%" />
              </Aotf>
              <Aotf Version="0" LightSourceName="STED" LightSourceType="5" OpenVirtual="0" IsChanged="0" CanDoPulseFreq="0" PulsFreq="0" CanDoTwoLaserPIE="0" TwoLaserPIEPossibleLastState="0" TwoLaserPIEActive="0" AotfType="STED">
                <BeamRoute Version="0">
                  <BeamPosition BeamPositionLevel="0" BeamPosition="40" />
                </BeamRoute>
                <LaserLineSetting LaserLine="592" IntensityDev="0" IntensityLowDev="0" AOBSIntensityDev="-1" AOBSIntensityLowDev="-1" EnableDoubleMode="0" LineIndex="0" SequenceIndex="0" LineDeactivationFlags="0" IsLineChecked="1" OutCheckedIntensity="0" SuppressionMode="-1" IsVisible="1" CanDoFastModulation="1" IntensityShow="Shutter: off, Intensity: 0.0000%" />
                <LaserLineSetting LaserLine="660" IntensityDev="0" IntensityLowDev="0" AOBSIntensityDev="-1" AOBSIntensityLowDev="-1" EnableDoubleMode="0" LineIndex="1" SequenceIndex="0" LineDeactivationFlags="0" IsLineChecked="1" OutCheckedIntensity="0" SuppressionMode="-1" IsVisible="1" CanDoFastModulation="1" IntensityShow="Shutter: off, Intensity: 0.0000%" />
                <LaserLineSetting LaserLine="775" IntensityDev="0" IntensityLowDev="0" AOBSIntensityDev="-1" AOBSIntensityLowDev="-1" EnableDoubleMode="0" LineIndex="2" SequenceIndex="0" LineDeactivationFlags="0" IsLineChecked="1" OutCheckedIntensity="0" SuppressionMode="-1" IsVisible="1" CanDoFastModulation="1" IntensityShow="Shutter: off, Intensity: 0.0000%" />
              </Aotf>
            </AotfList>
            <LUT_List>
              <LUT Channel="1" LutName="Gray" />
              <LUT Channel="2" LutName="Green" />
              <LUT Channel="3" LutName="Red" />
              <LUT Channel="4" LutName="Blue" />
              <LUT Channel="5" LutName="Cyan" />
              <LUT Channel="100" LutName="Gray" />
            </LUT_List>
            <DetectorList DetectorAutoSelection="1" InExternalDetectionMode="0">
              <Detector Name="PMT 1" Type="PMT" ScanType="Internal" Channel="1" ChannelName="Channel 1" IsActive="0" STEDDetectorMode="0" STEDDetectorModeName="other" STED_LateralSaturationFactor="0" Gain="0" Offset="0" IsSTEDDetector="1" IsSRSDetector="0" DetectionRangeBegin="0" DetectionRangeEnd="0" Phase="0" IsFlimDetector="0" IsHPDDetector="0" CanDoTimeGate="0" OffsetShow="0" GainShow="0" ActiveShow="Inactive" Band="(380nm - 385nm)" LutName="Gray" />
              <Detector Name="HyD 2" Type="HyD" ScanType="Internal" Channel="2" ChannelName="Channel 2" IsActive="0" STEDDetectorMode="0" STEDDetectorModeName="other" STED_LateralSaturationFactor="0" Gain="142.6" Offset="-0.01" IsSTEDDetector="1" IsSRSDetector="0" DetectionRangeBegin="0" DetectionRangeEnd="0" Phase="0" IsFlimDetector="0" IsHPDDetector="1" IsEnabled="1" IsHPDOverloaded="0" CanDoPhotonCounting="1" AcquisitionMode="0" AcquisitionModeName="PhotonIntegration" CanDoTimeGate="1" IsTimeGateActivated="0" TimeGatePulseStart="0.3 ns" TimeGateWavelength="-1 nm" TimeGatePulseEnd="6 ns" OffsetShow="0" GainShow="143" ActiveShow="Inactive" TimegateActiveShow="Inactive" Band="(503nm - 550nm)" LutName="Green" />
              <Detector Name="PMT 3" Type="PMT" ScanType="Internal" Channel="3" ChannelName="Channel 3" IsActive="1" STEDDetectorMode="0" STEDDetectorModeName="other" STED_LateralSaturationFactor="0" Gain="0" Offset="0" IsSTEDDetector="1" IsSRSDetector="0" DetectionRangeBegin="0" DetectionRangeEnd="0" Phase="0" IsFlimDetector="0" IsHPDDetector="0" CanDoTimeGate="0" OffsetShow="0" GainShow="0" ActiveShow="Active" Band="(552nm - 557nm)" LutName="Red" />
              <Detector Name="HyD 4" Type="HyD" ScanType="Internal" Channel="4" ChannelName="Channel 4" IsActive="0" STEDDetectorMode="0" STEDDetectorModeName="other" STED_LateralSaturationFactor="0" Gain="58" Offset="-0.01" IsSTEDDetector="1" IsSRSDetector="0" DetectionRangeBegin="0" DetectionRangeEnd="0" Phase="0" IsFlimDetector="0" IsHPDDetector="1" IsEnabled="1" IsHPDOverloaded="0" CanDoPhotonCounting="1" AcquisitionMode="0" AcquisitionModeName="PhotonIntegration" CanDoTimeGate="1" IsTimeGateActivated="0" TimeGatePulseStart="0.3 ns" TimeGateWavelength="-1 nm" TimeGatePulseEnd="6 ns" OffsetShow="0" GainShow="58" ActiveShow="Inactive" TimegateActiveShow="Inactive" Band="(557nm - 619nm)" LutName="Blue" />
              <Detector Name="HyD 5" Type="HyD" ScanType="Internal" Channel="5" ChannelName="Channel 5" IsActive="0" STEDDetectorMode="0" STEDDetectorModeName="other" STED_LateralSaturationFactor="0" Gain="174.9" Offset="-0.01" IsSTEDDetector="1" IsSRSDetector="0" DetectionRangeBegin="0" DetectionRangeEnd="0" Phase="0" IsFlimDetector="0" IsHPDDetector="1" IsEnabled="1" IsHPDOverloaded="0" CanDoPhotonCounting="1" AcquisitionMode="0" AcquisitionModeName="PhotonIntegration" CanDoTimeGate="1" IsTimeGateActivated="0" TimeGatePulseStart="0.3 ns" TimeGateWavelength="-1 nm" TimeGatePulseEnd="6 ns" OffsetShow="0" GainShow="175" ActiveShow="Inactive" TimegateActiveShow="Inactive" Band="(636nm - 776nm)" LutName="Cyan" />
              <Detector Name="PMT Trans" Type="PMT" ScanType="TLD" Channel="100" ChannelName="Transmission Channel" IsActive="1" STEDDetectorMode="0" STEDDetectorModeName="other" STED_LateralSaturationFactor="0" Gain="404.9" Offset="0" IsSTEDDetector="0" IsSRSDetector="0" DetectionRangeBegin="0" DetectionRangeEnd="0" Phase="0" IsFlimDetector="0" IsHPDDetector="0" CanDoTimeGate="0" OffsetShow="0" GainShow="405" ActiveShow="Active" Band="" LutName="Gray" />
            </DetectorList>
            <LaserArray>
              <Laser Version="6" LightSourceType="1" LaserName="405 Diode" PowerState="Off" StedAlignFlag="0" CanDoLinearOutputPower="0" CanDoPulsing="0" CanDoOutputPowerWatt="1" HighPowerModeActive="0" LightSourceName="UV" OutputPowerWatt="0" Wavelength="405" CanDoChangeWavelength="0" OutputPowerDisplay="Off">
                <BeamRoute Version="0">
                  <BeamPosition BeamPositionLevel="0" BeamPosition="30" />
                </BeamRoute>
              </Laser>
              <Laser Version="6" LightSourceType="0" LaserName="Argon" PowerState="On" StedAlignFlag="0" CanDoLinearOutputPower="1" CanDoPulsing="0" CanDoOutputPowerWatt="1" HighPowerModeActive="0" LightSourceName="Visible" OutputPowerWatt="28.5714285714286" OutputPowerPercentage="0.2857" Wavelength="458" CanDoChangeWavelength="0" OutputPowerWattDisplay="28.5714 W" OutputPowerDisplay="On, 28.5700 %">
                <BeamRoute Version="0">
                  <BeamPosition BeamPositionLevel="0" BeamPosition="10" />
                  <BeamPosition BeamPositionLevel="1" BeamPosition="0" />
                </BeamRoute>
              </Laser>
              <Laser Version="6" LightSourceType="4" LaserName="WLL" PowerState="On" StedAlignFlag="1" CanDoLinearOutputPower="1" CanDoPulsing="1" CanDoOutputPowerWatt="1" HighPowerModeActive="0" LightSourceName="SuperContVisible2" OutputPowerWatt="0" OutputPowerPercentage="0.7" Wavelength="0" CanDoChangeWavelength="0" OutputPowerDisplay="On, 70.0000 %">
                <BeamRoute Version="0">
                  <BeamPosition BeamPositionLevel="0" BeamPosition="10" />
                  <BeamPosition BeamPositionLevel="1" BeamPosition="1" />
                </BeamRoute>
              </Laser>
              <Laser Version="6" LightSourceType="5" LaserName="STED 592" PowerState="Off" StedAlignFlag="1" CanDoLinearOutputPower="1" CanDoPulsing="0" CanDoOutputPowerWatt="1" HighPowerModeActive="0" LightSourceName="STED" OutputPowerWatt="1.351" OutputPowerPercentage="0.9" Wavelength="592" CanDoChangeWavelength="0" OutputPowerDisplay="Off">
                <BeamRoute Version="0">
                  <BeamPosition BeamPositionLevel="0" BeamPosition="40" />
                </BeamRoute>
              </Laser>
              <Laser Version="6" LightSourceType="5" LaserName="STED 660" PowerState="Off" StedAlignFlag="0" CanDoLinearOutputPower="1" CanDoPulsing="0" CanDoOutputPowerWatt="1" HighPowerModeActive="0" LightSourceName="STED" OutputPowerWatt="1.355" OutputPowerPercentage="0.9" Wavelength="660" CanDoChangeWavelength="0" OutputPowerDisplay="Off">
                <BeamRoute Version="0">
                  <BeamPosition BeamPositionLevel="0" BeamPosition="40" />
                </BeamRoute>
              </Laser>
              <Laser Version="6" LightSourceType="5" LaserName="STED 775" PowerState="Off" StedAlignFlag="0" CanDoLinearOutputPower="1" CanDoPulsing="1" CanDoOutputPowerWatt="1" HighPowerModeActive="0" LightSourceName="STED" OutputPowerWatt="1.355" OutputPowerPercentage="0.9" Wavelength="775" CanDoChangeWavelength="0" OutputPowerDisplay="Off">
                <BeamRoute Version="0">
                  <BeamPosition BeamPositionLevel="0" BeamPosition="40" />
                </BeamRoute>
              </Laser>
            </LaserArray>
            <OnlineDyeSeparation Enabled="0" KeepRawImage="0" Detectors="0" Channels="0" Normalize="0">
              <OnlineDyeSeparationDetectorList />
              <OnlineDyeSeparationChannelList />
            </OnlineDyeSeparation>
            <VariableBeamExpanderFactors CommonSettingEnabled="0" CommonFactor="1.03" />
          </ATLConfocalSettingDefinition>
        </LDM_Block_Sequential_Master>
        <LDM_Block_Sequential_List>
          <ATLConfocalSettingDefinition VersionNumber="15" UserSettingName="Seq. 1" CanDoSTED="1" IsSTEDActive="0" IsSwitchForPulsedStedWithMpActive="0" UseSystemOptimizedVoxelCalculation="1" STEDDelayTimeOffset="0" STEDDelayTimeOffset2="0" StedDelayWavelength="499" IsUserSettingNameSet="1" IsHydPulsedModeCoeffntManualActive="0" CanDoCSMode="1" ActiveCS_SubModeForTLD="0" ActiveCS_SubModeForTLDName="Scan-BF" ActiveCS_SubModeForRLD="0" ActiveCS_SubModeForRLDName="Empty" RldFluoCubePos="3" RldCubeAutoSelectionEnabled="1" Pinhole="151 µm" PinholeAiry="995.8 mAU" EmissionWavelengthForPinholeAiryCalculation="580 nm" FrameAverage="1" LineAverage="4" FrameAccumulation="1" Line_Accumulation="1" AreBleachPointsEnabled="0" IsRoiScanEnable="0" ZCompensationModes="0" WizardMode="0">
            <EasySRMappingArray>
              <EasySRMapping Version="1" DepletionLine="592" IsPulsedLine="0" SRUpperBound_DepletionAotfIntensity="80" SRLowerBound_DepletionAotfIntensity="0" SRUpperPosition_DepletionAotfIntensity="100" SRLowerPosition_DepletionAotfIntensity="0" SRUpperBound_GateStart="1800" SRLowerBound_GateStart="300" SRUpperPosition_GateStart="85" SRLowerPosition_GateStart="0" SRUpperBound_DetectorGain="500" SRLowerBound_DetectorGain="100" SRUpperPosition_DetectorGain="100" SRLowerPosition_DetectorGain="0" SRUpperBound_ExcitationAotfFactor="3" SRLowerBound_ExcitationAotfFactor="1" SRUpperPosition_ExcitationAotfFactor="100" SRLowerPosition_ExcitationAotfFactor="0" ThreeDUpperBound_BeamSelection="80" ThreeDLowerBound_BeamSelection="0" ThreeDUpperPosition_BeamSelection="100" ThreeDLowerPosition_BeamSelection="0" GentleZoomCompensationEnabled="0" GentleUpperBound_LineAverage="32" GentleLowerBound_LineAverage="1" GentleUpperPosition_LineAverage="100" GentleLowerPosition_LineAverage="0" ZStepUpperBound_PinholeAiry="0.4" ZStepLowerBound_PinholeAiry="1" ZStepUpperPosition_PinholeAiry="120" ZStepLowerPosition_PinholeAiry="461" SamplingFactor="2.5" GateEnd="6000" />
              <EasySRMapping Version="1" DepletionLine="660" IsPulsedLine="0" SRUpperBound_DepletionAotfIntensity="80" SRLowerBound_DepletionAotfIntensity="0" SRUpperPosition_DepletionAotfIntensity="100" SRLowerPosition_DepletionAotfIntensity="0" SRUpperBound_GateStart="2000" SRLowerBound_GateStart="300" SRUpperPosition_GateStart="70" SRLowerPosition_GateStart="0" SRUpperBound_DetectorGain="500" SRLowerBound_DetectorGain="120" SRUpperPosition_DetectorGain="100" SRLowerPosition_DetectorGain="0" SRUpperBound_ExcitationAotfFactor="3" SRLowerBound_ExcitationAotfFactor="1" SRUpperPosition_ExcitationAotfFactor="100" SRLowerPosition_ExcitationAotfFactor="0" ThreeDUpperBound_BeamSelection="80" ThreeDLowerBound_BeamSelection="0" ThreeDUpperPosition_BeamSelection="100" ThreeDLowerPosition_BeamSelection="0" GentleZoomCompensationEnabled="0" GentleUpperBound_LineAverage="32" GentleLowerBound_LineAverage="1" GentleUpperPosition_LineAverage="100" GentleLowerPosition_LineAverage="0" ZStepUpperBound_PinholeAiry="0.4" ZStepLowerBound_PinholeAiry="1" ZStepUpperPosition_PinholeAiry="120" ZStepLowerPosition_PinholeAiry="503" SamplingFactor="2.5" GateEnd="6000" />
              <EasySRMapping Version="1" DepletionLine="775" IsPulsedLine="1" SRUpperBound_DepletionAotfIntensity="80" SRLowerBound_DepletionAotfIntensity="0" SRUpperPosition_DepletionAotfIntensity="100" SRLowerPosition_DepletionAotfIntensity="0" SRUpperBound_GateStart="500" SRLowerBound_GateStart="500" SRUpperPosition_GateStart="100" SRLowerPosition_GateStart="0" SRUpperBound_DetectorGain="500" SRLowerBound_DetectorGain="150" SRUpperPosition_DetectorGain="100" SRLowerPosition_DetectorGain="0" SRUpperBound_ExcitationAotfFactor="3.5" SRLowerBound_ExcitationAotfFactor="1" SRUpperPosition_ExcitationAotfFactor="100" SRLowerPosition_ExcitationAotfFactor="0" ThreeDUpperBound_BeamSelection="80" ThreeDLowerBound_BeamSelection="0" ThreeDUpperPosition_BeamSelection="100" ThreeDLowerPosition_BeamSelection="0" GentleZoomCompensationEnabled="0" GentleUpperBound_LineAverage="48" GentleLowerBound_LineAverage="4" GentleUpperPosition_LineAverage="100" GentleLowerPosition_LineAverage="0" ZStepUpperBound_PinholeAiry="0.4" ZStepLowerBound_PinholeAiry="1" ZStepUpperPosition_PinholeAiry="120" ZStepLowerPosition_PinholeAiry="605" SamplingFactor="3.5" GateEnd="6000" />
            </EasySRMappingArray>
            <EasySRSlider SRRelative="75" ThreeDRelative="0" GentleRelative="25" />
            <ShutterList>
              <Shutter Version="0" LightSourceType="1" LightSourceName="UV" IsActive="0">
                <BeamRoute Version="0">
                  <BeamPosition BeamPositionLevel="0" BeamPosition="30" />
                </BeamRoute>
              </Shutter>
              <Shutter Version="0" LightSourceType="0" LightSourceName="Visible" IsActive="0">
                <BeamRoute Version="0">
                  <BeamPosition BeamPositionLevel="0" BeamPosition="10" />
                  <BeamPosition BeamPositionLevel="1" BeamPosition="0" />
                </BeamRoute>
              </Shutter>
              <Shutter Version="0" LightSourceType="4" LightSourceName="SuperContVisible2" IsActive="1">
                <BeamRoute Version="0">
                  <BeamPosition BeamPositionLevel="0" BeamPosition="10" />
                  <BeamPosition BeamPositionLevel="1" BeamPosition="1" />
                </BeamRoute>
              </Shutter>
              <Shutter Version="0" LightSourceType="5" LightSourceName="STED" IsActive="0">
                <BeamRoute Version="0">
                  <BeamPosition BeamPositionLevel="0" BeamPosition="40" />
                </BeamRoute>
              </Shutter>
            </ShutterList>
            <FilterWheel FluorifierAutoSelection="1" BeamSplitterAutoSelection="0" StedBeamSelectionPinholeCoupling="1" MultiFunctionPortAutoSelection="0" BeamMergerAutoSelectionEnabled="0" RldBlockingFilterAutoSelectionEnabled="0">
              <Wheel Version="0" Qualifier="160" FilterWheelName="Galvo Slider" FilterIndex="0" FilterName="Galvo X Normal " IsSpectrumTurnMode="0" FilterSpectrumPos="0" IndexChanged="0" SpectrumChanged="0" FilterDisplayValue="Galvo X Normal " FilterType="Galvo Slider">
                <BeamRoute Version="0" />
              </Wheel>
              <Wheel Version="0" Qualifier="131" FilterWheelName="Notch FW 2" FilterIndex="0" FilterName="Empty" IsSpectrumTurnMode="0" FilterSpectrumPos="0" IndexChanged="0" SpectrumChanged="0" FilterDisplayValue="Empty" FilterType="Unknown Filter">
                <BeamRoute Version="0" />
              </Wheel>
              <Wheel Version="0" Qualifier="130" FilterWheelName="Polarization FW" FilterIndex="0" FilterName="Empty" IsSpectrumTurnMode="0" FilterSpectrumPos="79296" IndexChanged="0" SpectrumChanged="0" FilterDisplayValue="Empty" FilterType="Polarization FW">
                <BeamRoute Version="0" />
              </Wheel>
              <Wheel Version="0" Qualifier="200" FilterWheelName="Galvo Resonant Pan" FilterIndex="0" FilterName="Galvo X Pan Center " IsSpectrumTurnMode="0" FilterSpectrumPos="0" IndexChanged="0" SpectrumChanged="0" FilterDisplayValue="Galvo X Pan Center " FilterType="Galvo Resonant Pan">
                <BeamRoute Version="0" />
              </Wheel>
              <Wheel Version="0" Qualifier="219" FilterWheelName="STED Beam Selection" FilterIndex="0" FilterName="STED Beam 1 " IsSpectrumTurnMode="0" FilterSpectrumPos="2240" IndexChanged="0" SpectrumChanged="0" FilterDisplayValue="STED Beam 1 " FilterType="Unknown Filter">
                <BeamRoute Version="0" />
              </Wheel>
              <Wheel Version="0" Qualifier="220" FilterWheelName="STED Cleanup Slider" FilterIndex="0" FilterName="Empty" IsSpectrumTurnMode="0" FilterSpectrumPos="0" IndexChanged="0" SpectrumChanged="0" FilterDisplayValue="Empty" FilterType="Unknown Filter">
                <BeamRoute Version="0" />
              </Wheel>
              <Wheel Version="0" Qualifier="221" FilterWheelName="STED Beam Slider" FilterIndex="0" FilterName="Substrate " IsSpectrumTurnMode="0" FilterSpectrumPos="0" IndexChanged="0" SpectrumChanged="0" FilterDisplayValue="Substrate " FilterType="Unknown Filter">
                <BeamRoute Version="0" />
              </Wheel>
              <Wheel Version="0" Qualifier="216" FilterWheelName="STED Phase Filter Beam 1" FilterIndex="0" FilterName="Empty" IsSpectrumTurnMode="0" FilterSpectrumPos="0" IndexChanged="0" SpectrumChanged="0" FilterDisplayValue="Empty" FilterType="Unknown Filter">
                <BeamRoute Version="0" />
              </Wheel>
              <Wheel Version="0" Qualifier="217" FilterWheelName="STED Phase Filter Beam 2" FilterIndex="0" FilterName="Empty" IsSpectrumTurnMode="0" FilterSpectrumPos="0" IndexChanged="0" SpectrumChanged="0" FilterDisplayValue="Empty" FilterType="Unknown Filter">
                <BeamRoute Version="0" />
              </Wheel>
              <Wheel Version="0" Qualifier="170" FilterWheelName="Target Slider" FilterIndex="0" FilterName="Target Park " IsSpectrumTurnMode="0" FilterSpectrumPos="0" IndexChanged="0" SpectrumChanged="0" FilterDisplayValue="Target Park " FilterType="Target Slider">
                <BeamRoute Version="0" />
              </Wheel>
              <Wheel Version="0" Qualifier="31" FilterWheelName="X2 Lens Changer" FilterIndex="1" FilterName="CS2 UV Optics 2 " IsSpectrumTurnMode="0" FilterSpectrumPos="0" IndexChanged="0" SpectrumChanged="0" FilterDisplayValue="CS2 UV Optics 2 " FilterType="Unknown Filter">
                <BeamRoute Version="0" />
              </Wheel>
            </FilterWheel>
            <Spectro>
              <MultiBand Channel="1" ChannelName="Channel 1" LeftWorld="380" RightWorld="385" TargetWaveLengthBegin="380" TargetWaveLengthEnd="385" DyeName="" />
              <MultiBand Channel="2" ChannelName="Channel 2" LeftWorld="503" RightWorld="550" TargetWaveLengthBegin="503" TargetWaveLengthEnd="550" DyeName="Leica/ALEXA 488" />
              <MultiBand Channel="3" ChannelName="Channel 3" LeftWorld="552" RightWorld="557" TargetWaveLengthBegin="552" TargetWaveLengthEnd="557" DyeName="" />
              <MultiBand Channel="4" ChannelName="Channel 4" LeftWorld="559" RightWorld="627" TargetWaveLengthBegin="559" TargetWaveLengthEnd="627" DyeName="" />
              <MultiBand Channel="5" ChannelName="Channel 5" LeftWorld="636" RightWorld="776" TargetWaveLengthBegin="636" TargetWaveLengthEnd="776" DyeName="" />
            </Spectro>
            <AotfList>
              <Aotf Version="0" LightSourceName="UV" LightSourceType="1" OpenVirtual="0" IsChanged="0" CanDoPulseFreq="0" PulsFreq="0" CanDoTwoLaserPIE="0" TwoLaserPIEPossibleLastState="0" TwoLaserPIEActive="0" AotfType="UV">
                <BeamRoute Version="0">
                  <BeamPosition BeamPositionLevel="0" BeamPosition="30" />
                </BeamRoute>
                <LaserLineSetting LaserLine="405" IntensityDev="0" IntensityLowDev="0" AOBSIntensityDev="-1" AOBSIntensityLowDev="-1" EnableDoubleMode="0" LineIndex="0" SequenceIndex="0" LineDeactivationFlags="0" IsLineChecked="1" OutCheckedIntensity="0" SuppressionMode="-1" IsVisible="1" CanDoFastModulation="1" IntensityShow="Shutter: off, Intensity: 0.0000%" />
              </Aotf>
              <Aotf Version="0" LightSourceName="Visible" LightSourceType="0" OpenVirtual="0" IsChanged="0" CanDoPulseFreq="0" PulsFreq="0" CanDoTwoLaserPIE="0" TwoLaserPIEPossibleLastState="0" TwoLaserPIEActive="0" AotfType="Visible">
                <BeamRoute Version="0">
                  <BeamPosition BeamPositionLevel="0" BeamPosition="10" />
                  <BeamPosition BeamPositionLevel="1" BeamPosition="0" />
                </BeamRoute>
                <LaserLineSetting LaserLine="458" IntensityDev="0" IntensityLowDev="0" AOBSIntensityDev="-1" AOBSIntensityLowDev="-1" EnableDoubleMode="0" LineIndex="0" SequenceIndex="0" LineDeactivationFlags="0" IsLineChecked="1" OutCheckedIntensity="0" SuppressionMode="-1" IsVisible="1" CanDoFastModulation="1" IntensityShow="Shutter: off, Intensity: 0.0000%" />
                <LaserLineSetting LaserLine="476" IntensityDev="0" IntensityLowDev="0" AOBSIntensityDev="-1" AOBSIntensityLowDev="-1" EnableDoubleMode="0" LineIndex="1" SequenceIndex="0" LineDeactivationFlags="0" IsLineChecked="1" OutCheckedIntensity="0" SuppressionMode="-1" IsVisible="1" CanDoFastModulation="1" IntensityShow="Shutter: off, Intensity: 0.0000%" />
                <LaserLineSetting LaserLine="488" IntensityDev="0" IntensityLowDev="0" AOBSIntensityDev="-1" AOBSIntensityLowDev="-1" EnableDoubleMode="0" LineIndex="2" SequenceIndex="0" LineDeactivationFlags="0" IsLineChecked="1" OutCheckedIntensity="0" SuppressionMode="-1" IsVisible="1" CanDoFastModulation="1" IntensityShow="Shutter: off, Intensity: 0.0000%" />
                <LaserLineSetting LaserLine="496" IntensityDev="0" IntensityLowDev="0" AOBSIntensityDev="-1" AOBSIntensityLowDev="-1" EnableDoubleMode="0" LineIndex="3" SequenceIndex="0" LineDeactivationFlags="0" IsLineChecked="1" OutCheckedIntensity="0" SuppressionMode="-1" IsVisible="1" CanDoFastModulation="1" IntensityShow="Shutter: off, Intensity: 0.0000%" />
                <LaserLineSetting LaserLine="514" IntensityDev="0" IntensityLowDev="0" AOBSIntensityDev="-1" AOBSIntensityLowDev="-1" EnableDoubleMode="0" LineIndex="4" SequenceIndex="0" LineDeactivationFlags="0" IsLineChecked="1" OutCheckedIntensity="0" SuppressionMode="-1" IsVisible="1" CanDoFastModulation="1" IntensityShow="Shutter: off, Intensity: 0.0000%" />
              </Aotf>
              <Aotf Version="0" LightSourceName="SuperContVisible2" LightSourceType="4" OpenVirtual="0" IsChanged="1" ExcitationControlMode="0" ExcitationControlModeBegin="0" ExcitationControlModeEnd="0" CanDoPulseFreq="0" PulsFreq="0" CanDoTwoLaserPIE="0" TwoLaserPIEPossibleLastState="0" TwoLaserPIEActive="0" AotfType="Supercontinuum Visible">
                <BeamRoute Version="0">
                  <BeamPosition BeamPositionLevel="0" BeamPosition="10" />
                  <BeamPosition BeamPositionLevel="1" BeamPosition="1" />
                </BeamRoute>
                <LaserLineSetting LaserLine="499" IntensityDev="19.0143467187598" IntensityLowDev="0" AOBSIntensityDev="100" AOBSIntensityLowDev="-1" EnableDoubleMode="0" LineIndex="0" SequenceIndex="0" LineDeactivationFlags="0" IsLineChecked="1" OutCheckedIntensity="0" SuppressionMode="1" IsVisible="1" CanDoFastModulation="1" IntensityShow="Shutter: on, Intensity: 19.0143%" />
                <LaserLineSetting LaserLine="554" IntensityDev="0" IntensityLowDev="0" AOBSIntensityDev="-1" AOBSIntensityLowDev="-1" EnableDoubleMode="0" LineIndex="1" SequenceIndex="0" LineDeactivationFlags="0" IsLineChecked="0" OutCheckedIntensity="0" SuppressionMode="-1" IsVisible="1" CanDoFastModulation="1" IntensityShow="Shutter: on, Intensity: 0.0000%" />
                <LaserLineSetting LaserLine="631" IntensityDev="0" IntensityLowDev="0" AOBSIntensityDev="-1" AOBSIntensityLowDev="-1" EnableDoubleMode="0" LineIndex="2" SequenceIndex="0" LineDeactivationFlags="0" IsLineChecked="0" OutCheckedIntensity="0" SuppressionMode="-1" IsVisible="1" CanDoFastModulation="1" IntensityShow="Shutter: on, Intensity: 0.0000%" />
                <LaserLineSetting LaserLine="470" IntensityDev="0" IntensityLowDev="0" AOBSIntensityDev="-1" AOBSIntensityLowDev="-1" EnableDoubleMode="0" LineIndex="3" SequenceIndex="0" LineDeactivationFlags="0" IsLineChecked="0" OutCheckedIntensity="0" SuppressionMode="-1" IsVisible="0" CanDoFastModulation="1" IntensityShow="Shutter: on, Intensity: 0.0000%" />
                <LaserLineSetting LaserLine="471" IntensityDev="0" IntensityLowDev="0" AOBSIntensityDev="-1" AOBSIntensityLowDev="-1" EnableDoubleMode="0" LineIndex="4" SequenceIndex="0" LineDeactivationFlags="0" IsLineChecked="0" OutCheckedIntensity="0" SuppressionMode="-1" IsVisible="0" CanDoFastModulation="1" IntensityShow="Shutter: on, Intensity: 0.0000%" />
                <LaserLineSetting LaserLine="670" IntensityDev="0" IntensityLowDev="0" AOBSIntensityDev="-1" AOBSIntensityLowDev="-1" EnableDoubleMode="0" LineIndex="5" SequenceIndex="0" LineDeactivationFlags="0" IsLineChecked="0" OutCheckedIntensity="0" SuppressionMode="-1" IsVisible="0" CanDoFastModulation="1" IntensityShow="Shutter: on, Intensity: 0.0000%" />
                <LaserLineSetting LaserLine="669" IntensityDev="0" IntensityLowDev="0" AOBSIntensityDev="-1" AOBSIntensityLowDev="-1" EnableDoubleMode="0" LineIndex="6" SequenceIndex="0" LineDeactivationFlags="0" IsLineChecked="0" OutCheckedIntensity="0" SuppressionMode="-1" IsVisible="0" CanDoFastModulation="1" IntensityShow="Shutter: on, Intensity: 0.0000%" />
                <LaserLineSetting LaserLine="668" IntensityDev="0" IntensityLowDev="0" AOBSIntensityDev="-1" AOBSIntensityLowDev="-1" EnableDoubleMode="0" LineIndex="7" SequenceIndex="0" LineDeactivationFlags="0" IsLineChecked="0" OutCheckedIntensity="0" SuppressionMode="-1" IsVisible="0" CanDoFastModulation="1" IntensityShow="Shutter: on, Intensity: 0.0000%" />
              </Aotf>
              <Aotf Version="0" LightSourceName="STED" LightSourceType="5" OpenVirtual="0" IsChanged="0" CanDoPulseFreq="0" PulsFreq="0" CanDoTwoLaserPIE="0" TwoLaserPIEPossibleLastState="0" TwoLaserPIEActive="0" AotfType="STED">
                <BeamRoute Version="0">
                  <BeamPosition BeamPositionLevel="0" BeamPosition="40" />
                </BeamRoute>
                <LaserLineSetting LaserLine="592" IntensityDev="0" IntensityLowDev="0" AOBSIntensityDev="-1" AOBSIntensityLowDev="-1" EnableDoubleMode="0" LineIndex="0" SequenceIndex="0" LineDeactivationFlags="0" IsLineChecked="1" OutCheckedIntensity="0" SuppressionMode="-1" IsVisible="1" CanDoFastModulation="1" IntensityShow="Shutter: off, Intensity: 0.0000%" />
                <LaserLineSetting LaserLine="660" IntensityDev="0" IntensityLowDev="0" AOBSIntensityDev="-1" AOBSIntensityLowDev="-1" EnableDoubleMode="0" LineIndex="1" SequenceIndex="0" LineDeactivationFlags="0" IsLineChecked="1" OutCheckedIntensity="0" SuppressionMode="-1" IsVisible="1" CanDoFastModulation="1" IntensityShow="Shutter: off, Intensity: 0.0000%" />
                <LaserLineSetting LaserLine="775" IntensityDev="0" IntensityLowDev="0" AOBSIntensityDev="-1" AOBSIntensityLowDev="-1" EnableDoubleMode="0" LineIndex="2" SequenceIndex="0" LineDeactivationFlags="0" IsLineChecked="1" OutCheckedIntensity="0" SuppressionMode="-1" IsVisible="1" CanDoFastModulation="1" IntensityShow="Shutter: off, Intensity: 0.0000%" />
              </Aotf>
            </AotfList>
            <LUT_List>
              <LUT Channel="1" LutName="Gray" />
              <LUT Channel="2" LutName="Green" />
              <LUT Channel="3" LutName="Red" />
              <LUT Channel="4" LutName="Blue" />
              <LUT Channel="5" LutName="Cyan" />
              <LUT Channel="100" LutName="Gray" />
            </LUT_List>
            <DetectorList DetectorAutoSelection="1" InExternalDetectionMode="0">
              <Detector Name="PMT 1" Type="PMT" ScanType="Internal" Channel="1" ChannelName="Channel 1" IsActive="0" STEDDetectorMode="0" STEDDetectorModeName="other" STED_LateralSaturationFactor="0" Gain="0" Offset="0" IsSTEDDetector="1" IsSRSDetector="0" DetectionRangeBegin="0" DetectionRangeEnd="0" Phase="0" IsFlimDetector="0" IsHPDDetector="0" CanDoTimeGate="0" OffsetShow="0" GainShow="0" ActiveShow="Inactive" Band="(380nm - 385nm)" LutName="Gray" />
              <Detector Name="HyD 2" Type="HyD" ScanType="Internal" Channel="2" ChannelName="Channel 2" IsActive="1" STEDDetectorMode="1" STEDDetectorModeName="Confocal" STED_LateralSaturationFactor="0" Gain="142.6" Offset="-0.01" IsSTEDDetector="1" IsSRSDetector="0" DetectionRangeBegin="0" DetectionRangeEnd="0" Phase="0" IsFlimDetector="0" IsHPDDetector="1" IsEnabled="1" IsHPDOverloaded="0" CanDoPhotonCounting="1" AcquisitionMode="0" AcquisitionModeName="PhotonIntegration" CanDoTimeGate="1" IsTimeGateActivated="0" TimeGatePulseStart="0.3 ns" TimeGateWavelength="-1 nm" TimeGatePulseEnd="6 ns" OffsetShow="0" GainShow="143" ActiveShow="Active" TimegateActiveShow="Inactive" Band="(503nm - 550nm)" LutName="Green" />
              <Detector Name="PMT 3" Type="PMT" ScanType="Internal" Channel="3" ChannelName="Channel 3" IsActive="0" STEDDetectorMode="0" STEDDetectorModeName="other" STED_LateralSaturationFactor="0" Gain="0" Offset="0" IsSTEDDetector="1" IsSRSDetector="0" DetectionRangeBegin="0" DetectionRangeEnd="0" Phase="0" IsFlimDetector="0" IsHPDDetector="0" CanDoTimeGate="0" OffsetShow="0" GainShow="0" ActiveShow="Inactive" Band="(552nm - 557nm)" LutName="Red" />
              <Detector Name="HyD 4" Type="HyD" ScanType="Internal" Channel="4" ChannelName="Channel 4" IsActive="0" STEDDetectorMode="0" STEDDetectorModeName="other" STED_LateralSaturationFactor="0" Gain="100" Offset="-0.01" IsSTEDDetector="1" IsSRSDetector="0" DetectionRangeBegin="0" DetectionRangeEnd="0" Phase="0" IsFlimDetector="0" IsHPDDetector="1" IsEnabled="1" IsHPDOverloaded="0" CanDoPhotonCounting="1" AcquisitionMode="0" AcquisitionModeName="PhotonIntegration" CanDoTimeGate="1" IsTimeGateActivated="0" TimeGatePulseStart="0.3 ns" TimeGateWavelength="-1 nm" TimeGatePulseEnd="6 ns" OffsetShow="0" GainShow="100" ActiveShow="Inactive" TimegateActiveShow="Inactive" Band="(559nm - 627nm)" LutName="Blue" />
              <Detector Name="HyD 5" Type="HyD" ScanType="Internal" Channel="5" ChannelName="Channel 5" IsActive="0" STEDDetectorMode="0" STEDDetectorModeName="other" STED_LateralSaturationFactor="0" Gain="100" Offset="-0.01" IsSTEDDetector="1" IsSRSDetector="0" DetectionRangeBegin="0" DetectionRangeEnd="0" Phase="0" IsFlimDetector="0" IsHPDDetector="1" IsEnabled="1" IsHPDOverloaded="0" CanDoPhotonCounting="1" AcquisitionMode="0" AcquisitionModeName="PhotonIntegration" CanDoTimeGate="1" IsTimeGateActivated="0" TimeGatePulseStart="0.3 ns" TimeGateWavelength="-1 nm" TimeGatePulseEnd="6 ns" OffsetShow="0" GainShow="100" ActiveShow="Inactive" TimegateActiveShow="Inactive" Band="(636nm - 776nm)" LutName="Cyan" />
              <Detector Name="PMT Trans" Type="PMT" ScanType="TLD" Channel="100" ChannelName="Transmission Channel" IsActive="1" STEDDetectorMode="0" STEDDetectorModeName="other" STED_LateralSaturationFactor="0" Gain="404.9" Offset="0" IsSTEDDetector="0" IsSRSDetector="0" DetectionRangeBegin="0" DetectionRangeEnd="0" Phase="0" IsFlimDetector="0" IsHPDDetector="0" CanDoTimeGate="0" OffsetShow="0" GainShow="405" ActiveShow="Active" Band="" LutName="Gray" />
            </DetectorList>
            <LaserArray>
              <Laser Version="6" LightSourceType="1" LaserName="405 Diode" PowerState="Off" StedAlignFlag="0" CanDoLinearOutputPower="0" CanDoPulsing="0" CanDoOutputPowerWatt="1" HighPowerModeActive="0" LightSourceName="UV" OutputPowerWatt="0" Wavelength="405" CanDoChangeWavelength="0" OutputPowerDisplay="Off">
                <BeamRoute Version="0">
                  <BeamPosition BeamPositionLevel="0" BeamPosition="30" />
                </BeamRoute>
              </Laser>
              <Laser Version="6" LightSourceType="0" LaserName="Argon" PowerState="On" StedAlignFlag="0" CanDoLinearOutputPower="1" CanDoPulsing="0" CanDoOutputPowerWatt="1" HighPowerModeActive="0" LightSourceName="Visible" OutputPowerWatt="28.5714285714286" OutputPowerPercentage="0.285714285714286" Wavelength="458" CanDoChangeWavelength="0" OutputPowerWattDisplay="28.5714 W" OutputPowerDisplay="On, 28.5714 %">
                <BeamRoute Version="0">
                  <BeamPosition BeamPositionLevel="0" BeamPosition="10" />
                  <BeamPosition BeamPositionLevel="1" BeamPosition="0" />
                </BeamRoute>
              </Laser>
              <Laser Version="6" LightSourceType="4" LaserName="WLL" PowerState="On" StedAlignFlag="1" CanDoLinearOutputPower="1" CanDoPulsing="1" CanDoOutputPowerWatt="1" HighPowerModeActive="0" LightSourceName="SuperContVisible2" OutputPowerWatt="0" OutputPowerPercentage="0.7" Wavelength="0" CanDoChangeWavelength="0" OutputPowerDisplay="On, 70.0000 %">
                <BeamRoute Version="0">
                  <BeamPosition BeamPositionLevel="0" BeamPosition="10" />
                  <BeamPosition BeamPositionLevel="1" BeamPosition="1" />
                </BeamRoute>
              </Laser>
              <Laser Version="6" LightSourceType="5" LaserName="STED 592" PowerState="Off" StedAlignFlag="1" CanDoLinearOutputPower="1" CanDoPulsing="0" CanDoOutputPowerWatt="1" HighPowerModeActive="0" LightSourceName="STED" OutputPowerWatt="1.353" OutputPowerPercentage="0.9" Wavelength="592" CanDoChangeWavelength="0" OutputPowerDisplay="Off">
                <BeamRoute Version="0">
                  <BeamPosition BeamPositionLevel="0" BeamPosition="40" />
                </BeamRoute>
              </Laser>
              <Laser Version="6" LightSourceType="5" LaserName="STED 660" PowerState="Off" StedAlignFlag="0" CanDoLinearOutputPower="1" CanDoPulsing="0" CanDoOutputPowerWatt="1" HighPowerModeActive="0" LightSourceName="STED" OutputPowerWatt="1.355" OutputPowerPercentage="0.9" Wavelength="660" CanDoChangeWavelength="0" OutputPowerDisplay="Off">
                <BeamRoute Version="0">
                  <BeamPosition BeamPositionLevel="0" BeamPosition="40" />
                </BeamRoute>
              </Laser>
              <Laser Version="6" LightSourceType="5" LaserName="STED 775" PowerState="Off" StedAlignFlag="0" CanDoLinearOutputPower="1" CanDoPulsing="1" CanDoOutputPowerWatt="1" HighPowerModeActive="0" LightSourceName="STED" OutputPowerWatt="1.354" OutputPowerPercentage="0.9" Wavelength="775" CanDoChangeWavelength="0" OutputPowerDisplay="Off">
                <BeamRoute Version="0">
                  <BeamPosition BeamPositionLevel="0" BeamPosition="40" />
                </BeamRoute>
              </Laser>
            </LaserArray>
            <OnlineDyeSeparation Enabled="0" KeepRawImage="0" Detectors="0" Channels="0" Normalize="0">
              <OnlineDyeSeparationDetectorList />
              <OnlineDyeSeparationChannelList />
            </OnlineDyeSeparation>
            <VariableBeamExpanderFactors CommonSettingEnabled="0" CommonFactor="1.03" />
          </ATLConfocalSettingDefinition>
          <ATLConfocalSettingDefinition VersionNumber="15" UserSettingName="Seq. 2" CanDoSTED="1" IsSTEDActive="0" IsSwitchForPulsedStedWithMpActive="0" UseSystemOptimizedVoxelCalculation="1" STEDDelayTimeOffset="0" STEDDelayTimeOffset2="0" StedDelayWavelength="554" IsUserSettingNameSet="1" IsHydPulsedModeCoeffntManualActive="0" CanDoCSMode="1" ActiveCS_SubModeForTLD="0" ActiveCS_SubModeForTLDName="Scan-BF" RldFluoCubePos="3" RldCubeAutoSelectionEnabled="1" Pinhole="151.7 µm" PinholeAiry="1 AU" EmissionWavelengthForPinholeAiryCalculation="580 nm" FrameAverage="1" LineAverage="3" FrameAccumulation="1" Line_Accumulation="1" AreBleachPointsEnabled="0" IsRoiScanEnable="0" ZCompensationModes="0" WizardMode="0">
            <EasySRMappingArray>
              <EasySRMapping Version="1" DepletionLine="592" IsPulsedLine="0" SRUpperBound_DepletionAotfIntensity="80" SRLowerBound_DepletionAotfIntensity="0" SRUpperPosition_DepletionAotfIntensity="100" SRLowerPosition_DepletionAotfIntensity="0" SRUpperBound_GateStart="1800" SRLowerBound_GateStart="300" SRUpperPosition_GateStart="85" SRLowerPosition_GateStart="0" SRUpperBound_DetectorGain="500" SRLowerBound_DetectorGain="100" SRUpperPosition_DetectorGain="100" SRLowerPosition_DetectorGain="0" SRUpperBound_ExcitationAotfFactor="3" SRLowerBound_ExcitationAotfFactor="1" SRUpperPosition_ExcitationAotfFactor="100" SRLowerPosition_ExcitationAotfFactor="0" ThreeDUpperBound_BeamSelection="80" ThreeDLowerBound_BeamSelection="0" ThreeDUpperPosition_BeamSelection="100" ThreeDLowerPosition_BeamSelection="0" GentleZoomCompensationEnabled="0" GentleUpperBound_LineAverage="32" GentleLowerBound_LineAverage="1" GentleUpperPosition_LineAverage="100" GentleLowerPosition_LineAverage="0" ZStepUpperBound_PinholeAiry="0.4" ZStepLowerBound_PinholeAiry="1" ZStepUpperPosition_PinholeAiry="120" ZStepLowerPosition_PinholeAiry="461" SamplingFactor="2.5" GateEnd="6000" />
              <EasySRMapping Version="1" DepletionLine="660" IsPulsedLine="0" SRUpperBound_DepletionAotfIntensity="80" SRLowerBound_DepletionAotfIntensity="0" SRUpperPosition_DepletionAotfIntensity="100" SRLowerPosition_DepletionAotfIntensity="0" SRUpperBound_GateStart="2000" SRLowerBound_GateStart="300" SRUpperPosition_GateStart="70" SRLowerPosition_GateStart="0" SRUpperBound_DetectorGain="500" SRLowerBound_DetectorGain="120" SRUpperPosition_DetectorGain="100" SRLowerPosition_DetectorGain="0" SRUpperBound_ExcitationAotfFactor="3" SRLowerBound_ExcitationAotfFactor="1" SRUpperPosition_ExcitationAotfFactor="100" SRLowerPosition_ExcitationAotfFactor="0" ThreeDUpperBound_BeamSelection="80" ThreeDLowerBound_BeamSelection="0" ThreeDUpperPosition_BeamSelection="100" ThreeDLowerPosition_BeamSelection="0" GentleZoomCompensationEnabled="0" GentleUpperBound_LineAverage="32" GentleLowerBound_LineAverage="1" GentleUpperPosition_LineAverage="100" GentleLowerPosition_LineAverage="0" ZStepUpperBound_PinholeAiry="0.4" ZStepLowerBound_PinholeAiry="1" ZStepUpperPosition_PinholeAiry="120" ZStepLowerPosition_PinholeAiry="503" SamplingFactor="2.5" GateEnd="6000" />
              <EasySRMapping Version="1" DepletionLine="775" IsPulsedLine="1" SRUpperBound_DepletionAotfIntensity="80" SRLowerBound_DepletionAotfIntensity="0" SRUpperPosition_DepletionAotfIntensity="100" SRLowerPosition_DepletionAotfIntensity="0" SRUpperBound_GateStart="500" SRLowerBound_GateStart="500" SRUpperPosition_GateStart="100" SRLowerPosition_GateStart="0" SRUpperBound_DetectorGain="500" SRLowerBound_DetectorGain="150" SRUpperPosition_DetectorGain="100" SRLowerPosition_DetectorGain="0" SRUpperBound_ExcitationAotfFactor="3.5" SRLowerBound_ExcitationAotfFactor="1" SRUpperPosition_ExcitationAotfFactor="100" SRLowerPosition_ExcitationAotfFactor="0" ThreeDUpperBound_BeamSelection="80" ThreeDLowerBound_BeamSelection="0" ThreeDUpperPosition_BeamSelection="100" ThreeDLowerPosition_BeamSelection="0" GentleZoomCompensationEnabled="0" GentleUpperBound_LineAverage="48" GentleLowerBound_LineAverage="4" GentleUpperPosition_LineAverage="100" GentleLowerPosition_LineAverage="0" ZStepUpperBound_PinholeAiry="0.4" ZStepLowerBound_PinholeAiry="1" ZStepUpperPosition_PinholeAiry="120" ZStepLowerPosition_PinholeAiry="605" SamplingFactor="3.5" GateEnd="6000" />
            </EasySRMappingArray>
            <EasySRSlider SRRelative="75" ThreeDRelative="0" GentleRelative="25" />
            <ShutterList>
              <Shutter Version="0" LightSourceType="1" LightSourceName="UV" IsActive="0">
                <BeamRoute Version="0">
                  <BeamPosition BeamPositionLevel="0" BeamPosition="30" />
                </BeamRoute>
              </Shutter>
              <Shutter Version="0" LightSourceType="0" LightSourceName="Visible" IsActive="0">
                <BeamRoute Version="0">
                  <BeamPosition BeamPositionLevel="0" BeamPosition="10" />
                  <BeamPosition BeamPositionLevel="1" BeamPosition="0" />
                </BeamRoute>
              </Shutter>
              <Shutter Version="0" LightSourceType="4" LightSourceName="SuperContVisible2" IsActive="1">
                <BeamRoute Version="0">
                  <BeamPosition BeamPositionLevel="0" BeamPosition="10" />
                  <BeamPosition BeamPositionLevel="1" BeamPosition="1" />
                </BeamRoute>
              </Shutter>
              <Shutter Version="0" LightSourceType="5" LightSourceName="STED" IsActive="0">
                <BeamRoute Version="0">
                  <BeamPosition BeamPositionLevel="0" BeamPosition="40" />
                </BeamRoute>
              </Shutter>
            </ShutterList>
            <FilterWheel FluorifierAutoSelection="1" BeamSplitterAutoSelection="0" StedBeamSelectionPinholeCoupling="1" MultiFunctionPortAutoSelection="0" BeamMergerAutoSelectionEnabled="0" RldBlockingFilterAutoSelectionEnabled="1">
              <Wheel Version="0" Qualifier="160" FilterWheelName="Galvo Slider" FilterIndex="0" FilterName="Galvo X Normal " IsSpectrumTurnMode="0" FilterSpectrumPos="0" IndexChanged="0" SpectrumChanged="0" FilterDisplayValue="Galvo X Normal " FilterType="Galvo Slider">
                <BeamRoute Version="0" />
              </Wheel>
              <Wheel Version="0" Qualifier="131" FilterWheelName="Notch FW 2" FilterIndex="0" FilterName="Empty" IsSpectrumTurnMode="0" FilterSpectrumPos="0" IndexChanged="0" SpectrumChanged="0" FilterDisplayValue="Empty" FilterType="Unknown Filter">
                <BeamRoute Version="0" />
              </Wheel>
              <Wheel Version="0" Qualifier="130" FilterWheelName="Polarization FW" FilterIndex="0" FilterName="Empty" IsSpectrumTurnMode="0" FilterSpectrumPos="79296" IndexChanged="0" SpectrumChanged="0" FilterDisplayValue="Empty" FilterType="Polarization FW">
                <BeamRoute Version="0" />
              </Wheel>
              <Wheel Version="0" Qualifier="200" FilterWheelName="Galvo Resonant Pan" FilterIndex="0" FilterName="Galvo X Pan Center " IsSpectrumTurnMode="0" FilterSpectrumPos="0" IndexChanged="0" SpectrumChanged="0" FilterDisplayValue="Galvo X Pan Center " FilterType="Galvo Resonant Pan">
                <BeamRoute Version="0" />
              </Wheel>
              <Wheel Version="0" Qualifier="219" FilterWheelName="STED Beam Selection" FilterIndex="0" FilterName="STED Beam 1 " IsSpectrumTurnMode="0" FilterSpectrumPos="2240" IndexChanged="0" SpectrumChanged="0" FilterDisplayValue="STED Beam 1 " FilterType="Unknown Filter">
                <BeamRoute Version="0" />
              </Wheel>
              <Wheel Version="0" Qualifier="220" FilterWheelName="STED Cleanup Slider" FilterIndex="0" FilterName="Empty" IsSpectrumTurnMode="0" FilterSpectrumPos="0" IndexChanged="0" SpectrumChanged="0" FilterDisplayValue="Empty" FilterType="Unknown Filter">
                <BeamRoute Version="0" />
              </Wheel>
              <Wheel Version="0" Qualifier="221" FilterWheelName="STED Beam Slider" FilterIndex="0" FilterName="Substrate " IsSpectrumTurnMode="0" FilterSpectrumPos="0" IndexChanged="0" SpectrumChanged="0" FilterDisplayValue="Substrate " FilterType="Unknown Filter">
                <BeamRoute Version="0" />
              </Wheel>
              <Wheel Version="0" Qualifier="216" FilterWheelName="STED Phase Filter Beam 1" FilterIndex="0" FilterName="Empty" IsSpectrumTurnMode="0" FilterSpectrumPos="0" IndexChanged="0" SpectrumChanged="0" FilterDisplayValue="Empty" FilterType="Unknown Filter">
                <BeamRoute Version="0" />
              </Wheel>
              <Wheel Version="0" Qualifier="217" FilterWheelName="STED Phase Filter Beam 2" FilterIndex="0" FilterName="Empty" IsSpectrumTurnMode="0" FilterSpectrumPos="0" IndexChanged="0" SpectrumChanged="0" FilterDisplayValue="Empty" FilterType="Unknown Filter">
                <BeamRoute Version="0" />
              </Wheel>
              <Wheel Version="0" Qualifier="170" FilterWheelName="Target Slider" FilterIndex="0" FilterName="Target Park " IsSpectrumTurnMode="0" FilterSpectrumPos="0" IndexChanged="0" SpectrumChanged="0" FilterDisplayValue="Target Park " FilterType="Target Slider">
                <BeamRoute Version="0" />
              </Wheel>
              <Wheel Version="0" Qualifier="31" FilterWheelName="X2 Lens Changer" FilterIndex="1" FilterName="CS2 UV Optics 2 " IsSpectrumTurnMode="0" FilterSpectrumPos="0" IndexChanged="0" SpectrumChanged="0" FilterDisplayValue="CS2 UV Optics 2 " FilterType="Unknown Filter">
                <BeamRoute Version="0" />
              </Wheel>
            </FilterWheel>
            <Spectro>
              <MultiBand Channel="1" ChannelName="Channel 1" LeftWorld="380" RightWorld="385" TargetWaveLengthBegin="380" TargetWaveLengthEnd="385" DyeName="" />
              <MultiBand Channel="2" ChannelName="Channel 2" LeftWorld="504" RightWorld="550" TargetWaveLengthBegin="504" TargetWaveLengthEnd="550" DyeName="" />
              <MultiBand Channel="3" ChannelName="Channel 3" LeftWorld="552" RightWorld="557" TargetWaveLengthBegin="552" TargetWaveLengthEnd="557" DyeName="" />
              <MultiBand Channel="4" ChannelName="Channel 4" LeftWorld="557.219081272085" RightWorld="618.985865724381" TargetWaveLengthBegin="557.219081272085" TargetWaveLengthEnd="618.985865724381" DyeName="Leica/Cy3" />
              <MultiBand Channel="5" ChannelName="Channel 5" LeftWorld="636" RightWorld="776" TargetWaveLengthBegin="636" TargetWaveLengthEnd="776" DyeName="" />
            </Spectro>
            <AotfList>
              <Aotf Version="0" LightSourceName="UV" LightSourceType="1" OpenVirtual="0" IsChanged="0" CanDoPulseFreq="0" PulsFreq="0" CanDoTwoLaserPIE="0" TwoLaserPIEPossibleLastState="0" TwoLaserPIEActive="0" AotfType="UV">
                <BeamRoute Version="0">
                  <BeamPosition BeamPositionLevel="0" BeamPosition="30" />
                </BeamRoute>
                <LaserLineSetting LaserLine="405" IntensityDev="0" IntensityLowDev="0" AOBSIntensityDev="-1" AOBSIntensityLowDev="-1" EnableDoubleMode="0" LineIndex="0" SequenceIndex="0" LineDeactivationFlags="0" IsLineChecked="1" OutCheckedIntensity="0" SuppressionMode="-1" IsVisible="1" CanDoFastModulation="1" IntensityShow="Shutter: off, Intensity: 0.0000%" />
              </Aotf>
              <Aotf Version="0" LightSourceName="Visible" LightSourceType="0" OpenVirtual="0" IsChanged="0" CanDoPulseFreq="0" PulsFreq="0" CanDoTwoLaserPIE="0" TwoLaserPIEPossibleLastState="0" TwoLaserPIEActive="0" AotfType="Visible">
                <BeamRoute Version="0">
                  <BeamPosition BeamPositionLevel="0" BeamPosition="10" />
                  <BeamPosition BeamPositionLevel="1" BeamPosition="0" />
                </BeamRoute>
                <LaserLineSetting LaserLine="458" IntensityDev="0" IntensityLowDev="0" AOBSIntensityDev="-1" AOBSIntensityLowDev="-1" EnableDoubleMode="0" LineIndex="0" SequenceIndex="0" LineDeactivationFlags="0" IsLineChecked="1" OutCheckedIntensity="0" SuppressionMode="-1" IsVisible="1" CanDoFastModulation="1" IntensityShow="Shutter: off, Intensity: 0.0000%" />
                <LaserLineSetting LaserLine="476" IntensityDev="0" IntensityLowDev="0" AOBSIntensityDev="-1" AOBSIntensityLowDev="-1" EnableDoubleMode="0" LineIndex="1" SequenceIndex="0" LineDeactivationFlags="0" IsLineChecked="1" OutCheckedIntensity="0" SuppressionMode="-1" IsVisible="1" CanDoFastModulation="1" IntensityShow="Shutter: off, Intensity: 0.0000%" />
                <LaserLineSetting LaserLine="488" IntensityDev="0" IntensityLowDev="0" AOBSIntensityDev="-1" AOBSIntensityLowDev="-1" EnableDoubleMode="0" LineIndex="2" SequenceIndex="0" LineDeactivationFlags="0" IsLineChecked="1" OutCheckedIntensity="0" SuppressionMode="-1" IsVisible="1" CanDoFastModulation="1" IntensityShow="Shutter: off, Intensity: 0.0000%" />
                <LaserLineSetting LaserLine="496" IntensityDev="0" IntensityLowDev="0" AOBSIntensityDev="-1" AOBSIntensityLowDev="-1" EnableDoubleMode="0" LineIndex="3" SequenceIndex="0" LineDeactivationFlags="0" IsLineChecked="1" OutCheckedIntensity="0" SuppressionMode="-1" IsVisible="1" CanDoFastModulation="1" IntensityShow="Shutter: off, Intensity: 0.0000%" />
                <LaserLineSetting LaserLine="514" IntensityDev="0" IntensityLowDev="0" AOBSIntensityDev="-1" AOBSIntensityLowDev="-1" EnableDoubleMode="0" LineIndex="4" SequenceIndex="0" LineDeactivationFlags="0" IsLineChecked="1" OutCheckedIntensity="0" SuppressionMode="-1" IsVisible="1" CanDoFastModulation="1" IntensityShow="Shutter: off, Intensity: 0.0000%" />
              </Aotf>
              <Aotf Version="0" LightSourceName="SuperContVisible2" LightSourceType="4" OpenVirtual="0" IsChanged="1" ExcitationControlMode="0" ExcitationControlModeBegin="0" ExcitationControlModeEnd="0" CanDoPulseFreq="0" PulsFreq="0" CanDoTwoLaserPIE="0" TwoLaserPIEPossibleLastState="0" TwoLaserPIEActive="0" AotfType="Supercontinuum Visible">
                <BeamRoute Version="0">
                  <BeamPosition BeamPositionLevel="0" BeamPosition="10" />
                  <BeamPosition BeamPositionLevel="1" BeamPosition="1" />
                </BeamRoute>
                <LaserLineSetting LaserLine="499" IntensityDev="0" IntensityLowDev="0" AOBSIntensityDev="-1" AOBSIntensityLowDev="-1" EnableDoubleMode="0" LineIndex="0" SequenceIndex="0" LineDeactivationFlags="0" IsLineChecked="0" OutCheckedIntensity="0" SuppressionMode="-1" IsVisible="1" CanDoFastModulation="1" IntensityShow="Shutter: on, Intensity: 0.0000%" />
                <LaserLineSetting LaserLine="554" IntensityDev="12.9990606663517" IntensityLowDev="0" AOBSIntensityDev="100" AOBSIntensityLowDev="-1" EnableDoubleMode="0" LineIndex="1" SequenceIndex="0" LineDeactivationFlags="0" IsLineChecked="1" OutCheckedIntensity="0" SuppressionMode="1" IsVisible="1" CanDoFastModulation="1" IntensityShow="Shutter: on, Intensity: 12.9991%" />
                <LaserLineSetting LaserLine="631" IntensityDev="0" IntensityLowDev="0" AOBSIntensityDev="-1" AOBSIntensityLowDev="-1" EnableDoubleMode="0" LineIndex="2" SequenceIndex="0" LineDeactivationFlags="0" IsLineChecked="0" OutCheckedIntensity="0" SuppressionMode="-1" IsVisible="1" CanDoFastModulation="1" IntensityShow="Shutter: on, Intensity: 0.0000%" />
                <LaserLineSetting LaserLine="471" IntensityDev="0" IntensityLowDev="0" AOBSIntensityDev="-1" AOBSIntensityLowDev="-1" EnableDoubleMode="0" LineIndex="3" SequenceIndex="0" LineDeactivationFlags="0" IsLineChecked="0" OutCheckedIntensity="0" SuppressionMode="-1" IsVisible="0" CanDoFastModulation="1" IntensityShow="Shutter: on, Intensity: 0.0000%" />
                <LaserLineSetting LaserLine="472" IntensityDev="0" IntensityLowDev="0" AOBSIntensityDev="-1" AOBSIntensityLowDev="-1" EnableDoubleMode="0" LineIndex="4" SequenceIndex="0" LineDeactivationFlags="0" IsLineChecked="0" OutCheckedIntensity="0" SuppressionMode="-1" IsVisible="0" CanDoFastModulation="1" IntensityShow="Shutter: on, Intensity: 0.0000%" />
                <LaserLineSetting LaserLine="668" IntensityDev="0" IntensityLowDev="0" AOBSIntensityDev="-1" AOBSIntensityLowDev="-1" EnableDoubleMode="0" LineIndex="5" SequenceIndex="0" LineDeactivationFlags="0" IsLineChecked="0" OutCheckedIntensity="0" SuppressionMode="-1" IsVisible="0" CanDoFastModulation="1" IntensityShow="Shutter: on, Intensity: 0.0000%" />
                <LaserLineSetting LaserLine="667" IntensityDev="0" IntensityLowDev="0" AOBSIntensityDev="-1" AOBSIntensityLowDev="-1" EnableDoubleMode="0" LineIndex="6" SequenceIndex="0" LineDeactivationFlags="0" IsLineChecked="0" OutCheckedIntensity="0" SuppressionMode="-1" IsVisible="0" CanDoFastModulation="1" IntensityShow="Shutter: on, Intensity: 0.0000%" />
                <LaserLineSetting LaserLine="666" IntensityDev="0" IntensityLowDev="0" AOBSIntensityDev="-1" AOBSIntensityLowDev="-1" EnableDoubleMode="0" LineIndex="7" SequenceIndex="0" LineDeactivationFlags="0" IsLineChecked="0" OutCheckedIntensity="0" SuppressionMode="-1" IsVisible="0" CanDoFastModulation="1" IntensityShow="Shutter: on, Intensity: 0.0000%" />
              </Aotf>
              <Aotf Version="0" LightSourceName="STED" LightSourceType="5" OpenVirtual="0" IsChanged="0" CanDoPulseFreq="0" PulsFreq="0" CanDoTwoLaserPIE="0" TwoLaserPIEPossibleLastState="0" TwoLaserPIEActive="0" AotfType="STED">
                <BeamRoute Version="0">
                  <BeamPosition BeamPositionLevel="0" BeamPosition="40" />
                </BeamRoute>
                <LaserLineSetting LaserLine="592" IntensityDev="0" IntensityLowDev="0" AOBSIntensityDev="-1" AOBSIntensityLowDev="-1" EnableDoubleMode="0" LineIndex="0" SequenceIndex="0" LineDeactivationFlags="0" IsLineChecked="1" OutCheckedIntensity="0" SuppressionMode="-1" IsVisible="1" CanDoFastModulation="1" IntensityShow="Shutter: off, Intensity: 0.0000%" />
                <LaserLineSetting LaserLine="660" IntensityDev="0" IntensityLowDev="0" AOBSIntensityDev="-1" AOBSIntensityLowDev="-1" EnableDoubleMode="0" LineIndex="1" SequenceIndex="0" LineDeactivationFlags="0" IsLineChecked="1" OutCheckedIntensity="0" SuppressionMode="-1" IsVisible="1" CanDoFastModulation="1" IntensityShow="Shutter: off, Intensity: 0.0000%" />
                <LaserLineSetting LaserLine="775" IntensityDev="0" IntensityLowDev="0" AOBSIntensityDev="-1" AOBSIntensityLowDev="-1" EnableDoubleMode="0" LineIndex="2" SequenceIndex="0" LineDeactivationFlags="0" IsLineChecked="1" OutCheckedIntensity="0" SuppressionMode="-1" IsVisible="1" CanDoFastModulation="1" IntensityShow="Shutter: off, Intensity: 0.0000%" />
              </Aotf>
            </AotfList>
            <LUT_List>
              <LUT Channel="1" LutName="Gray" />
              <LUT Channel="2" LutName="Green" />
              <LUT Channel="3" LutName="Red" />
              <LUT Channel="4" LutName="Red" />
              <LUT Channel="5" LutName="Cyan" />
              <LUT Channel="100" LutName="Gray" />
            </LUT_List>
            <DetectorList DetectorAutoSelection="1" InExternalDetectionMode="0">
              <Detector Name="PMT 1" Type="PMT" ScanType="Internal" Channel="1" ChannelName="Channel 1" IsActive="0" STEDDetectorMode="0" STEDDetectorModeName="other" STED_LateralSaturationFactor="0" Gain="0" Offset="0" IsSTEDDetector="1" IsSRSDetector="0" DetectionRangeBegin="0" DetectionRangeEnd="0" Phase="0" IsFlimDetector="0" IsHPDDetector="0" CanDoTimeGate="0" OffsetShow="0" GainShow="0" ActiveShow="Inactive" Band="(380nm - 385nm)" LutName="Gray" />
              <Detector Name="HyD 2" Type="HyD" ScanType="Internal" Channel="2" ChannelName="Channel 2" IsActive="0" STEDDetectorMode="0" STEDDetectorModeName="other" STED_LateralSaturationFactor="0" Gain="100" Offset="-0.01" IsSTEDDetector="1" IsSRSDetector="0" DetectionRangeBegin="0" DetectionRangeEnd="0" Phase="0" IsFlimDetector="0" IsHPDDetector="1" IsEnabled="1" IsHPDOverloaded="0" CanDoPhotonCounting="1" AcquisitionMode="0" AcquisitionModeName="PhotonIntegration" CanDoTimeGate="1" IsTimeGateActivated="0" TimeGatePulseStart="0.3 ns" TimeGateWavelength="-1 nm" TimeGatePulseEnd="6 ns" OffsetShow="0" GainShow="100" ActiveShow="Inactive" TimegateActiveShow="Inactive" Band="(504nm - 550nm)" LutName="Green" />
              <Detector Name="PMT 3" Type="PMT" ScanType="Internal" Channel="3" ChannelName="Channel 3" IsActive="0" STEDDetectorMode="0" STEDDetectorModeName="other" STED_LateralSaturationFactor="0" Gain="0" Offset="0" IsSTEDDetector="1" IsSRSDetector="0" DetectionRangeBegin="0" DetectionRangeEnd="0" Phase="0" IsFlimDetector="0" IsHPDDetector="0" CanDoTimeGate="0" OffsetShow="0" GainShow="0" ActiveShow="Inactive" Band="(552nm - 557nm)" LutName="Red" />
              <Detector Name="HyD 4" Type="HyD" ScanType="Internal" Channel="4" ChannelName="Channel 4" IsActive="1" STEDDetectorMode="1" STEDDetectorModeName="Confocal" STED_LateralSaturationFactor="0" Gain="58" Offset="-0.01" IsSTEDDetector="1" IsSRSDetector="0" DetectionRangeBegin="0" DetectionRangeEnd="0" Phase="0" IsFlimDetector="0" IsHPDDetector="1" IsEnabled="1" IsHPDOverloaded="0" CanDoPhotonCounting="1" AcquisitionMode="0" AcquisitionModeName="PhotonIntegration" CanDoTimeGate="1" IsTimeGateActivated="0" TimeGatePulseStart="0.3 ns" TimeGateWavelength="-1 nm" TimeGatePulseEnd="6 ns" OffsetShow="0" GainShow="58" ActiveShow="Active" TimegateActiveShow="Inactive" Band="(557nm - 619nm)" LutName="Red" />
              <Detector Name="HyD 5" Type="HyD" ScanType="Internal" Channel="5" ChannelName="Channel 5" IsActive="0" STEDDetectorMode="0" STEDDetectorModeName="other" STED_LateralSaturationFactor="0" Gain="100" Offset="-0.01" IsSTEDDetector="1" IsSRSDetector="0" DetectionRangeBegin="0" DetectionRangeEnd="0" Phase="0" IsFlimDetector="0" IsHPDDetector="1" IsEnabled="1" IsHPDOverloaded="0" CanDoPhotonCounting="1" AcquisitionMode="0" AcquisitionModeName="PhotonIntegration" CanDoTimeGate="1" IsTimeGateActivated="0" TimeGatePulseStart="0.3 ns" TimeGateWavelength="-1 nm" TimeGatePulseEnd="6 ns" OffsetShow="0" GainShow="100" ActiveShow="Inactive" TimegateActiveShow="Inactive" Band="(636nm - 776nm)" LutName="Cyan" />
              <Detector Name="PMT Trans" Type="PMT" ScanType="TLD" Channel="100" ChannelName="Transmission Channel" IsActive="0" STEDDetectorMode="0" STEDDetectorModeName="other" STED_LateralSaturationFactor="0" Gain="0" Offset="0" IsSTEDDetector="0" IsSRSDetector="0" DetectionRangeBegin="0" DetectionRangeEnd="0" Phase="0" IsFlimDetector="0" IsHPDDetector="0" CanDoTimeGate="0" OffsetShow="0" GainShow="0" ActiveShow="Inactive" Band="" LutName="Gray" />
            </DetectorList>
            <LaserArray>
              <Laser Version="6" LightSourceType="1" LaserName="405 Diode" PowerState="Off" StedAlignFlag="0" CanDoLinearOutputPower="0" CanDoPulsing="0" CanDoOutputPowerWatt="1" HighPowerModeActive="0" LightSourceName="UV" OutputPowerWatt="0" Wavelength="405" CanDoChangeWavelength="0" OutputPowerDisplay="Off">
                <BeamRoute Version="0">
                  <BeamPosition BeamPositionLevel="0" BeamPosition="30" />
                </BeamRoute>
              </Laser>
              <Laser Version="6" LightSourceType="0" LaserName="Argon" PowerState="On" StedAlignFlag="0" CanDoLinearOutputPower="1" CanDoPulsing="0" CanDoOutputPowerWatt="1" HighPowerModeActive="0" LightSourceName="Visible" OutputPowerWatt="28.5714285714286" OutputPowerPercentage="0.285714285714286" Wavelength="458" CanDoChangeWavelength="0" OutputPowerWattDisplay="28.5714 W" OutputPowerDisplay="On, 28.5714 %">
                <BeamRoute Version="0">
                  <BeamPosition BeamPositionLevel="0" BeamPosition="10" />
                  <BeamPosition BeamPositionLevel="1" BeamPosition="0" />
                </BeamRoute>
              </Laser>
              <Laser Version="6" LightSourceType="4" LaserName="WLL" PowerState="On" StedAlignFlag="1" CanDoLinearOutputPower="1" CanDoPulsing="1" CanDoOutputPowerWatt="1" HighPowerModeActive="0" LightSourceName="SuperContVisible2" OutputPowerWatt="0" OutputPowerPercentage="0.7" Wavelength="0" CanDoChangeWavelength="0" OutputPowerDisplay="On, 70.0000 %">
                <BeamRoute Version="0">
                  <BeamPosition BeamPositionLevel="0" BeamPosition="10" />
                  <BeamPosition BeamPositionLevel="1" BeamPosition="1" />
                </BeamRoute>
              </Laser>
              <Laser Version="6" LightSourceType="5" LaserName="STED 592" PowerState="Off" StedAlignFlag="1" CanDoLinearOutputPower="1" CanDoPulsing="0" CanDoOutputPowerWatt="1" HighPowerModeActive="0" LightSourceName="STED" OutputPowerWatt="1.353" OutputPowerPercentage="0.9" Wavelength="592" CanDoChangeWavelength="0" OutputPowerDisplay="Off">
                <BeamRoute Version="0">
                  <BeamPosition BeamPositionLevel="0" BeamPosition="40" />
                </BeamRoute>
              </Laser>
              <Laser Version="6" LightSourceType="5" LaserName="STED 660" PowerState="Off" StedAlignFlag="0" CanDoLinearOutputPower="1" CanDoPulsing="0" CanDoOutputPowerWatt="1" HighPowerModeActive="0" LightSourceName="STED" OutputPowerWatt="1.355" OutputPowerPercentage="0.9" Wavelength="660" CanDoChangeWavelength="0" OutputPowerDisplay="Off">
                <BeamRoute Version="0">
                  <BeamPosition BeamPositionLevel="0" BeamPosition="40" />
                </BeamRoute>
              </Laser>
              <Laser Version="6" LightSourceType="5" LaserName="STED 775" PowerState="Off" StedAlignFlag="0" CanDoLinearOutputPower="1" CanDoPulsing="1" CanDoOutputPowerWatt="1" HighPowerModeActive="0" LightSourceName="STED" OutputPowerWatt="1.354" OutputPowerPercentage="0.9" Wavelength="775" CanDoChangeWavelength="0" OutputPowerDisplay="Off">
                <BeamRoute Version="0">
                  <BeamPosition BeamPositionLevel="0" BeamPosition="40" />
                </BeamRoute>
              </Laser>
            </LaserArray>
            <OnlineDyeSeparation Enabled="0" KeepRawImage="0" Detectors="0" Channels="0" Normalize="0">
              <OnlineDyeSeparationDetectorList />
              <OnlineDyeSeparationChannelList />
            </OnlineDyeSeparation>
            <VariableBeamExpanderFactors CommonSettingEnabled="0" CommonFactor="1.03" />
          </ATLConfocalSettingDefinition>
          <ATLConfocalSettingDefinition VersionNumber="15" UserSettingName="Seq. 3" CanDoSTED="1" IsSTEDActive="0" IsSwitchForPulsedStedWithMpActive="0" UseSystemOptimizedVoxelCalculation="1" STEDDelayTimeOffset="0" STEDDelayTimeOffset2="0" StedDelayWavelength="631" IsUserSettingNameSet="1" IsHydPulsedModeCoeffntManualActive="0" CanDoCSMode="1" ActiveCS_SubModeForTLD="0" ActiveCS_SubModeForTLDName="Scan-BF" RldFluoCubePos="3" RldCubeAutoSelectionEnabled="1" Pinhole="151.7 µm" PinholeAiry="1 AU" EmissionWavelengthForPinholeAiryCalculation="580 nm" FrameAverage="1" LineAverage="4" FrameAccumulation="1" Line_Accumulation="1" AreBleachPointsEnabled="0" IsRoiScanEnable="0" ZCompensationModes="0" WizardMode="0">
            <EasySRMappingArray>
              <EasySRMapping Version="1" DepletionLine="592" IsPulsedLine="0" SRUpperBound_DepletionAotfIntensity="80" SRLowerBound_DepletionAotfIntensity="0" SRUpperPosition_DepletionAotfIntensity="100" SRLowerPosition_DepletionAotfIntensity="0" SRUpperBound_GateStart="1800" SRLowerBound_GateStart="300" SRUpperPosition_GateStart="85" SRLowerPosition_GateStart="0" SRUpperBound_DetectorGain="500" SRLowerBound_DetectorGain="100" SRUpperPosition_DetectorGain="100" SRLowerPosition_DetectorGain="0" SRUpperBound_ExcitationAotfFactor="3" SRLowerBound_ExcitationAotfFactor="1" SRUpperPosition_ExcitationAotfFactor="100" SRLowerPosition_ExcitationAotfFactor="0" ThreeDUpperBound_BeamSelection="80" ThreeDLowerBound_BeamSelection="0" ThreeDUpperPosition_BeamSelection="100" ThreeDLowerPosition_BeamSelection="0" GentleZoomCompensationEnabled="0" GentleUpperBound_LineAverage="32" GentleLowerBound_LineAverage="1" GentleUpperPosition_LineAverage="100" GentleLowerPosition_LineAverage="0" ZStepUpperBound_PinholeAiry="0.4" ZStepLowerBound_PinholeAiry="1" ZStepUpperPosition_PinholeAiry="120" ZStepLowerPosition_PinholeAiry="461" SamplingFactor="2.5" GateEnd="6000" />
              <EasySRMapping Version="1" DepletionLine="660" IsPulsedLine="0" SRUpperBound_DepletionAotfIntensity="80" SRLowerBound_DepletionAotfIntensity="0" SRUpperPosition_DepletionAotfIntensity="100" SRLowerPosition_DepletionAotfIntensity="0" SRUpperBound_GateStart="2000" SRLowerBound_GateStart="300" SRUpperPosition_GateStart="70" SRLowerPosition_GateStart="0" SRUpperBound_DetectorGain="500" SRLowerBound_DetectorGain="120" SRUpperPosition_DetectorGain="100" SRLowerPosition_DetectorGain="0" SRUpperBound_ExcitationAotfFactor="3" SRLowerBound_ExcitationAotfFactor="1" SRUpperPosition_ExcitationAotfFactor="100" SRLowerPosition_ExcitationAotfFactor="0" ThreeDUpperBound_BeamSelection="80" ThreeDLowerBound_BeamSelection="0" ThreeDUpperPosition_BeamSelection="100" ThreeDLowerPosition_BeamSelection="0" GentleZoomCompensationEnabled="0" GentleUpperBound_LineAverage="32" GentleLowerBound_LineAverage="1" GentleUpperPosition_LineAverage="100" GentleLowerPosition_LineAverage="0" ZStepUpperBound_PinholeAiry="0.4" ZStepLowerBound_PinholeAiry="1" ZStepUpperPosition_PinholeAiry="120" ZStepLowerPosition_PinholeAiry="503" SamplingFactor="2.5" GateEnd="6000" />
              <EasySRMapping Version="1" DepletionLine="775" IsPulsedLine="1" SRUpperBound_DepletionAotfIntensity="80" SRLowerBound_DepletionAotfIntensity="0" SRUpperPosition_DepletionAotfIntensity="100" SRLowerPosition_DepletionAotfIntensity="0" SRUpperBound_GateStart="500" SRLowerBound_GateStart="500" SRUpperPosition_GateStart="100" SRLowerPosition_GateStart="0" SRUpperBound_DetectorGain="500" SRLowerBound_DetectorGain="150" SRUpperPosition_DetectorGain="100" SRLowerPosition_DetectorGain="0" SRUpperBound_ExcitationAotfFactor="3.5" SRLowerBound_ExcitationAotfFactor="1" SRUpperPosition_ExcitationAotfFactor="100" SRLowerPosition_ExcitationAotfFactor="0" ThreeDUpperBound_BeamSelection="80" ThreeDLowerBound_BeamSelection="0" ThreeDUpperPosition_BeamSelection="100" ThreeDLowerPosition_BeamSelection="0" GentleZoomCompensationEnabled="0" GentleUpperBound_LineAverage="48" GentleLowerBound_LineAverage="4" GentleUpperPosition_LineAverage="100" GentleLowerPosition_LineAverage="0" ZStepUpperBound_PinholeAiry="0.4" ZStepLowerBound_PinholeAiry="1" ZStepUpperPosition_PinholeAiry="120" ZStepLowerPosition_PinholeAiry="605" SamplingFactor="3.5" GateEnd="6000" />
            </EasySRMappingArray>
            <EasySRSlider SRRelative="75" ThreeDRelative="0" GentleRelative="25" />
            <ShutterList>
              <Shutter Version="0" LightSourceType="1" LightSourceName="UV" IsActive="0">
                <BeamRoute Version="0">
                  <BeamPosition BeamPositionLevel="0" BeamPosition="30" />
                </BeamRoute>
              </Shutter>
              <Shutter Version="0" LightSourceType="0" LightSourceName="Visible" IsActive="0">
                <BeamRoute Version="0">
                  <BeamPosition BeamPositionLevel="0" BeamPosition="10" />
                  <BeamPosition BeamPositionLevel="1" BeamPosition="0" />
                </BeamRoute>
              </Shutter>
              <Shutter Version="0" LightSourceType="4" LightSourceName="SuperContVisible2" IsActive="1">
                <BeamRoute Version="0">
                  <BeamPosition BeamPositionLevel="0" BeamPosition="10" />
                  <BeamPosition BeamPositionLevel="1" BeamPosition="1" />
                </BeamRoute>
              </Shutter>
              <Shutter Version="0" LightSourceType="5" LightSourceName="STED" IsActive="0">
                <BeamRoute Version="0">
                  <BeamPosition BeamPositionLevel="0" BeamPosition="40" />
                </BeamRoute>
              </Shutter>
            </ShutterList>
            <FilterWheel FluorifierAutoSelection="1" BeamSplitterAutoSelection="0" StedBeamSelectionPinholeCoupling="1" MultiFunctionPortAutoSelection="0" BeamMergerAutoSelectionEnabled="0" RldBlockingFilterAutoSelectionEnabled="1">
              <Wheel Version="0" Qualifier="160" FilterWheelName="Galvo Slider" FilterIndex="0" FilterName="Galvo X Normal " IsSpectrumTurnMode="0" FilterSpectrumPos="0" IndexChanged="0" SpectrumChanged="0" FilterDisplayValue="Galvo X Normal " FilterType="Galvo Slider">
                <BeamRoute Version="0" />
              </Wheel>
              <Wheel Version="0" Qualifier="131" FilterWheelName="Notch FW 2" FilterIndex="0" FilterName="Empty" IsSpectrumTurnMode="0" FilterSpectrumPos="0" IndexChanged="0" SpectrumChanged="0" FilterDisplayValue="Empty" FilterType="Unknown Filter">
                <BeamRoute Version="0" />
              </Wheel>
              <Wheel Version="0" Qualifier="130" FilterWheelName="Polarization FW" FilterIndex="4" FilterName="NF 488/561/633" IsSpectrumTurnMode="0" FilterSpectrumPos="79296" IndexChanged="0" SpectrumChanged="0" FilterDisplayValue="NF 488/561/633" FilterType="Polarization FW">
                <BeamRoute Version="0" />
              </Wheel>
              <Wheel Version="0" Qualifier="200" FilterWheelName="Galvo Resonant Pan" FilterIndex="0" FilterName="Galvo X Pan Center " IsSpectrumTurnMode="0" FilterSpectrumPos="0" IndexChanged="0" SpectrumChanged="0" FilterDisplayValue="Galvo X Pan Center " FilterType="Galvo Resonant Pan">
                <BeamRoute Version="0" />
              </Wheel>
              <Wheel Version="0" Qualifier="219" FilterWheelName="STED Beam Selection" FilterIndex="0" FilterName="STED Beam 1 " IsSpectrumTurnMode="0" FilterSpectrumPos="2240" IndexChanged="0" SpectrumChanged="0" FilterDisplayValue="STED Beam 1 " FilterType="Unknown Filter">
                <BeamRoute Version="0" />
              </Wheel>
              <Wheel Version="0" Qualifier="220" FilterWheelName="STED Cleanup Slider" FilterIndex="0" FilterName="Empty" IsSpectrumTurnMode="0" FilterSpectrumPos="0" IndexChanged="0" SpectrumChanged="0" FilterDisplayValue="Empty" FilterType="Unknown Filter">
                <BeamRoute Version="0" />
              </Wheel>
              <Wheel Version="0" Qualifier="221" FilterWheelName="STED Beam Slider" FilterIndex="0" FilterName="Substrate " IsSpectrumTurnMode="0" FilterSpectrumPos="0" IndexChanged="0" SpectrumChanged="0" FilterDisplayValue="Substrate " FilterType="Unknown Filter">
                <BeamRoute Version="0" />
              </Wheel>
              <Wheel Version="0" Qualifier="216" FilterWheelName="STED Phase Filter Beam 1" FilterIndex="0" FilterName="Empty" IsSpectrumTurnMode="0" FilterSpectrumPos="0" IndexChanged="0" SpectrumChanged="0" FilterDisplayValue="Empty" FilterType="Unknown Filter">
                <BeamRoute Version="0" />
              </Wheel>
              <Wheel Version="0" Qualifier="217" FilterWheelName="STED Phase Filter Beam 2" FilterIndex="0" FilterName="Empty" IsSpectrumTurnMode="0" FilterSpectrumPos="0" IndexChanged="0" SpectrumChanged="0" FilterDisplayValue="Empty" FilterType="Unknown Filter">
                <BeamRoute Version="0" />
              </Wheel>
              <Wheel Version="0" Qualifier="170" FilterWheelName="Target Slider" FilterIndex="0" FilterName="Target Park " IsSpectrumTurnMode="0" FilterSpectrumPos="0" IndexChanged="0" SpectrumChanged="0" FilterDisplayValue="Target Park " FilterType="Target Slider">
                <BeamRoute Version="0" />
              </Wheel>
              <Wheel Version="0" Qualifier="31" FilterWheelName="X2 Lens Changer" FilterIndex="1" FilterName="CS2 UV Optics 2 " IsSpectrumTurnMode="0" FilterSpectrumPos="0" IndexChanged="0" SpectrumChanged="0" FilterDisplayValue="CS2 UV Optics 2 " FilterType="Unknown Filter">
                <BeamRoute Version="0" />
              </Wheel>
            </FilterWheel>
            <Spectro>
              <MultiBand Channel="1" ChannelName="Channel 1" LeftWorld="380" RightWorld="385" TargetWaveLengthBegin="380" TargetWaveLengthEnd="385" DyeName="" />
              <MultiBand Channel="2" ChannelName="Channel 2" LeftWorld="504" RightWorld="550" TargetWaveLengthBegin="504" TargetWaveLengthEnd="550" DyeName="" />
              <MultiBand Channel="3" ChannelName="Channel 3" LeftWorld="552" RightWorld="557" TargetWaveLengthBegin="552" TargetWaveLengthEnd="557" DyeName="" />
              <MultiBand Channel="4" ChannelName="Channel 4" LeftWorld="559" RightWorld="627" TargetWaveLengthBegin="559" TargetWaveLengthEnd="627" DyeName="" />
              <MultiBand Channel="5" ChannelName="Channel 5" LeftWorld="636" RightWorld="776" TargetWaveLengthBegin="636" TargetWaveLengthEnd="776" DyeName="Leica/ALEXA 633" />
            </Spectro>
            <AotfList>
              <Aotf Version="0" LightSourceName="UV" LightSourceType="1" OpenVirtual="0" IsChanged="0" CanDoPulseFreq="0" PulsFreq="0" CanDoTwoLaserPIE="0" TwoLaserPIEPossibleLastState="0" TwoLaserPIEActive="0" AotfType="UV">
                <BeamRoute Version="0">
                  <BeamPosition BeamPositionLevel="0" BeamPosition="30" />
                </BeamRoute>
                <LaserLineSetting LaserLine="405" IntensityDev="0" IntensityLowDev="0" AOBSIntensityDev="-1" AOBSIntensityLowDev="-1" EnableDoubleMode="0" LineIndex="0" SequenceIndex="0" LineDeactivationFlags="0" IsLineChecked="1" OutCheckedIntensity="0" SuppressionMode="-1" IsVisible="1" CanDoFastModulation="1" IntensityShow="Shutter: off, Intensity: 0.0000%" />
              </Aotf>
              <Aotf Version="0" LightSourceName="Visible" LightSourceType="0" OpenVirtual="0" IsChanged="0" CanDoPulseFreq="0" PulsFreq="0" CanDoTwoLaserPIE="0" TwoLaserPIEPossibleLastState="0" TwoLaserPIEActive="0" AotfType="Visible">
                <BeamRoute Version="0">
                  <BeamPosition BeamPositionLevel="0" BeamPosition="10" />
                  <BeamPosition BeamPositionLevel="1" BeamPosition="0" />
                </BeamRoute>
                <LaserLineSetting LaserLine="458" IntensityDev="0" IntensityLowDev="0" AOBSIntensityDev="-1" AOBSIntensityLowDev="-1" EnableDoubleMode="0" LineIndex="0" SequenceIndex="0" LineDeactivationFlags="0" IsLineChecked="1" OutCheckedIntensity="0" SuppressionMode="-1" IsVisible="1" CanDoFastModulation="1" IntensityShow="Shutter: off, Intensity: 0.0000%" />
                <LaserLineSetting LaserLine="476" IntensityDev="0" IntensityLowDev="0" AOBSIntensityDev="-1" AOBSIntensityLowDev="-1" EnableDoubleMode="0" LineIndex="1" SequenceIndex="0" LineDeactivationFlags="0" IsLineChecked="1" OutCheckedIntensity="0" SuppressionMode="-1" IsVisible="1" CanDoFastModulation="1" IntensityShow="Shutter: off, Intensity: 0.0000%" />
                <LaserLineSetting LaserLine="488" IntensityDev="0" IntensityLowDev="0" AOBSIntensityDev="-1" AOBSIntensityLowDev="-1" EnableDoubleMode="0" LineIndex="2" SequenceIndex="0" LineDeactivationFlags="0" IsLineChecked="1" OutCheckedIntensity="0" SuppressionMode="-1" IsVisible="1" CanDoFastModulation="1" IntensityShow="Shutter: off, Intensity: 0.0000%" />
                <LaserLineSetting LaserLine="496" IntensityDev="0" IntensityLowDev="0" AOBSIntensityDev="-1" AOBSIntensityLowDev="-1" EnableDoubleMode="0" LineIndex="3" SequenceIndex="0" LineDeactivationFlags="0" IsLineChecked="1" OutCheckedIntensity="0" SuppressionMode="-1" IsVisible="1" CanDoFastModulation="1" IntensityShow="Shutter: off, Intensity: 0.0000%" />
                <LaserLineSetting LaserLine="514" IntensityDev="0" IntensityLowDev="0" AOBSIntensityDev="-1" AOBSIntensityLowDev="-1" EnableDoubleMode="0" LineIndex="4" SequenceIndex="0" LineDeactivationFlags="0" IsLineChecked="1" OutCheckedIntensity="0" SuppressionMode="-1" IsVisible="1" CanDoFastModulation="1" IntensityShow="Shutter: off, Intensity: 0.0000%" />
              </Aotf>
              <Aotf Version="0" LightSourceName="SuperContVisible2" LightSourceType="4" OpenVirtual="0" IsChanged="1" ExcitationControlMode="0" ExcitationControlModeBegin="0" ExcitationControlModeEnd="0" CanDoPulseFreq="0" PulsFreq="0" CanDoTwoLaserPIE="0" TwoLaserPIEPossibleLastState="0" TwoLaserPIEActive="0" AotfType="Supercontinuum Visible">
                <BeamRoute Version="0">
                  <BeamPosition BeamPositionLevel="0" BeamPosition="10" />
                  <BeamPosition BeamPositionLevel="1" BeamPosition="1" />
                </BeamRoute>
                <LaserLineSetting LaserLine="499" IntensityDev="0" IntensityLowDev="0" AOBSIntensityDev="-1" AOBSIntensityLowDev="-1" EnableDoubleMode="0" LineIndex="0" SequenceIndex="0" LineDeactivationFlags="0" IsLineChecked="0" OutCheckedIntensity="0" SuppressionMode="-1" IsVisible="1" CanDoFastModulation="1" IntensityShow="Shutter: on, Intensity: 0.0000%" />
                <LaserLineSetting LaserLine="554" IntensityDev="0" IntensityLowDev="0" AOBSIntensityDev="-1" AOBSIntensityLowDev="-1" EnableDoubleMode="0" LineIndex="1" SequenceIndex="0" LineDeactivationFlags="0" IsLineChecked="0" OutCheckedIntensity="0" SuppressionMode="-1" IsVisible="1" CanDoFastModulation="1" IntensityShow="Shutter: on, Intensity: 0.0000%" />
                <LaserLineSetting LaserLine="631" IntensityDev="15.0006697568563" IntensityLowDev="0" AOBSIntensityDev="100" AOBSIntensityLowDev="-1" EnableDoubleMode="0" LineIndex="2" SequenceIndex="0" LineDeactivationFlags="0" IsLineChecked="1" OutCheckedIntensity="0" SuppressionMode="1" IsVisible="1" CanDoFastModulation="1" IntensityShow="Shutter: on, Intensity: 15.0007%" />
                <LaserLineSetting LaserLine="472" IntensityDev="0" IntensityLowDev="0" AOBSIntensityDev="-1" AOBSIntensityLowDev="-1" EnableDoubleMode="0" LineIndex="3" SequenceIndex="0" LineDeactivationFlags="0" IsLineChecked="0" OutCheckedIntensity="0" SuppressionMode="-1" IsVisible="0" CanDoFastModulation="1" IntensityShow="Shutter: on, Intensity: 0.0000%" />
                <LaserLineSetting LaserLine="473" IntensityDev="0" IntensityLowDev="0" AOBSIntensityDev="-1" AOBSIntensityLowDev="-1" EnableDoubleMode="0" LineIndex="4" SequenceIndex="0" LineDeactivationFlags="0" IsLineChecked="0" OutCheckedIntensity="0" SuppressionMode="-1" IsVisible="0" CanDoFastModulation="1" IntensityShow="Shutter: on, Intensity: 0.0000%" />
                <LaserLineSetting LaserLine="666" IntensityDev="0" IntensityLowDev="0" AOBSIntensityDev="-1" AOBSIntensityLowDev="-1" EnableDoubleMode="0" LineIndex="5" SequenceIndex="0" LineDeactivationFlags="0" IsLineChecked="0" OutCheckedIntensity="0" SuppressionMode="-1" IsVisible="0" CanDoFastModulation="1" IntensityShow="Shutter: on, Intensity: 0.0000%" />
                <LaserLineSetting LaserLine="665" IntensityDev="0" IntensityLowDev="0" AOBSIntensityDev="-1" AOBSIntensityLowDev="-1" EnableDoubleMode="0" LineIndex="6" SequenceIndex="0" LineDeactivationFlags="0" IsLineChecked="0" OutCheckedIntensity="0" SuppressionMode="-1" IsVisible="0" CanDoFastModulation="1" IntensityShow="Shutter: on, Intensity: 0.0000%" />
                <LaserLineSetting LaserLine="664" IntensityDev="0" IntensityLowDev="0" AOBSIntensityDev="-1" AOBSIntensityLowDev="-1" EnableDoubleMode="0" LineIndex="7" SequenceIndex="0" LineDeactivationFlags="0" IsLineChecked="0" OutCheckedIntensity="0" SuppressionMode="-1" IsVisible="0" CanDoFastModulation="1" IntensityShow="Shutter: on, Intensity: 0.0000%" />
              </Aotf>
              <Aotf Version="0" LightSourceName="STED" LightSourceType="5" OpenVirtual="0" IsChanged="0" CanDoPulseFreq="0" PulsFreq="0" CanDoTwoLaserPIE="0" TwoLaserPIEPossibleLastState="0" TwoLaserPIEActive="0" AotfType="STED">
                <BeamRoute Version="0">
                  <BeamPosition BeamPositionLevel="0" BeamPosition="40" />
                </BeamRoute>
                <LaserLineSetting LaserLine="592" IntensityDev="0" IntensityLowDev="0" AOBSIntensityDev="-1" AOBSIntensityLowDev="-1" EnableDoubleMode="0" LineIndex="0" SequenceIndex="0" LineDeactivationFlags="0" IsLineChecked="1" OutCheckedIntensity="0" SuppressionMode="-1" IsVisible="1" CanDoFastModulation="1" IntensityShow="Shutter: off, Intensity: 0.0000%" />
                <LaserLineSetting LaserLine="660" IntensityDev="0" IntensityLowDev="0" AOBSIntensityDev="-1" AOBSIntensityLowDev="-1" EnableDoubleMode="0" LineIndex="1" SequenceIndex="0" LineDeactivationFlags="0" IsLineChecked="1" OutCheckedIntensity="0" SuppressionMode="-1" IsVisible="1" CanDoFastModulation="1" IntensityShow="Shutter: off, Intensity: 0.0000%" />
                <LaserLineSetting LaserLine="775" IntensityDev="0" IntensityLowDev="0" AOBSIntensityDev="-1" AOBSIntensityLowDev="-1" EnableDoubleMode="0" LineIndex="2" SequenceIndex="0" LineDeactivationFlags="0" IsLineChecked="1" OutCheckedIntensity="0" SuppressionMode="-1" IsVisible="1" CanDoFastModulation="1" IntensityShow="Shutter: off, Intensity: 0.0000%" />
              </Aotf>
            </AotfList>
            <LUT_List>
              <LUT Channel="1" LutName="Gray" />
              <LUT Channel="2" LutName="Green" />
              <LUT Channel="3" LutName="Red" />
              <LUT Channel="4" LutName="Red" />
              <LUT Channel="5" LutName="Magenta" />
              <LUT Channel="100" LutName="Gray" />
            </LUT_List>
            <DetectorList DetectorAutoSelection="1" InExternalDetectionMode="0">
              <Detector Name="PMT 1" Type="PMT" ScanType="Internal" Channel="1" ChannelName="Channel 1" IsActive="0" STEDDetectorMode="0" STEDDetectorModeName="other" STED_LateralSaturationFactor="0" Gain="0" Offset="0" IsSTEDDetector="1" IsSRSDetector="0" DetectionRangeBegin="0" DetectionRangeEnd="0" Phase="0" IsFlimDetector="0" IsHPDDetector="0" CanDoTimeGate="0" OffsetShow="0" GainShow="0" ActiveShow="Inactive" Band="(380nm - 385nm)" LutName="Gray" />
              <Detector Name="HyD 2" Type="HyD" ScanType="Internal" Channel="2" ChannelName="Channel 2" IsActive="0" STEDDetectorMode="0" STEDDetectorModeName="other" STED_LateralSaturationFactor="0" Gain="100" Offset="-0.01" IsSTEDDetector="1" IsSRSDetector="0" DetectionRangeBegin="0" DetectionRangeEnd="0" Phase="0" IsFlimDetector="0" IsHPDDetector="1" IsEnabled="1" IsHPDOverloaded="0" CanDoPhotonCounting="1" AcquisitionMode="0" AcquisitionModeName="PhotonIntegration" CanDoTimeGate="1" IsTimeGateActivated="0" TimeGatePulseStart="0.3 ns" TimeGateWavelength="-1 nm" TimeGatePulseEnd="6 ns" OffsetShow="0" GainShow="100" ActiveShow="Inactive" TimegateActiveShow="Inactive" Band="(504nm - 550nm)" LutName="Green" />
              <Detector Name="PMT 3" Type="PMT" ScanType="Internal" Channel="3" ChannelName="Channel 3" IsActive="0" STEDDetectorMode="0" STEDDetectorModeName="other" STED_LateralSaturationFactor="0" Gain="0" Offset="0" IsSTEDDetector="1" IsSRSDetector="0" DetectionRangeBegin="0" DetectionRangeEnd="0" Phase="0" IsFlimDetector="0" IsHPDDetector="0" CanDoTimeGate="0" OffsetShow="0" GainShow="0" ActiveShow="Inactive" Band="(552nm - 557nm)" LutName="Red" />
              <Detector Name="HyD 4" Type="HyD" ScanType="Internal" Channel="4" ChannelName="Channel 4" IsActive="0" STEDDetectorMode="0" STEDDetectorModeName="other" STED_LateralSaturationFactor="0" Gain="100" Offset="-0.01" IsSTEDDetector="1" IsSRSDetector="0" DetectionRangeBegin="0" DetectionRangeEnd="0" Phase="0" IsFlimDetector="0" IsHPDDetector="1" IsEnabled="1" IsHPDOverloaded="0" CanDoPhotonCounting="1" AcquisitionMode="0" AcquisitionModeName="PhotonIntegration" CanDoTimeGate="1" IsTimeGateActivated="0" TimeGatePulseStart="0.3 ns" TimeGateWavelength="-1 nm" TimeGatePulseEnd="6 ns" OffsetShow="0" GainShow="100" ActiveShow="Inactive" TimegateActiveShow="Inactive" Band="(559nm - 627nm)" LutName="Red" />
              <Detector Name="HyD 5" Type="HyD" ScanType="Internal" Channel="5" ChannelName="Channel 5" IsActive="1" STEDDetectorMode="1" STEDDetectorModeName="Confocal" STED_LateralSaturationFactor="0" Gain="174.9" Offset="-0.01" IsSTEDDetector="1" IsSRSDetector="0" DetectionRangeBegin="0" DetectionRangeEnd="0" Phase="0" IsFlimDetector="0" IsHPDDetector="1" IsEnabled="1" IsHPDOverloaded="0" CanDoPhotonCounting="1" AcquisitionMode="0" AcquisitionModeName="PhotonIntegration" CanDoTimeGate="1" IsTimeGateActivated="0" TimeGatePulseStart="0.3 ns" TimeGateWavelength="-1 nm" TimeGatePulseEnd="6 ns" OffsetShow="0" GainShow="175" ActiveShow="Active" TimegateActiveShow="Inactive" Band="(636nm - 776nm)" LutName="Magenta" />
              <Detector Name="PMT Trans" Type="PMT" ScanType="TLD" Channel="100" ChannelName="Transmission Channel" IsActive="0" STEDDetectorMode="0" STEDDetectorModeName="other" STED_LateralSaturationFactor="0" Gain="0" Offset="0" IsSTEDDetector="0" IsSRSDetector="0" DetectionRangeBegin="0" DetectionRangeEnd="0" Phase="0" IsFlimDetector="0" IsHPDDetector="0" CanDoTimeGate="0" OffsetShow="0" GainShow="0" ActiveShow="Inactive" Band="" LutName="Gray" />
            </DetectorList>
            <LaserArray>
              <Laser Version="6" LightSourceType="1" LaserName="405 Diode" PowerState="Off" StedAlignFlag="0" CanDoLinearOutputPower="0" CanDoPulsing="0" CanDoOutputPowerWatt="1" HighPowerModeActive="0" LightSourceName="UV" OutputPowerWatt="0" Wavelength="405" CanDoChangeWavelength="0" OutputPowerDisplay="Off">
                <BeamRoute Version="0">
                  <BeamPosition BeamPositionLevel="0" BeamPosition="30" />
                </BeamRoute>
              </Laser>
              <Laser Version="6" LightSourceType="0" LaserName="Argon" PowerState="On" StedAlignFlag="0" CanDoLinearOutputPower="1" CanDoPulsing="0" CanDoOutputPowerWatt="1" HighPowerModeActive="0" LightSourceName="Visible" OutputPowerWatt="28.5714285714286" OutputPowerPercentage="0.285714285714286" Wavelength="458" CanDoChangeWavelength="0" OutputPowerWattDisplay="28.5714 W" OutputPowerDisplay="On, 28.5714 %">
                <BeamRoute Version="0">
                  <BeamPosition BeamPositionLevel="0" BeamPosition="10" />
                  <BeamPosition BeamPositionLevel="1" BeamPosition="0" />
                </BeamRoute>
              </Laser>
              <Laser Version="6" LightSourceType="4" LaserName="WLL" PowerState="On" StedAlignFlag="1" CanDoLinearOutputPower="1" CanDoPulsing="1" CanDoOutputPowerWatt="1" HighPowerModeActive="0" LightSourceName="SuperContVisible2" OutputPowerWatt="0" OutputPowerPercentage="0.7" Wavelength="0" CanDoChangeWavelength="0" OutputPowerDisplay="On, 70.0000 %">
                <BeamRoute Version="0">
                  <BeamPosition BeamPositionLevel="0" BeamPosition="10" />
                  <BeamPosition BeamPositionLevel="1" BeamPosition="1" />
                </BeamRoute>
              </Laser>
              <Laser Version="6" LightSourceType="5" LaserName="STED 592" PowerState="Off" StedAlignFlag="1" CanDoLinearOutputPower="1" CanDoPulsing="0" CanDoOutputPowerWatt="1" HighPowerModeActive="0" LightSourceName="STED" OutputPowerWatt="1.353" OutputPowerPercentage="0.9" Wavelength="592" CanDoChangeWavelength="0" OutputPowerDisplay="Off">
                <BeamRoute Version="0">
                  <BeamPosition BeamPositionLevel="0" BeamPosition="40" />
                </BeamRoute>
              </Laser>
              <Laser Version="6" LightSourceType="5" LaserName="STED 660" PowerState="Off" StedAlignFlag="0" CanDoLinearOutputPower="1" CanDoPulsing="0" CanDoOutputPowerWatt="1" HighPowerModeActive="0" LightSourceName="STED" OutputPowerWatt="1.355" OutputPowerPercentage="0.9" Wavelength="660" CanDoChangeWavelength="0" OutputPowerDisplay="Off">
                <BeamRoute Version="0">
                  <BeamPosition BeamPositionLevel="0" BeamPosition="40" />
                </BeamRoute>
              </Laser>
              <Laser Version="6" LightSourceType="5" LaserName="STED 775" PowerState="Off" StedAlignFlag="0" CanDoLinearOutputPower="1" CanDoPulsing="1" CanDoOutputPowerWatt="1" HighPowerModeActive="0" LightSourceName="STED" OutputPowerWatt="1.354" OutputPowerPercentage="0.9" Wavelength="775" CanDoChangeWavelength="0" OutputPowerDisplay="Off">
                <BeamRoute Version="0">
                  <BeamPosition BeamPositionLevel="0" BeamPosition="40" />
                </BeamRoute>
              </Laser>
            </LaserArray>
            <OnlineDyeSeparation Enabled="0" KeepRawImage="0" Detectors="0" Channels="0" Normalize="0">
              <OnlineDyeSeparationDetectorList />
              <OnlineDyeSeparationChannelList />
            </OnlineDyeSeparation>
            <VariableBeamExpanderFactors CommonSettingEnabled="0" CommonFactor="1.03" />
          </ATLConfocalSettingDefinition>
        </LDM_Block_Sequential_List>
        <LDM_Block_Sequential_Execution_Mask>
          <InstrumentSettingMask Shutter="1" Frame_Average="1" Line_Average="1" AOTF="1" Attenuator_Wheel="1" Laser_Gain_Offset="1" PMTs_on_off="1" PMTs_Gain_Offset="1" Timegate="1" HyDs_Acquistion_Mode="1" HyDs_Pulse_Calibr_Value="1" FilterWheel="1" Variable_Beam_Expander="1" Microscope="1" Pinhole="1" Z_Compensation="1" Spectrophotometer="1" Mot_Corr_Ring="0" Frame_Accumulation="1" Line_Accumulation="1" Laser="1" STED_DelayTime="1" />
        </LDM_Block_Sequential_Execution_Mask>
      </LDM_Block_Sequential>
    </Attachment>
  </Image>
</Data>
