# Supplementary material for: Extended-Synaptotagmin-1 and -2 control T cell signaling and function
Source: EMBO Rep. 2023 Dec 19;25(1):286–303. doi: 10.1038/s44319-023-00011-7 (PMC10897422; doi:10.1038/s44319-023-00011-7)
Supplement: Supplementary file 7 — Source Data Fig. 4 [file 44319_2023_11_MOESM7_ESM.zip › FIG 4/Figure 4A/WT Jurkat- GFP DAG mCherry ESYT1 Cy5 CD4/Activated/MetaData/2021-06-17-N-Jurkat-Bioprobes-Constructs-STED2_2021-06-17-WT-Jurkat-GFP-DAG-mCherry-ESYT2-Cy5-CD4-Activated015.xml]

<?xml version="1.0"?>
<Data><Image TextDescription=""><Attachment Name="PreviewMarker" Application="LAS AF" IsPreviewImage="0"/><ImageDescription><Channels><ChannelDescription DataType="0" ChannelTag="0" Resolution="8" NameOfMeasuredQuantity="" Min="0.000000e+000" Max="2.550000e+002" Unit="" LUTName="Green" IsLUTInverted="0" BytesInc="0" BitInc="0"></ChannelDescription><ChannelDescription DataType="0" ChannelTag="0" Resolution="8" NameOfMeasuredQuantity="" Min="0.000000e+000" Max="2.550000e+002" Unit="" LUTName="Red" IsLUTInverted="0" BytesInc="262144" BitInc="0"></ChannelDescription><ChannelDescription DataType="0" ChannelTag="0" Resolution="8" NameOfMeasuredQuantity="" Min="0.000000e+000" Max="2.550000e+002" Unit="" LUTName="Cyan" IsLUTInverted="0" BytesInc="524288" BitInc="0"></ChannelDescription></Channels><Dimensions><DimensionDescription DimID="1" NumberOfElements="512" Origin="8.673617e-021" Length="1.878313e-005" Unit="m" BitInc="0" BytesInc="1"></DimensionDescription><DimensionDescription DimID="2" NumberOfElements="512" Origin="8.673617e-021" Length="1.878313e-005" Unit="m" BitInc="0" BytesInc="512"></DimensionDescription><DimensionDescription DimID="3" NumberOfElements="1" Origin="1.308919e-007" Length="0.000000e+000" Unit="m" BitInc="0" BytesInc="786432"></DimensionDescription></Dimensions></ImageDescription><TimeStampList NumberOfTimeStamps="3">1d763a6bd8219a0 1d763a6c56f5dd0 1d763a6ccdb8b20 </TimeStampList><Attachment Name="ChannelAttachment" Application="LAS AF"/><Attachment Name="ImageXMLDocument" Application="LAS AF"><RootNode/>
		</Attachment><Attachment Name="HardwareSetting" Application="LAS AF" Software="LAS X 3.5.7.23225" HardwareServerVersion="Build 23225" SystemType="12" SystemTypeName="TCS SP8" DataSourceType="0" DataSourceTypeName="Confocal"><ATLConfocalSettingDefinition VersionNumber="15" UserSettingName="S146" CanDoSTED="1" IsSTEDActive="1" IsSwitchForPulsedStedWithMpActive="0" UseSystemOptimizedVoxelCalculation="1" STEDDelayTimeOffset="0" STEDDelayTimeOffset2="0" StedDelayWavelength="645" IsUserSettingNameSet="0" IsHydPulsedModeCoeffntManualActive="0" XGalvoMovementMode="1" XGalvoMovementModeName="linear" BitSize="8" MaxIntegrationTime="0" ScanMode="xyz" ZUseMode="1" ZUseModeName="z-galvo" ZPosition="1.30891924755014E-07" IsSuperZ="0" ValidBeginStack="0" ValidEndStack="0" Sections="1" StackCalculationMode="2" StackCalculationModeName="System optimized step size" IsMPFormulaForStepSizerUsageActive="0" IsFastZStack="0" ZStackDirectionMode="1" ZStackDirectionModeName="Unidirectional" StagePosX="0.0617639332206" StagePosY="0.04135228351512" StageRangeX="0.126999934976" StageRangeY="0.082999957504" FlipX="0" FlipY="1" SwapXY="1" Magnification="100" ObjectivePos="3" ObjectiveName="HC PL APO CS2   100x/1.40 OIL " ObjectiveNumber="11506378" MicroscopeModel="DMI8-CS" IsInverseMicroscopeModel="1" Immersion="OIL" NumericalAperture="1.4" RefractionIndex="1.518" IsFCSFilterAutomationActive="0" IsSMDChaserUVAOTFAutomationActive="0" CanDoCSMode="1" ActiveCS_SubModeForTLD="0" ActiveCS_SubModeForTLDName="Scan-BF" ActiveCS_SubModeForRLD="0" ActiveCS_SubModeForRLDName="Empty" RldFluoCubePos="3" RldCubeAutoSelectionEnabled="1" LastNonMP_MFP_FW_Name="" LastNonMP_Pol_FW_Name="" ScanSpeed="400" InDimension="512" OutDimension="512" UseScanFormatRestriction="0" Zoom="6.18906412314666" BaseZoom="0.75" PanFirstDim="8.67361737988404E-19" PanSecondDim="8.67361737988404E-19" ScanDirectionX="1" ScanDirectionXName="Unidirectional" Pinhole="7.58640226628895E-05" PinholeAiry="0.500328018315646" EmissionWavelengthForPinholeAiryCalculation="580" FrameAverage="1" LineAverage="8" FrameAccumulation="1" Line_Accumulation="1" AreBleachPointsEnabled="0" InTrigger="-1" OutTrigger="-1" IsRoiScanEnable="0" Is3DLimitedRoiScanEnable="0" ZCompensationModes="0" WizardMode="0" IsConstantIntegrationTimeActive="1" PixelDwellTime="0.0000031625" SystemSerialNumber="8110001921"><EasySRMappingArray><EasySRMapping Version="1" DepletionLine="592" IsPulsedLine="0" SRUpperBound_DepletionAotfIntensity="80" SRLowerBound_DepletionAotfIntensity="0" SRUpperPosition_DepletionAotfIntensity="100" SRLowerPosition_DepletionAotfIntensity="0" SRUpperBound_GateStart="1800" SRLowerBound_GateStart="300" SRUpperPosition_GateStart="85" SRLowerPosition_GateStart="0" SRUpperBound_DetectorGain="500" SRLowerBound_DetectorGain="100" SRUpperPosition_DetectorGain="100" SRLowerPosition_DetectorGain="0" SRUpperBound_ExcitationAotfFactor="3" SRLowerBound_ExcitationAotfFactor="1" SRUpperPosition_ExcitationAotfFactor="100" SRLowerPosition_ExcitationAotfFactor="0" ThreeDUpperBound_BeamSelection="80" ThreeDLowerBound_BeamSelection="0" ThreeDUpperPosition_BeamSelection="100" ThreeDLowerPosition_BeamSelection="0" GentleZoomCompensationEnabled="0" GentleUpperBound_LineAverage="32" GentleLowerBound_LineAverage="1" GentleUpperPosition_LineAverage="100" GentleLowerPosition_LineAverage="0" ZStepUpperBound_PinholeAiry="0.4" ZStepLowerBound_PinholeAiry="1" ZStepUpperPosition_PinholeAiry="120" ZStepLowerPosition_PinholeAiry="461" SamplingFactor="2.5" GateEnd="6000"/><EasySRMapping Version="1" DepletionLine="660" IsPulsedLine="0" SRUpperBound_DepletionAotfIntensity="80" SRLowerBound_DepletionAotfIntensity="0" SRUpperPosition_DepletionAotfIntensity="100" SRLowerPosition_DepletionAotfIntensity="0" SRUpperBound_GateStart="2000" SRLowerBound_GateStart="300" SRUpperPosition_GateStart="70" SRLowerPosition_GateStart="0" SRUpperBound_DetectorGain="500" SRLowerBound_DetectorGain="120" SRUpperPosition_DetectorGain="100" SRLowerPosition_DetectorGain="0" SRUpperBound_ExcitationAotfFactor="3" SRLowerBound_ExcitationAotfFactor="1" SRUpperPosition_ExcitationAotfFactor="100" SRLowerPosition_ExcitationAotfFactor="0" ThreeDUpperBound_BeamSelection="80" ThreeDLowerBound_BeamSelection="0" ThreeDUpperPosition_BeamSelection="100" ThreeDLowerPosition_BeamSelection="0" GentleZoomCompensationEnabled="0" GentleUpperBound_LineAverage="32" GentleLowerBound_LineAverage="1" GentleUpperPosition_LineAverage="100" GentleLowerPosition_LineAverage="0" ZStepUpperBound_PinholeAiry="0.4" ZStepLowerBound_PinholeAiry="1" ZStepUpperPosition_PinholeAiry="120" ZStepLowerPosition_PinholeAiry="503" SamplingFactor="2.5" GateEnd="6000"/><EasySRMapping Version="1" DepletionLine="775" IsPulsedLine="1" SRUpperBound_DepletionAotfIntensity="80" SRLowerBound_DepletionAotfIntensity="0" SRUpperPosition_DepletionAotfIntensity="100" SRLowerPosition_DepletionAotfIntensity="0" SRUpperBound_GateStart="500" SRLowerBound_GateStart="500" SRUpperPosition_GateStart="100" SRLowerPosition_GateStart="0" SRUpperBound_DetectorGain="500" SRLowerBound_DetectorGain="150" SRUpperPosition_DetectorGain="100" SRLowerPosition_DetectorGain="0" SRUpperBound_ExcitationAotfFactor="3.5" SRLowerBound_ExcitationAotfFactor="1" SRUpperPosition_ExcitationAotfFactor="100" SRLowerPosition_ExcitationAotfFactor="0" ThreeDUpperBound_BeamSelection="80" ThreeDLowerBound_BeamSelection="0" ThreeDUpperPosition_BeamSelection="100" ThreeDLowerPosition_BeamSelection="0" GentleZoomCompensationEnabled="0" GentleUpperBound_LineAverage="48" GentleLowerBound_LineAverage="4" GentleUpperPosition_LineAverage="100" GentleLowerPosition_LineAverage="0" ZStepUpperBound_PinholeAiry="0.4" ZStepLowerBound_PinholeAiry="1" ZStepUpperPosition_PinholeAiry="120" ZStepLowerPosition_PinholeAiry="605" SamplingFactor="3.5" GateEnd="6000"/></EasySRMappingArray><EasySRSlider SRRelative="75" ThreeDRelative="0" GentleRelative="25"/><Quantity Value="0.00000002" Unit=""/><AdditionalZPositionList><AdditionalZPosition Valid="1" SuperZMode="1" SuperZModeName="RestrictedRange" ZMode="1" ZUseModeName="z-galvo" ZPosition="1.30891924755014E-07"/><AdditionalZPosition Valid="1" SuperZMode="1" SuperZModeName="RestrictedRange" ZMode="2" ZUseModeName="z-wide" ZPosition="0.004206887905"/></AdditionalZPositionList><ShutterList><Shutter Version="0" LightSourceType="1" LightSourceName="UV" IsActive="0"><BeamRoute Version="0"><BeamPosition BeamPositionLevel="0" BeamPosition="30"/></BeamRoute></Shutter><Shutter Version="0" LightSourceType="0" LightSourceName="Visible" IsActive="0"><BeamRoute Version="0"><BeamPosition BeamPositionLevel="0" BeamPosition="10"/><BeamPosition BeamPositionLevel="1" BeamPosition="0"/></BeamRoute></Shutter><Shutter Version="0" LightSourceType="4" LightSourceName="SuperContVisible2" IsActive="1"><BeamRoute Version="0"><BeamPosition BeamPositionLevel="0" BeamPosition="10"/><BeamPosition BeamPositionLevel="1" BeamPosition="1"/></BeamRoute></Shutter><Shutter Version="0" LightSourceType="5" LightSourceName="STED" IsActive="0"><BeamRoute Version="0"><BeamPosition BeamPositionLevel="0" BeamPosition="40"/></BeamRoute></Shutter></ShutterList><BleachPoints><LMSDataContainerHeader Version="2"><Element Name="BleachPointROISet" Visibility="2" CopyOption="1" UniqueID="0adfe848-cf9a-11eb-b09b-1402ec871cd0"><Data><ROISet ROISetType="1" PossibleChildROITypes="-1" PossibleROITransforms="65535" PossibleROIActions="65535"/></Data>
							<Memory Size="0" MemoryBlockID="MemBlock_1196"/><Children/></Element></LMSDataContainerHeader>
				</BleachPoints><ATLConfocalBleachPointsSettings/><FilterWheel FluorifierAutoSelection="1" BeamSplitterAutoSelection="0" StedBeamSelectionPinholeCoupling="0" MultiFunctionPortAutoSelection="0" BeamMergerAutoSelectionEnabled="0" RldBlockingFilterAutoSelectionEnabled="0"><Wheel Version="0" Qualifier="160" FilterWheelName="Galvo Slider" FilterIndex="0" FilterName="Galvo X Normal " IsSpectrumTurnMode="0" FilterSpectrumPos="0" IndexChanged="0" SpectrumChanged="0"><BeamRoute Version="0"/></Wheel><Wheel Version="0" Qualifier="131" FilterWheelName="Notch FW 2" FilterIndex="0" FilterName="Empty" IsSpectrumTurnMode="0" FilterSpectrumPos="0" IndexChanged="0" SpectrumChanged="0"><BeamRoute Version="0"/></Wheel><Wheel Version="0" Qualifier="130" FilterWheelName="Polarization FW" FilterIndex="0" FilterName="Empty" IsSpectrumTurnMode="0" FilterSpectrumPos="79296" IndexChanged="0" SpectrumChanged="0"><BeamRoute Version="0"/></Wheel><Wheel Version="0" Qualifier="200" FilterWheelName="Galvo Resonant Pan" FilterIndex="0" FilterName="Galvo X Pan Center " IsSpectrumTurnMode="0" FilterSpectrumPos="0" IndexChanged="0" SpectrumChanged="0"><BeamRoute Version="0"/></Wheel><Wheel Version="0" Qualifier="219" FilterWheelName="STED Beam Selection" FilterIndex="0" FilterName="STED Beam 1 " IsSpectrumTurnMode="0" FilterSpectrumPos="2240" IndexChanged="0" SpectrumChanged="0"><BeamRoute Version="0"/></Wheel><Wheel Version="0" Qualifier="220" FilterWheelName="STED Cleanup Slider" FilterIndex="1" FilterName="CleanUp 592" IsSpectrumTurnMode="0" FilterSpectrumPos="0" IndexChanged="0" SpectrumChanged="0"><BeamRoute Version="0"/></Wheel><Wheel Version="0" Qualifier="221" FilterWheelName="STED Beam Slider" FilterIndex="1" FilterName="SD 592" IsSpectrumTurnMode="0" FilterSpectrumPos="0" IndexChanged="0" SpectrumChanged="0"><BeamRoute Version="0"/></Wheel><Wheel Version="0" Qualifier="216" FilterWheelName="STED Phase Filter Beam 1" FilterIndex="2" FilterName="Vortex 600" IsSpectrumTurnMode="0" FilterSpectrumPos="0" IndexChanged="0" SpectrumChanged="0"><BeamRoute Version="0"/></Wheel><Wheel Version="0" Qualifier="217" FilterWheelName="STED Phase Filter Beam 2" FilterIndex="6" FilterName="Blocking " IsSpectrumTurnMode="0" FilterSpectrumPos="0" IndexChanged="0" SpectrumChanged="0"><BeamRoute Version="0"/></Wheel><Wheel Version="0" Qualifier="170" FilterWheelName="Target Slider" FilterIndex="0" FilterName="Target Park " IsSpectrumTurnMode="0" FilterSpectrumPos="0" IndexChanged="0" SpectrumChanged="0"><BeamRoute Version="0"/></Wheel><Wheel Version="0" Qualifier="31" FilterWheelName="X2 Lens Changer" FilterIndex="1" FilterName="CS2 UV Optics 2 " IsSpectrumTurnMode="0" FilterSpectrumPos="0" IndexChanged="0" SpectrumChanged="0"><BeamRoute Version="0"/></Wheel></FilterWheel><Spectro><MultiBand Channel="1" ChannelName="Channel 1" LeftWorld="380" RightWorld="385" TargetWaveLengthBegin="380" TargetWaveLengthEnd="385" DyeName=""/><MultiBand Channel="2" ChannelName="Channel 2" LeftWorld="493" RightWorld="549" TargetWaveLengthBegin="493" TargetWaveLengthEnd="549" DyeName="Leica/EGFP"/><MultiBand Channel="3" ChannelName="Channel 3" LeftWorld="552" RightWorld="557" TargetWaveLengthBegin="552" TargetWaveLengthEnd="557" DyeName=""/><MultiBand Channel="4" ChannelName="Channel 4" LeftWorld="570" RightWorld="644" TargetWaveLengthBegin="570" TargetWaveLengthEnd="644" DyeName=""/><MultiBand Channel="5" ChannelName="Channel 5" LeftWorld="654" RightWorld="779" TargetWaveLengthBegin="654" TargetWaveLengthEnd="779" DyeName=""/></Spectro><AotfList><Aotf Version="0" LightSourceName="UV" LightSourceType="1" OpenVirtual="0" IsChanged="0" CanDoPulseFreq="0" PulsFreq="0" CanDoTwoLaserPIE="0" TwoLaserPIEPossibleLastState="0" TwoLaserPIEActive="0"><BeamRoute Version="0"><BeamPosition BeamPositionLevel="0" BeamPosition="30"/></BeamRoute><LaserLineSetting LaserLine="405" IntensityDev="0" IntensityLowDev="0" AOBSIntensityDev="-1" AOBSIntensityLowDev="-1" EnableDoubleMode="0" LineIndex="0" SequenceIndex="0" LineDeactivationFlags="0" IsLineChecked="1" OutCheckedIntensity="0" SuppressionMode="-1" IsVisible="1" CanDoFastModulation="1"/></Aotf><Aotf Version="0" LightSourceName="Visible" LightSourceType="0" OpenVirtual="0" IsChanged="0" CanDoPulseFreq="0" PulsFreq="0" CanDoTwoLaserPIE="0" TwoLaserPIEPossibleLastState="0" TwoLaserPIEActive="0"><BeamRoute Version="0"><BeamPosition BeamPositionLevel="0" BeamPosition="10"/><BeamPosition BeamPositionLevel="1" BeamPosition="0"/></BeamRoute><LaserLineSetting LaserLine="458" IntensityDev="0" IntensityLowDev="0" AOBSIntensityDev="-1" AOBSIntensityLowDev="-1" EnableDoubleMode="0" LineIndex="0" SequenceIndex="0" LineDeactivationFlags="0" IsLineChecked="1" OutCheckedIntensity="0" SuppressionMode="-1" IsVisible="1" CanDoFastModulation="1"/><LaserLineSetting LaserLine="476" IntensityDev="0" IntensityLowDev="0" AOBSIntensityDev="-1" AOBSIntensityLowDev="-1" EnableDoubleMode="0" LineIndex="1" SequenceIndex="0" LineDeactivationFlags="0" IsLineChecked="1" OutCheckedIntensity="0" SuppressionMode="-1" IsVisible="1" CanDoFastModulation="1"/><LaserLineSetting LaserLine="488" IntensityDev="3.99958249517364" IntensityLowDev="0" AOBSIntensityDev="100" AOBSIntensityLowDev="0" EnableDoubleMode="0" LineIndex="2" SequenceIndex="0" LineDeactivationFlags="0" IsLineChecked="1" OutCheckedIntensity="0" SuppressionMode="1" IsVisible="1" CanDoFastModulation="1"/><LaserLineSetting LaserLine="496" IntensityDev="0" IntensityLowDev="0" AOBSIntensityDev="-1" AOBSIntensityLowDev="-1" EnableDoubleMode="0" LineIndex="3" SequenceIndex="0" LineDeactivationFlags="0" IsLineChecked="1" OutCheckedIntensity="0" SuppressionMode="-1" IsVisible="1" CanDoFastModulation="1"/><LaserLineSetting LaserLine="514" IntensityDev="0" IntensityLowDev="0" AOBSIntensityDev="-1" AOBSIntensityLowDev="-1" EnableDoubleMode="0" LineIndex="4" SequenceIndex="0" LineDeactivationFlags="0" IsLineChecked="1" OutCheckedIntensity="0" SuppressionMode="-1" IsVisible="1" CanDoFastModulation="1"/></Aotf><Aotf Version="0" LightSourceName="SuperContVisible2" LightSourceType="4" OpenVirtual="0" IsChanged="0" ExcitationControlMode="0" ExcitationControlModeBegin="0" ExcitationControlModeEnd="0" CanDoPulseFreq="0" PulsFreq="0" CanDoTwoLaserPIE="0" TwoLaserPIEPossibleLastState="0" TwoLaserPIEActive="0"><BeamRoute Version="0"><BeamPosition BeamPositionLevel="0" BeamPosition="10"/><BeamPosition BeamPositionLevel="1" BeamPosition="1"/></BeamRoute><LaserLineSetting LaserLine="645" IntensityDev="26.8569530702133" IntensityLowDev="0" AOBSIntensityDev="100" AOBSIntensityLowDev="0" EnableDoubleMode="0" LineIndex="0" SequenceIndex="0" LineDeactivationFlags="0" IsLineChecked="1" OutCheckedIntensity="0" SuppressionMode="1" IsVisible="1" CanDoFastModulation="1"/><LaserLineSetting LaserLine="478" IntensityDev="0" IntensityLowDev="0" AOBSIntensityDev="-1" AOBSIntensityLowDev="-1" EnableDoubleMode="0" LineIndex="1" SequenceIndex="0" LineDeactivationFlags="0" IsLineChecked="1" OutCheckedIntensity="0" SuppressionMode="-1" IsVisible="1" CanDoFastModulation="1"/><LaserLineSetting LaserLine="470" IntensityDev="0" IntensityLowDev="0" AOBSIntensityDev="-1" AOBSIntensityLowDev="-1" EnableDoubleMode="0" LineIndex="2" SequenceIndex="0" LineDeactivationFlags="0" IsLineChecked="0" OutCheckedIntensity="0" SuppressionMode="-1" IsVisible="0" CanDoFastModulation="1"/><LaserLineSetting LaserLine="471" IntensityDev="0" IntensityLowDev="0" AOBSIntensityDev="-1" AOBSIntensityLowDev="-1" EnableDoubleMode="0" LineIndex="3" SequenceIndex="0" LineDeactivationFlags="0" IsLineChecked="0" OutCheckedIntensity="0" SuppressionMode="-1" IsVisible="0" CanDoFastModulation="1"/><LaserLineSetting LaserLine="472" IntensityDev="0" IntensityLowDev="0" AOBSIntensityDev="-1" AOBSIntensityLowDev="-1" EnableDoubleMode="0" LineIndex="4" SequenceIndex="0" LineDeactivationFlags="0" IsLineChecked="0" OutCheckedIntensity="0" SuppressionMode="-1" IsVisible="0" CanDoFastModulation="1"/><LaserLineSetting LaserLine="670" IntensityDev="0" IntensityLowDev="0" AOBSIntensityDev="-1" AOBSIntensityLowDev="-1" EnableDoubleMode="0" LineIndex="5" SequenceIndex="0" LineDeactivationFlags="0" IsLineChecked="0" OutCheckedIntensity="0" SuppressionMode="-1" IsVisible="0" CanDoFastModulation="1"/><LaserLineSetting LaserLine="669" IntensityDev="0" IntensityLowDev="0" AOBSIntensityDev="-1" AOBSIntensityLowDev="-1" EnableDoubleMode="0" LineIndex="6" SequenceIndex="0" LineDeactivationFlags="0" IsLineChecked="0" OutCheckedIntensity="0" SuppressionMode="-1" IsVisible="0" CanDoFastModulation="1"/><LaserLineSetting LaserLine="668" IntensityDev="0" IntensityLowDev="0" AOBSIntensityDev="-1" AOBSIntensityLowDev="-1" EnableDoubleMode="0" LineIndex="7" SequenceIndex="0" LineDeactivationFlags="0" IsLineChecked="0" OutCheckedIntensity="0" SuppressionMode="-1" IsVisible="0" CanDoFastModulation="1"/></Aotf><Aotf Version="0" LightSourceName="STED" LightSourceType="5" OpenVirtual="0" IsChanged="0" CanDoPulseFreq="0" PulsFreq="0" CanDoTwoLaserPIE="0" TwoLaserPIEPossibleLastState="0" TwoLaserPIEActive="0"><BeamRoute Version="0"><BeamPosition BeamPositionLevel="0" BeamPosition="40"/></BeamRoute><LaserLineSetting LaserLine="592" IntensityDev="13.8090878937793" IntensityLowDev="0" AOBSIntensityDev="-1" AOBSIntensityLowDev="-1" EnableDoubleMode="0" LineIndex="0" SequenceIndex="0" LineDeactivationFlags="0" IsLineChecked="1" OutCheckedIntensity="0" SuppressionMode="-1" IsVisible="1" CanDoFastModulation="1"/><LaserLineSetting LaserLine="660" IntensityDev="0" IntensityLowDev="0" AOBSIntensityDev="-1" AOBSIntensityLowDev="-1" EnableDoubleMode="0" LineIndex="1" SequenceIndex="0" LineDeactivationFlags="0" IsLineChecked="1" OutCheckedIntensity="0" SuppressionMode="-1" IsVisible="1" CanDoFastModulation="1"/><LaserLineSetting LaserLine="775" IntensityDev="0" IntensityLowDev="0" AOBSIntensityDev="-1" AOBSIntensityLowDev="-1" EnableDoubleMode="0" LineIndex="2" SequenceIndex="0" LineDeactivationFlags="0" IsLineChecked="1" OutCheckedIntensity="0" SuppressionMode="-1" IsVisible="1" CanDoFastModulation="1"/></Aotf></AotfList><LUT_List><LUT Channel="1" LutName="Gray"/><LUT Channel="2" LutName="Green"/><LUT Channel="3" LutName="Red"/><LUT Channel="4" LutName="Red"/><LUT Channel="5" LutName="Cyan"/><LUT Channel="100" LutName="Gray"/></LUT_List><DetectorList DetectorAutoSelection="1" InExternalDetectionMode="0"><Detector Name="PMT 1" Type="PMT" ScanType="Internal" Channel="1" ChannelName="Channel 1" IsActive="0" STEDDetectorMode="0" STEDDetectorModeName="other" STED_LateralSaturationFactor="0" Gain="596.723125047684" Offset="0" IsSTEDDetector="1" IsSRSDetector="0" DetectionRangeBegin="0" DetectionRangeEnd="0" Phase="0" IsFlimDetector="0" IsHPDDetector="0" CanDoTimeGate="0"/><Detector Name="HyD 2" Type="HyD" ScanType="Internal" Channel="2" ChannelName="Channel 2" IsActive="0" STEDDetectorMode="0" STEDDetectorModeName="other" STED_LateralSaturationFactor="0" Gain="47.651812406577" Offset="-6.6666666666606E-03" IsSTEDDetector="1" IsSRSDetector="0" DetectionRangeBegin="0" DetectionRangeEnd="0" Phase="0" IsFlimDetector="0" IsHPDDetector="1" IsEnabled="0" IsHPDOverloaded="0" CanDoPhotonCounting="1" AcquisitionMode="0" AcquisitionModeName="PhotonIntegration" CanDoTimeGate="1" IsTimeGateActivated="0" TimeGatePulseStart="417" TimeGateWavelength="645" TimeGatePulseEnd="3917"/><Detector Name="PMT 3" Type="PMT" ScanType="Internal" Channel="3" ChannelName="Channel 3" IsActive="0" STEDDetectorMode="0" STEDDetectorModeName="other" STED_LateralSaturationFactor="0" Gain="0" Offset="0" IsSTEDDetector="1" IsSRSDetector="0" DetectionRangeBegin="0" DetectionRangeEnd="0" Phase="0" IsFlimDetector="0" IsHPDDetector="0" CanDoTimeGate="0"/><Detector Name="HyD 4" Type="HyD" ScanType="Internal" Channel="4" ChannelName="Channel 4" IsActive="0" STEDDetectorMode="0" STEDDetectorModeName="other" STED_LateralSaturationFactor="0" Gain="99.9981315396114" Offset="-6.6666666666606E-03" IsSTEDDetector="1" IsSRSDetector="0" DetectionRangeBegin="0" DetectionRangeEnd="0" Phase="0" IsFlimDetector="0" IsHPDDetector="1" IsEnabled="0" IsHPDOverloaded="0" CanDoPhotonCounting="1" AcquisitionMode="0" AcquisitionModeName="PhotonIntegration" CanDoTimeGate="1" IsTimeGateActivated="0" TimeGatePulseStart="0" TimeGateWavelength="645" TimeGatePulseEnd="3500"/><Detector Name="HyD 5" Type="HyD" ScanType="Internal" Channel="5" ChannelName="Channel 5" IsActive="1" STEDDetectorMode="1" STEDDetectorModeName="Confocal" STED_LateralSaturationFactor="0" Gain="99.9981315396114" Offset="-6.6666666666606E-03" IsSTEDDetector="1" IsSRSDetector="0" DetectionRangeBegin="0" DetectionRangeEnd="0" Phase="0" IsFlimDetector="0" IsHPDDetector="1" IsEnabled="1" IsHPDOverloaded="0" CanDoPhotonCounting="1" AcquisitionMode="0" AcquisitionModeName="PhotonIntegration" CanDoTimeGate="1" IsTimeGateActivated="0" TimeGatePulseStart="0" TimeGateWavelength="645" TimeGatePulseEnd="3500"/><Detector Name="PMT Trans" Type="PMT" ScanType="TLD" Channel="100" ChannelName="Transmission Channel" IsActive="0" STEDDetectorMode="0" STEDDetectorModeName="other" STED_LateralSaturationFactor="0" Gain="0" Offset="0" IsSTEDDetector="0" IsSRSDetector="0" DetectionRangeBegin="0" DetectionRangeEnd="0" Phase="0" IsFlimDetector="0" IsHPDDetector="0" CanDoTimeGate="0"/></DetectorList><LaserArray><Laser Version="6" LightSourceType="1" LaserName="405 Diode" PowerState="Off" StedAlignFlag="0" CanDoLinearOutputPower="0" CanDoPulsing="0" CanDoOutputPowerWatt="1" HighPowerModeActive="0" LightSourceName="UV" OutputPowerWatt="0" Wavelength="405" CanDoChangeWavelength="0"><BeamRoute Version="0"><BeamPosition BeamPositionLevel="0" BeamPosition="30"/></BeamRoute></Laser><Laser Version="6" LightSourceType="0" LaserName="Argon" PowerState="On" StedAlignFlag="0" CanDoLinearOutputPower="1" CanDoPulsing="0" CanDoOutputPowerWatt="1" HighPowerModeActive="0" LightSourceName="Visible" OutputPowerWatt="28.5714285714286" OutputPowerPercentage="0.285714285714286" Wavelength="458" CanDoChangeWavelength="0"><BeamRoute Version="0"><BeamPosition BeamPositionLevel="0" BeamPosition="10"/><BeamPosition BeamPositionLevel="1" BeamPosition="0"/></BeamRoute></Laser><Laser Version="6" LightSourceType="4" LaserName="WLL" PowerState="On" StedAlignFlag="1" CanDoLinearOutputPower="1" CanDoPulsing="1" CanDoOutputPowerWatt="1" HighPowerModeActive="0" LightSourceName="SuperContVisible2" OutputPowerWatt="0" OutputPowerPercentage="0.7" Wavelength="0" CanDoChangeWavelength="0"><BeamRoute Version="0"><BeamPosition BeamPositionLevel="0" BeamPosition="10"/><BeamPosition BeamPositionLevel="1" BeamPosition="1"/></BeamRoute></Laser><Laser Version="6" LightSourceType="5" LaserName="STED 592" PowerState="On" StedAlignFlag="1" CanDoLinearOutputPower="1" CanDoPulsing="0" CanDoOutputPowerWatt="1" HighPowerModeActive="0" LightSourceName="STED" OutputPowerWatt="1.353" OutputPowerPercentage="0.9" Wavelength="592" CanDoChangeWavelength="0"><BeamRoute Version="0"><BeamPosition BeamPositionLevel="0" BeamPosition="40"/></BeamRoute></Laser><Laser Version="6" LightSourceType="5" LaserName="STED 660" PowerState="On" StedAlignFlag="0" CanDoLinearOutputPower="1" CanDoPulsing="0" CanDoOutputPowerWatt="1" HighPowerModeActive="0" LightSourceName="STED" OutputPowerWatt="1.353" OutputPowerPercentage="0.9" Wavelength="660" CanDoChangeWavelength="0"><BeamRoute Version="0"><BeamPosition BeamPositionLevel="0" BeamPosition="40"/></BeamRoute></Laser><Laser Version="6" LightSourceType="5" LaserName="STED 775" PowerState="On" StedAlignFlag="0" CanDoLinearOutputPower="1" CanDoPulsing="1" CanDoOutputPowerWatt="1" HighPowerModeActive="0" LightSourceName="STED" OutputPowerWatt="1.356" OutputPowerPercentage="0.9" Wavelength="775" CanDoChangeWavelength="0"><BeamRoute Version="0"><BeamPosition BeamPositionLevel="0" BeamPosition="40"/></BeamRoute></Laser></LaserArray><OnlineDyeSeparation Enabled="0" KeepRawImage="0" Detectors="0" Channels="0" Normalize="0"><OnlineDyeSeparationDetectorList/><OnlineDyeSeparationChannelList/></OnlineDyeSeparation><VariableBeamExpanderFactors CommonSettingEnabled="0" CommonFactor="1.03"/></ATLConfocalSettingDefinition><LDM_Block_Sequential SequentialMode="2" AutoFocusSequence="1" BlockName="Job(Seq.Scan) 1"><LDM_Block_Sequential_Master><ATLConfocalSettingDefinition VersionNumber="15" UserSettingName="S82" CanDoSTED="1" IsSTEDActive="1" IsSwitchForPulsedStedWithMpActive="0" UseSystemOptimizedVoxelCalculation="1" STEDDelayTimeOffset="0" STEDDelayTimeOffset2="0" StedDelayWavelength="0" IsUserSettingNameSet="0" IsHydPulsedModeCoeffntManualActive="0" XGalvoMovementMode="1" XGalvoMovementModeName="linear" BitSize="8" MaxIntegrationTime="0" ScanMode="xyz" ZUseMode="1" ZUseModeName="z-galvo" ZPosition="1.30798792408768E-07" IsSuperZ="0" ValidBeginStack="0" ValidEndStack="0" Sections="1" StackCalculationMode="2" StackCalculationModeName="System optimized step size" IsMPFormulaForStepSizerUsageActive="0" IsFastZStack="0" ZStackDirectionMode="1" ZStackDirectionModeName="Unidirectional" StagePosX="0.0617639332206" StagePosY="0.04135228351512" StageRangeX="0.126999934976" StageRangeY="0.082999957504" FlipX="0" FlipY="1" SwapXY="1" Magnification="100" ObjectivePos="3" ObjectiveName="HC PL APO CS2   100x/1.40 OIL " ObjectiveNumber="11506378" MicroscopeModel="DMI8-CS" IsInverseMicroscopeModel="1" Immersion="OIL" NumericalAperture="1.4" RefractionIndex="1.518" IsFCSFilterAutomationActive="0" IsSMDChaserUVAOTFAutomationActive="0" CanDoCSMode="1" ActiveCS_SubModeForTLD="0" ActiveCS_SubModeForTLDName="Scan-BF" RldFluoCubePos="3" RldCubeAutoSelectionEnabled="1" LastNonMP_MFP_FW_Name="" LastNonMP_Pol_FW_Name="" ScanSpeed="400" InDimension="512" OutDimension="512" UseScanFormatRestriction="0" Zoom="6.18906412314666" BaseZoom="0.75" PanFirstDim="8.67361737988404E-19" PanSecondDim="8.67361737988404E-19" ScanDirectionX="1" ScanDirectionXName="Unidirectional" Pinhole="7.58640226628895E-05" PinholeAiry="0.500328018315646" EmissionWavelengthForPinholeAiryCalculation="580" FrameAverage="1" LineAverage="8" FrameAccumulation="1" Line_Accumulation="1" AreBleachPointsEnabled="0" InTrigger="-1" OutTrigger="-1" IsRoiScanEnable="0" Is3DLimitedRoiScanEnable="0" ZCompensationModes="0" WizardMode="0" IsConstantIntegrationTimeActive="1" PixelDwellTime="0.0000031625" SystemSerialNumber="8110001921"><EasySRMappingArray><EasySRMapping Version="1" DepletionLine="592" IsPulsedLine="0" SRUpperBound_DepletionAotfIntensity="80" SRLowerBound_DepletionAotfIntensity="0" SRUpperPosition_DepletionAotfIntensity="100" SRLowerPosition_DepletionAotfIntensity="0" SRUpperBound_GateStart="1800" SRLowerBound_GateStart="300" SRUpperPosition_GateStart="85" SRLowerPosition_GateStart="0" SRUpperBound_DetectorGain="500" SRLowerBound_DetectorGain="100" SRUpperPosition_DetectorGain="100" SRLowerPosition_DetectorGain="0" SRUpperBound_ExcitationAotfFactor="3" SRLowerBound_ExcitationAotfFactor="1" SRUpperPosition_ExcitationAotfFactor="100" SRLowerPosition_ExcitationAotfFactor="0" ThreeDUpperBound_BeamSelection="80" ThreeDLowerBound_BeamSelection="0" ThreeDUpperPosition_BeamSelection="100" ThreeDLowerPosition_BeamSelection="0" GentleZoomCompensationEnabled="0" GentleUpperBound_LineAverage="32" GentleLowerBound_LineAverage="1" GentleUpperPosition_LineAverage="100" GentleLowerPosition_LineAverage="0" ZStepUpperBound_PinholeAiry="0.4" ZStepLowerBound_PinholeAiry="1" ZStepUpperPosition_PinholeAiry="120" ZStepLowerPosition_PinholeAiry="461" SamplingFactor="2.5" GateEnd="6000"/><EasySRMapping Version="1" DepletionLine="660" IsPulsedLine="0" SRUpperBound_DepletionAotfIntensity="80" SRLowerBound_DepletionAotfIntensity="0" SRUpperPosition_DepletionAotfIntensity="100" SRLowerPosition_DepletionAotfIntensity="0" SRUpperBound_GateStart="2000" SRLowerBound_GateStart="300" SRUpperPosition_GateStart="70" SRLowerPosition_GateStart="0" SRUpperBound_DetectorGain="500" SRLowerBound_DetectorGain="120" SRUpperPosition_DetectorGain="100" SRLowerPosition_DetectorGain="0" SRUpperBound_ExcitationAotfFactor="3" SRLowerBound_ExcitationAotfFactor="1" SRUpperPosition_ExcitationAotfFactor="100" SRLowerPosition_ExcitationAotfFactor="0" ThreeDUpperBound_BeamSelection="80" ThreeDLowerBound_BeamSelection="0" ThreeDUpperPosition_BeamSelection="100" ThreeDLowerPosition_BeamSelection="0" GentleZoomCompensationEnabled="0" GentleUpperBound_LineAverage="32" GentleLowerBound_LineAverage="1" GentleUpperPosition_LineAverage="100" GentleLowerPosition_LineAverage="0" ZStepUpperBound_PinholeAiry="0.4" ZStepLowerBound_PinholeAiry="1" ZStepUpperPosition_PinholeAiry="120" ZStepLowerPosition_PinholeAiry="503" SamplingFactor="2.5" GateEnd="6000"/><EasySRMapping Version="1" DepletionLine="775" IsPulsedLine="1" SRUpperBound_DepletionAotfIntensity="80" SRLowerBound_DepletionAotfIntensity="0" SRUpperPosition_DepletionAotfIntensity="100" SRLowerPosition_DepletionAotfIntensity="0" SRUpperBound_GateStart="500" SRLowerBound_GateStart="500" SRUpperPosition_GateStart="100" SRLowerPosition_GateStart="0" SRUpperBound_DetectorGain="500" SRLowerBound_DetectorGain="150" SRUpperPosition_DetectorGain="100" SRLowerPosition_DetectorGain="0" SRUpperBound_ExcitationAotfFactor="3.5" SRLowerBound_ExcitationAotfFactor="1" SRUpperPosition_ExcitationAotfFactor="100" SRLowerPosition_ExcitationAotfFactor="0" ThreeDUpperBound_BeamSelection="80" ThreeDLowerBound_BeamSelection="0" ThreeDUpperPosition_BeamSelection="100" ThreeDLowerPosition_BeamSelection="0" GentleZoomCompensationEnabled="0" GentleUpperBound_LineAverage="48" GentleLowerBound_LineAverage="4" GentleUpperPosition_LineAverage="100" GentleLowerPosition_LineAverage="0" ZStepUpperBound_PinholeAiry="0.4" ZStepLowerBound_PinholeAiry="1" ZStepUpperPosition_PinholeAiry="120" ZStepLowerPosition_PinholeAiry="605" SamplingFactor="3.5" GateEnd="6000"/></EasySRMappingArray><EasySRSlider SRRelative="75" ThreeDRelative="0" GentleRelative="25"/><Quantity Value="0.00000002" Unit=""/><AdditionalZPositionList><AdditionalZPosition Valid="1" SuperZMode="1" SuperZModeName="RestrictedRange" ZMode="1" ZUseModeName="z-galvo" ZPosition="1.30798792408768E-07"/><AdditionalZPosition Valid="1" SuperZMode="1" SuperZModeName="RestrictedRange" ZMode="2" ZUseModeName="z-wide" ZPosition="0.004206887905"/></AdditionalZPositionList><ShutterList><Shutter Version="0" LightSourceType="1" LightSourceName="UV" IsActive="0"><BeamRoute Version="0"><BeamPosition BeamPositionLevel="0" BeamPosition="30"/></BeamRoute></Shutter><Shutter Version="0" LightSourceType="0" LightSourceName="Visible" IsActive="0"><BeamRoute Version="0"><BeamPosition BeamPositionLevel="0" BeamPosition="10"/><BeamPosition BeamPositionLevel="1" BeamPosition="0"/></BeamRoute></Shutter><Shutter Version="0" LightSourceType="4" LightSourceName="SuperContVisible2" IsActive="1"><BeamRoute Version="0"><BeamPosition BeamPositionLevel="0" BeamPosition="10"/><BeamPosition BeamPositionLevel="1" BeamPosition="1"/></BeamRoute></Shutter><Shutter Version="0" LightSourceType="5" LightSourceName="STED" IsActive="0"><BeamRoute Version="0"><BeamPosition BeamPositionLevel="0" BeamPosition="40"/></BeamRoute></Shutter></ShutterList><BleachPoints><LMSDataContainerHeader Version="2"><Element Name="BleachPointROISet" Visibility="2" CopyOption="1" UniqueID="bf2bb7c1-cf8a-11eb-b09b-1402ec871cd0"><Data><ROISet ROISetType="1" PossibleChildROITypes="-1" PossibleROITransforms="65535" PossibleROIActions="65535"/></Data>
									<Memory Size="0" MemoryBlockID="MemBlock_688"/><Children/></Element></LMSDataContainerHeader>
						</BleachPoints><ATLConfocalBleachPointsSettings/><FilterWheel FluorifierAutoSelection="1" BeamSplitterAutoSelection="0" StedBeamSelectionPinholeCoupling="0" MultiFunctionPortAutoSelection="0" BeamMergerAutoSelectionEnabled="0" RldBlockingFilterAutoSelectionEnabled="0"><Wheel Version="0" Qualifier="160" FilterWheelName="Galvo Slider" FilterIndex="0" FilterName="Galvo X Normal " IsSpectrumTurnMode="0" FilterSpectrumPos="0" IndexChanged="0" SpectrumChanged="0"><BeamRoute Version="0"/></Wheel><Wheel Version="0" Qualifier="131" FilterWheelName="Notch FW 2" FilterIndex="0" FilterName="Empty" IsSpectrumTurnMode="0" FilterSpectrumPos="0" IndexChanged="1" SpectrumChanged="0"><BeamRoute Version="0"/></Wheel><Wheel Version="0" Qualifier="130" FilterWheelName="Polarization FW" FilterIndex="0" FilterName="Empty" IsSpectrumTurnMode="0" FilterSpectrumPos="79296" IndexChanged="1" SpectrumChanged="0"><BeamRoute Version="0"/></Wheel><Wheel Version="0" Qualifier="200" FilterWheelName="Galvo Resonant Pan" FilterIndex="0" FilterName="Galvo X Pan Center " IsSpectrumTurnMode="0" FilterSpectrumPos="0" IndexChanged="0" SpectrumChanged="0"><BeamRoute Version="0"/></Wheel><Wheel Version="0" Qualifier="219" FilterWheelName="STED Beam Selection" FilterIndex="0" FilterName="STED Beam 1 " IsSpectrumTurnMode="0" FilterSpectrumPos="2240" IndexChanged="0" SpectrumChanged="0"><BeamRoute Version="0"/></Wheel><Wheel Version="0" Qualifier="220" FilterWheelName="STED Cleanup Slider" FilterIndex="1" FilterName="CleanUp 592" IsSpectrumTurnMode="0" FilterSpectrumPos="0" IndexChanged="0" SpectrumChanged="0"><BeamRoute Version="0"/></Wheel><Wheel Version="0" Qualifier="221" FilterWheelName="STED Beam Slider" FilterIndex="1" FilterName="SD 592" IsSpectrumTurnMode="0" FilterSpectrumPos="0" IndexChanged="0" SpectrumChanged="0"><BeamRoute Version="0"/></Wheel><Wheel Version="0" Qualifier="216" FilterWheelName="STED Phase Filter Beam 1" FilterIndex="2" FilterName="Vortex 600" IsSpectrumTurnMode="0" FilterSpectrumPos="0" IndexChanged="0" SpectrumChanged="0"><BeamRoute Version="0"/></Wheel><Wheel Version="0" Qualifier="217" FilterWheelName="STED Phase Filter Beam 2" FilterIndex="6" FilterName="Blocking " IsSpectrumTurnMode="0" FilterSpectrumPos="0" IndexChanged="0" SpectrumChanged="0"><BeamRoute Version="0"/></Wheel><Wheel Version="0" Qualifier="170" FilterWheelName="Target Slider" FilterIndex="0" FilterName="Target Park " IsSpectrumTurnMode="0" FilterSpectrumPos="0" IndexChanged="0" SpectrumChanged="0"><BeamRoute Version="0"/></Wheel><Wheel Version="0" Qualifier="31" FilterWheelName="X2 Lens Changer" FilterIndex="1" FilterName="CS2 UV Optics 2 " IsSpectrumTurnMode="0" FilterSpectrumPos="0" IndexChanged="0" SpectrumChanged="0"><BeamRoute Version="0"/></Wheel></FilterWheel><Spectro><MultiBand Channel="1" ChannelName="Channel 1" LeftWorld="380" RightWorld="385" TargetWaveLengthBegin="380" TargetWaveLengthEnd="385" DyeName=""/><MultiBand Channel="2" ChannelName="Channel 2" LeftWorld="493" RightWorld="549" TargetWaveLengthBegin="493" TargetWaveLengthEnd="549" DyeName="Leica/EGFP"/><MultiBand Channel="3" ChannelName="Channel 3" LeftWorld="552" RightWorld="557" TargetWaveLengthBegin="552" TargetWaveLengthEnd="557" DyeName=""/><MultiBand Channel="4" ChannelName="Channel 4" LeftWorld="570" RightWorld="644" TargetWaveLengthBegin="570" TargetWaveLengthEnd="644" DyeName=""/><MultiBand Channel="5" ChannelName="Channel 5" LeftWorld="654" RightWorld="779" TargetWaveLengthBegin="654" TargetWaveLengthEnd="779" DyeName=""/></Spectro><AotfList><Aotf Version="0" LightSourceName="UV" LightSourceType="1" OpenVirtual="0" IsChanged="0" CanDoPulseFreq="0" PulsFreq="0" CanDoTwoLaserPIE="0" TwoLaserPIEPossibleLastState="0" TwoLaserPIEActive="0"><BeamRoute Version="0"><BeamPosition BeamPositionLevel="0" BeamPosition="30"/></BeamRoute><LaserLineSetting LaserLine="405" IntensityDev="0" IntensityLowDev="0" AOBSIntensityDev="-1" AOBSIntensityLowDev="-1" EnableDoubleMode="0" LineIndex="0" SequenceIndex="0" LineDeactivationFlags="0" IsLineChecked="1" OutCheckedIntensity="0" SuppressionMode="-1" IsVisible="1" CanDoFastModulation="1"/></Aotf><Aotf Version="0" LightSourceName="Visible" LightSourceType="0" OpenVirtual="0" IsChanged="1" CanDoPulseFreq="0" PulsFreq="0" CanDoTwoLaserPIE="0" TwoLaserPIEPossibleLastState="0" TwoLaserPIEActive="0"><BeamRoute Version="0"><BeamPosition BeamPositionLevel="0" BeamPosition="10"/><BeamPosition BeamPositionLevel="1" BeamPosition="0"/></BeamRoute><LaserLineSetting LaserLine="458" IntensityDev="0" IntensityLowDev="0" AOBSIntensityDev="-1" AOBSIntensityLowDev="-1" EnableDoubleMode="0" LineIndex="0" SequenceIndex="0" LineDeactivationFlags="0" IsLineChecked="1" OutCheckedIntensity="0" SuppressionMode="-1" IsVisible="1" CanDoFastModulation="1"/><LaserLineSetting LaserLine="476" IntensityDev="0" IntensityLowDev="0" AOBSIntensityDev="-1" AOBSIntensityLowDev="-1" EnableDoubleMode="0" LineIndex="1" SequenceIndex="0" LineDeactivationFlags="0" IsLineChecked="1" OutCheckedIntensity="0" SuppressionMode="-1" IsVisible="1" CanDoFastModulation="1"/><LaserLineSetting LaserLine="488" IntensityDev="3.99958249517364" IntensityLowDev="0" AOBSIntensityDev="100" AOBSIntensityLowDev="-1" EnableDoubleMode="0" LineIndex="2" SequenceIndex="0" LineDeactivationFlags="0" IsLineChecked="1" OutCheckedIntensity="0" SuppressionMode="1" IsVisible="1" CanDoFastModulation="1"/><LaserLineSetting LaserLine="496" IntensityDev="0" IntensityLowDev="0" AOBSIntensityDev="-1" AOBSIntensityLowDev="-1" EnableDoubleMode="0" LineIndex="3" SequenceIndex="0" LineDeactivationFlags="0" IsLineChecked="1" OutCheckedIntensity="0" SuppressionMode="-1" IsVisible="1" CanDoFastModulation="1"/><LaserLineSetting LaserLine="514" IntensityDev="0" IntensityLowDev="0" AOBSIntensityDev="-1" AOBSIntensityLowDev="-1" EnableDoubleMode="0" LineIndex="4" SequenceIndex="0" LineDeactivationFlags="0" IsLineChecked="1" OutCheckedIntensity="0" SuppressionMode="-1" IsVisible="1" CanDoFastModulation="1"/></Aotf><Aotf Version="0" LightSourceName="SuperContVisible2" LightSourceType="4" OpenVirtual="0" IsChanged="1" ExcitationControlMode="0" ExcitationControlModeBegin="0" ExcitationControlModeEnd="0" CanDoPulseFreq="0" PulsFreq="0" CanDoTwoLaserPIE="0" TwoLaserPIEPossibleLastState="0" TwoLaserPIEActive="0"><BeamRoute Version="0"><BeamPosition BeamPositionLevel="0" BeamPosition="10"/><BeamPosition BeamPositionLevel="1" BeamPosition="1"/></BeamRoute><LaserLineSetting LaserLine="645" IntensityDev="0" IntensityLowDev="0" AOBSIntensityDev="-1" AOBSIntensityLowDev="-1" EnableDoubleMode="0" LineIndex="0" SequenceIndex="0" LineDeactivationFlags="0" IsLineChecked="1" OutCheckedIntensity="0" SuppressionMode="-1" IsVisible="1" CanDoFastModulation="1"/><LaserLineSetting LaserLine="478" IntensityDev="0" IntensityLowDev="0" AOBSIntensityDev="-1" AOBSIntensityLowDev="-1" EnableDoubleMode="0" LineIndex="1" SequenceIndex="0" LineDeactivationFlags="0" IsLineChecked="1" OutCheckedIntensity="0" SuppressionMode="-1" IsVisible="1" CanDoFastModulation="1"/><LaserLineSetting LaserLine="470" IntensityDev="0" IntensityLowDev="0" AOBSIntensityDev="-1" AOBSIntensityLowDev="-1" EnableDoubleMode="0" LineIndex="2" SequenceIndex="0" LineDeactivationFlags="0" IsLineChecked="0" OutCheckedIntensity="0" SuppressionMode="-1" IsVisible="0" CanDoFastModulation="1"/><LaserLineSetting LaserLine="471" IntensityDev="0" IntensityLowDev="0" AOBSIntensityDev="-1" AOBSIntensityLowDev="-1" EnableDoubleMode="0" LineIndex="3" SequenceIndex="0" LineDeactivationFlags="0" IsLineChecked="0" OutCheckedIntensity="0" SuppressionMode="-1" IsVisible="0" CanDoFastModulation="1"/><LaserLineSetting LaserLine="472" IntensityDev="0" IntensityLowDev="0" AOBSIntensityDev="-1" AOBSIntensityLowDev="-1" EnableDoubleMode="0" LineIndex="4" SequenceIndex="0" LineDeactivationFlags="0" IsLineChecked="0" OutCheckedIntensity="0" SuppressionMode="-1" IsVisible="0" CanDoFastModulation="1"/><LaserLineSetting LaserLine="670" IntensityDev="0" IntensityLowDev="0" AOBSIntensityDev="-1" AOBSIntensityLowDev="-1" EnableDoubleMode="0" LineIndex="5" SequenceIndex="0" LineDeactivationFlags="0" IsLineChecked="0" OutCheckedIntensity="0" SuppressionMode="-1" IsVisible="0" CanDoFastModulation="1"/><LaserLineSetting LaserLine="669" IntensityDev="0" IntensityLowDev="0" AOBSIntensityDev="-1" AOBSIntensityLowDev="-1" EnableDoubleMode="0" LineIndex="6" SequenceIndex="0" LineDeactivationFlags="0" IsLineChecked="0" OutCheckedIntensity="0" SuppressionMode="-1" IsVisible="0" CanDoFastModulation="1"/><LaserLineSetting LaserLine="668" IntensityDev="0" IntensityLowDev="0" AOBSIntensityDev="-1" AOBSIntensityLowDev="-1" EnableDoubleMode="0" LineIndex="7" SequenceIndex="0" LineDeactivationFlags="0" IsLineChecked="0" OutCheckedIntensity="0" SuppressionMode="-1" IsVisible="0" CanDoFastModulation="1"/></Aotf><Aotf Version="0" LightSourceName="STED" LightSourceType="5" OpenVirtual="0" IsChanged="1" CanDoPulseFreq="0" PulsFreq="0" CanDoTwoLaserPIE="0" TwoLaserPIEPossibleLastState="0" TwoLaserPIEActive="0"><BeamRoute Version="0"><BeamPosition BeamPositionLevel="0" BeamPosition="40"/></BeamRoute><LaserLineSetting LaserLine="592" IntensityDev="0" IntensityLowDev="0" AOBSIntensityDev="-1" AOBSIntensityLowDev="-1" EnableDoubleMode="0" LineIndex="0" SequenceIndex="0" LineDeactivationFlags="0" IsLineChecked="1" OutCheckedIntensity="0" SuppressionMode="-1" IsVisible="1" CanDoFastModulation="1"/><LaserLineSetting LaserLine="660" IntensityDev="0" IntensityLowDev="0" AOBSIntensityDev="-1" AOBSIntensityLowDev="-1" EnableDoubleMode="0" LineIndex="1" SequenceIndex="0" LineDeactivationFlags="0" IsLineChecked="1" OutCheckedIntensity="0" SuppressionMode="-1" IsVisible="1" CanDoFastModulation="1"/><LaserLineSetting LaserLine="775" IntensityDev="0" IntensityLowDev="0" AOBSIntensityDev="-1" AOBSIntensityLowDev="-1" EnableDoubleMode="0" LineIndex="2" SequenceIndex="0" LineDeactivationFlags="0" IsLineChecked="1" OutCheckedIntensity="0" SuppressionMode="-1" IsVisible="1" CanDoFastModulation="1"/></Aotf></AotfList><LUT_List><LUT Channel="1" LutName="Gray"/><LUT Channel="2" LutName="Green"/><LUT Channel="3" LutName="Red"/><LUT Channel="4" LutName="Blue"/><LUT Channel="5" LutName="Cyan"/><LUT Channel="100" LutName="Gray"/></LUT_List><DetectorList DetectorAutoSelection="1" InExternalDetectionMode="0"><Detector Name="PMT 1" Type="PMT" ScanType="Internal" Channel="1" ChannelName="Channel 1" IsActive="0" STEDDetectorMode="0" STEDDetectorModeName="other" STED_LateralSaturationFactor="0" Gain="596.723125047684" Offset="0" IsSTEDDetector="1" IsSRSDetector="0" DetectionRangeBegin="0" DetectionRangeEnd="0" Phase="0" IsFlimDetector="0" IsHPDDetector="0" CanDoTimeGate="0"/><Detector Name="HyD 2" Type="HyD" ScanType="Internal" Channel="2" ChannelName="Channel 2" IsActive="0" STEDDetectorMode="0" STEDDetectorModeName="other" STED_LateralSaturationFactor="0" Gain="47.651812406577" Offset="-6.6666666666606E-03" IsSTEDDetector="1" IsSRSDetector="0" DetectionRangeBegin="0" DetectionRangeEnd="0" Phase="0" IsFlimDetector="0" IsHPDDetector="1" IsEnabled="0" IsHPDOverloaded="0" CanDoPhotonCounting="1" AcquisitionMode="0" AcquisitionModeName="PhotonIntegration" CanDoTimeGate="1" IsTimeGateActivated="0" TimeGatePulseStart="417" TimeGateWavelength="0" TimeGatePulseEnd="3917"/><Detector Name="PMT 3" Type="PMT" ScanType="Internal" Channel="3" ChannelName="Channel 3" IsActive="0" STEDDetectorMode="0" STEDDetectorModeName="other" STED_LateralSaturationFactor="0" Gain="0" Offset="0" IsSTEDDetector="1" IsSRSDetector="0" DetectionRangeBegin="0" DetectionRangeEnd="0" Phase="0" IsFlimDetector="0" IsHPDDetector="0" CanDoTimeGate="0"/><Detector Name="HyD 4" Type="HyD" ScanType="Internal" Channel="4" ChannelName="Channel 4" IsActive="0" STEDDetectorMode="0" STEDDetectorModeName="other" STED_LateralSaturationFactor="0" Gain="99.9981315396114" Offset="-6.6666666666606E-03" IsSTEDDetector="1" IsSRSDetector="0" DetectionRangeBegin="0" DetectionRangeEnd="0" Phase="0" IsFlimDetector="0" IsHPDDetector="1" IsEnabled="0" IsHPDOverloaded="0" CanDoPhotonCounting="1" AcquisitionMode="0" AcquisitionModeName="PhotonIntegration" CanDoTimeGate="1" IsTimeGateActivated="0" TimeGatePulseStart="0" TimeGateWavelength="0" TimeGatePulseEnd="3500"/><Detector Name="HyD 5" Type="HyD" ScanType="Internal" Channel="5" ChannelName="Channel 5" IsActive="1" STEDDetectorMode="0" STEDDetectorModeName="other" STED_LateralSaturationFactor="0" Gain="99.9981315396114" Offset="-6.6666666666606E-03" IsSTEDDetector="1" IsSRSDetector="0" DetectionRangeBegin="0" DetectionRangeEnd="0" Phase="0" IsFlimDetector="0" IsHPDDetector="1" IsEnabled="1" IsHPDOverloaded="0" CanDoPhotonCounting="1" AcquisitionMode="0" AcquisitionModeName="PhotonIntegration" CanDoTimeGate="1" IsTimeGateActivated="0" TimeGatePulseStart="0" TimeGateWavelength="0" TimeGatePulseEnd="3500"/><Detector Name="PMT Trans" Type="PMT" ScanType="TLD" Channel="100" ChannelName="Transmission Channel" IsActive="0" STEDDetectorMode="0" STEDDetectorModeName="other" STED_LateralSaturationFactor="0" Gain="0" Offset="0" IsSTEDDetector="0" IsSRSDetector="0" DetectionRangeBegin="0" DetectionRangeEnd="0" Phase="0" IsFlimDetector="0" IsHPDDetector="0" CanDoTimeGate="0"/></DetectorList><LaserArray><Laser Version="6" LightSourceType="1" LaserName="405 Diode" PowerState="Off" StedAlignFlag="0" CanDoLinearOutputPower="0" CanDoPulsing="0" CanDoOutputPowerWatt="1" HighPowerModeActive="0" LightSourceName="UV" OutputPowerWatt="0" Wavelength="405" CanDoChangeWavelength="0"><BeamRoute Version="0"><BeamPosition BeamPositionLevel="0" BeamPosition="30"/></BeamRoute></Laser><Laser Version="6" LightSourceType="0" LaserName="Argon" PowerState="On" StedAlignFlag="0" CanDoLinearOutputPower="1" CanDoPulsing="0" CanDoOutputPowerWatt="1" HighPowerModeActive="0" LightSourceName="Visible" OutputPowerWatt="28.5714285714286" OutputPowerPercentage="0.285714285714286" Wavelength="458" CanDoChangeWavelength="0"><BeamRoute Version="0"><BeamPosition BeamPositionLevel="0" BeamPosition="10"/><BeamPosition BeamPositionLevel="1" BeamPosition="0"/></BeamRoute></Laser><Laser Version="6" LightSourceType="4" LaserName="WLL" PowerState="On" StedAlignFlag="1" CanDoLinearOutputPower="1" CanDoPulsing="1" CanDoOutputPowerWatt="1" HighPowerModeActive="0" LightSourceName="SuperContVisible2" OutputPowerWatt="0" OutputPowerPercentage="0.7" Wavelength="0" CanDoChangeWavelength="0"><BeamRoute Version="0"><BeamPosition BeamPositionLevel="0" BeamPosition="10"/><BeamPosition BeamPositionLevel="1" BeamPosition="1"/></BeamRoute></Laser><Laser Version="6" LightSourceType="5" LaserName="STED 592" PowerState="On" StedAlignFlag="1" CanDoLinearOutputPower="1" CanDoPulsing="0" CanDoOutputPowerWatt="1" HighPowerModeActive="0" LightSourceName="STED" OutputPowerWatt="1.351" OutputPowerPercentage="0.9" Wavelength="592" CanDoChangeWavelength="0"><BeamRoute Version="0"><BeamPosition BeamPositionLevel="0" BeamPosition="40"/></BeamRoute></Laser><Laser Version="6" LightSourceType="5" LaserName="STED 660" PowerState="On" StedAlignFlag="0" CanDoLinearOutputPower="1" CanDoPulsing="0" CanDoOutputPowerWatt="1" HighPowerModeActive="0" LightSourceName="STED" OutputPowerWatt="1.353" OutputPowerPercentage="0.9" Wavelength="660" CanDoChangeWavelength="0"><BeamRoute Version="0"><BeamPosition BeamPositionLevel="0" BeamPosition="40"/></BeamRoute></Laser><Laser Version="6" LightSourceType="5" LaserName="STED 775" PowerState="On" StedAlignFlag="0" CanDoLinearOutputPower="1" CanDoPulsing="1" CanDoOutputPowerWatt="1" HighPowerModeActive="0" LightSourceName="STED" OutputPowerWatt="1.355" OutputPowerPercentage="0.9" Wavelength="775" CanDoChangeWavelength="0"><BeamRoute Version="0"><BeamPosition BeamPositionLevel="0" BeamPosition="40"/></BeamRoute></Laser></LaserArray><OnlineDyeSeparation Enabled="0" KeepRawImage="0" Detectors="0" Channels="0" Normalize="0"><OnlineDyeSeparationDetectorList/><OnlineDyeSeparationChannelList/></OnlineDyeSeparation><VariableBeamExpanderFactors CommonSettingEnabled="0" CommonFactor="1.03"/></ATLConfocalSettingDefinition></LDM_Block_Sequential_Master><LDM_Block_Sequential_List><ATLConfocalSettingDefinition VersionNumber="15" UserSettingName="Seq. 1" CanDoSTED="1" IsSTEDActive="1" IsSwitchForPulsedStedWithMpActive="0" UseSystemOptimizedVoxelCalculation="1" STEDDelayTimeOffset="0" STEDDelayTimeOffset2="0" StedDelayWavelength="0" IsUserSettingNameSet="1" IsHydPulsedModeCoeffntManualActive="0" CanDoCSMode="1" ActiveCS_SubModeForTLD="0" ActiveCS_SubModeForTLDName="Scan-BF" RldFluoCubePos="3" RldCubeAutoSelectionEnabled="1" Pinhole="7.58640226628895E-05" PinholeAiry="0.500328018315646" EmissionWavelengthForPinholeAiryCalculation="580" FrameAverage="1" LineAverage="8" FrameAccumulation="1" Line_Accumulation="1" AreBleachPointsEnabled="0" IsRoiScanEnable="0" ZCompensationModes="0" WizardMode="0"><EasySRMappingArray><EasySRMapping Version="1" DepletionLine="592" IsPulsedLine="0" SRUpperBound_DepletionAotfIntensity="80" SRLowerBound_DepletionAotfIntensity="0" SRUpperPosition_DepletionAotfIntensity="100" SRLowerPosition_DepletionAotfIntensity="0" SRUpperBound_GateStart="1800" SRLowerBound_GateStart="300" SRUpperPosition_GateStart="85" SRLowerPosition_GateStart="0" SRUpperBound_DetectorGain="500" SRLowerBound_DetectorGain="100" SRUpperPosition_DetectorGain="100" SRLowerPosition_DetectorGain="0" SRUpperBound_ExcitationAotfFactor="3" SRLowerBound_ExcitationAotfFactor="1" SRUpperPosition_ExcitationAotfFactor="100" SRLowerPosition_ExcitationAotfFactor="0" ThreeDUpperBound_BeamSelection="80" ThreeDLowerBound_BeamSelection="0" ThreeDUpperPosition_BeamSelection="100" ThreeDLowerPosition_BeamSelection="0" GentleZoomCompensationEnabled="0" GentleUpperBound_LineAverage="32" GentleLowerBound_LineAverage="1" GentleUpperPosition_LineAverage="100" GentleLowerPosition_LineAverage="0" ZStepUpperBound_PinholeAiry="0.4" ZStepLowerBound_PinholeAiry="1" ZStepUpperPosition_PinholeAiry="120" ZStepLowerPosition_PinholeAiry="461" SamplingFactor="2.5" GateEnd="6000"/><EasySRMapping Version="1" DepletionLine="660" IsPulsedLine="0" SRUpperBound_DepletionAotfIntensity="80" SRLowerBound_DepletionAotfIntensity="0" SRUpperPosition_DepletionAotfIntensity="100" SRLowerPosition_DepletionAotfIntensity="0" SRUpperBound_GateStart="2000" SRLowerBound_GateStart="300" SRUpperPosition_GateStart="70" SRLowerPosition_GateStart="0" SRUpperBound_DetectorGain="500" SRLowerBound_DetectorGain="120" SRUpperPosition_DetectorGain="100" SRLowerPosition_DetectorGain="0" SRUpperBound_ExcitationAotfFactor="3" SRLowerBound_ExcitationAotfFactor="1" SRUpperPosition_ExcitationAotfFactor="100" SRLowerPosition_ExcitationAotfFactor="0" ThreeDUpperBound_BeamSelection="80" ThreeDLowerBound_BeamSelection="0" ThreeDUpperPosition_BeamSelection="100" ThreeDLowerPosition_BeamSelection="0" GentleZoomCompensationEnabled="0" GentleUpperBound_LineAverage="32" GentleLowerBound_LineAverage="1" GentleUpperPosition_LineAverage="100" GentleLowerPosition_LineAverage="0" ZStepUpperBound_PinholeAiry="0.4" ZStepLowerBound_PinholeAiry="1" ZStepUpperPosition_PinholeAiry="120" ZStepLowerPosition_PinholeAiry="503" SamplingFactor="2.5" GateEnd="6000"/><EasySRMapping Version="1" DepletionLine="775" IsPulsedLine="1" SRUpperBound_DepletionAotfIntensity="80" SRLowerBound_DepletionAotfIntensity="0" SRUpperPosition_DepletionAotfIntensity="100" SRLowerPosition_DepletionAotfIntensity="0" SRUpperBound_GateStart="500" SRLowerBound_GateStart="500" SRUpperPosition_GateStart="100" SRLowerPosition_GateStart="0" SRUpperBound_DetectorGain="500" SRLowerBound_DetectorGain="150" SRUpperPosition_DetectorGain="100" SRLowerPosition_DetectorGain="0" SRUpperBound_ExcitationAotfFactor="3.5" SRLowerBound_ExcitationAotfFactor="1" SRUpperPosition_ExcitationAotfFactor="100" SRLowerPosition_ExcitationAotfFactor="0" ThreeDUpperBound_BeamSelection="80" ThreeDLowerBound_BeamSelection="0" ThreeDUpperPosition_BeamSelection="100" ThreeDLowerPosition_BeamSelection="0" GentleZoomCompensationEnabled="0" GentleUpperBound_LineAverage="48" GentleLowerBound_LineAverage="4" GentleUpperPosition_LineAverage="100" GentleLowerPosition_LineAverage="0" ZStepUpperBound_PinholeAiry="0.4" ZStepLowerBound_PinholeAiry="1" ZStepUpperPosition_PinholeAiry="120" ZStepLowerPosition_PinholeAiry="605" SamplingFactor="3.5" GateEnd="6000"/></EasySRMappingArray><EasySRSlider SRRelative="75" ThreeDRelative="0" GentleRelative="25"/><ShutterList><Shutter Version="0" LightSourceType="1" LightSourceName="UV" IsActive="0"><BeamRoute Version="0"><BeamPosition BeamPositionLevel="0" BeamPosition="30"/></BeamRoute></Shutter><Shutter Version="0" LightSourceType="0" LightSourceName="Visible" IsActive="1"><BeamRoute Version="0"><BeamPosition BeamPositionLevel="0" BeamPosition="10"/><BeamPosition BeamPositionLevel="1" BeamPosition="0"/></BeamRoute></Shutter><Shutter Version="0" LightSourceType="4" LightSourceName="SuperContVisible2" IsActive="0"><BeamRoute Version="0"><BeamPosition BeamPositionLevel="0" BeamPosition="10"/><BeamPosition BeamPositionLevel="1" BeamPosition="1"/></BeamRoute></Shutter><Shutter Version="0" LightSourceType="5" LightSourceName="STED" IsActive="0"><BeamRoute Version="0"><BeamPosition BeamPositionLevel="0" BeamPosition="40"/></BeamRoute></Shutter></ShutterList><FilterWheel FluorifierAutoSelection="1" BeamSplitterAutoSelection="0" StedBeamSelectionPinholeCoupling="0" MultiFunctionPortAutoSelection="0" BeamMergerAutoSelectionEnabled="0" RldBlockingFilterAutoSelectionEnabled="0"><Wheel Version="0" Qualifier="160" FilterWheelName="Galvo Slider" FilterIndex="0" FilterName="Galvo X Normal " IsSpectrumTurnMode="0" FilterSpectrumPos="0" IndexChanged="0" SpectrumChanged="0"><BeamRoute Version="0"/></Wheel><Wheel Version="0" Qualifier="131" FilterWheelName="Notch FW 2" FilterIndex="0" FilterName="Empty" IsSpectrumTurnMode="0" FilterSpectrumPos="0" IndexChanged="1" SpectrumChanged="0"><BeamRoute Version="0"/></Wheel><Wheel Version="0" Qualifier="130" FilterWheelName="Polarization FW" FilterIndex="1" FilterName="NF 488" IsSpectrumTurnMode="0" FilterSpectrumPos="79296" IndexChanged="0" SpectrumChanged="0"><BeamRoute Version="0"/></Wheel><Wheel Version="0" Qualifier="200" FilterWheelName="Galvo Resonant Pan" FilterIndex="0" FilterName="Galvo X Pan Center " IsSpectrumTurnMode="0" FilterSpectrumPos="0" IndexChanged="0" SpectrumChanged="0"><BeamRoute Version="0"/></Wheel><Wheel Version="0" Qualifier="219" FilterWheelName="STED Beam Selection" FilterIndex="0" FilterName="STED Beam 1 " IsSpectrumTurnMode="0" FilterSpectrumPos="2240" IndexChanged="0" SpectrumChanged="0"><BeamRoute Version="0"/></Wheel><Wheel Version="0" Qualifier="220" FilterWheelName="STED Cleanup Slider" FilterIndex="1" FilterName="CleanUp 592" IsSpectrumTurnMode="0" FilterSpectrumPos="0" IndexChanged="0" SpectrumChanged="0"><BeamRoute Version="0"/></Wheel><Wheel Version="0" Qualifier="221" FilterWheelName="STED Beam Slider" FilterIndex="1" FilterName="SD 592" IsSpectrumTurnMode="0" FilterSpectrumPos="0" IndexChanged="0" SpectrumChanged="0"><BeamRoute Version="0"/></Wheel><Wheel Version="0" Qualifier="216" FilterWheelName="STED Phase Filter Beam 1" FilterIndex="2" FilterName="Vortex 600" IsSpectrumTurnMode="0" FilterSpectrumPos="0" IndexChanged="0" SpectrumChanged="0"><BeamRoute Version="0"/></Wheel><Wheel Version="0" Qualifier="217" FilterWheelName="STED Phase Filter Beam 2" FilterIndex="6" FilterName="Blocking " IsSpectrumTurnMode="0" FilterSpectrumPos="0" IndexChanged="0" SpectrumChanged="0"><BeamRoute Version="0"/></Wheel><Wheel Version="0" Qualifier="170" FilterWheelName="Target Slider" FilterIndex="0" FilterName="Target Park " IsSpectrumTurnMode="0" FilterSpectrumPos="0" IndexChanged="0" SpectrumChanged="0"><BeamRoute Version="0"/></Wheel><Wheel Version="0" Qualifier="31" FilterWheelName="X2 Lens Changer" FilterIndex="1" FilterName="CS2 UV Optics 2 " IsSpectrumTurnMode="0" FilterSpectrumPos="0" IndexChanged="0" SpectrumChanged="0"><BeamRoute Version="0"/></Wheel></FilterWheel><Spectro><MultiBand Channel="1" ChannelName="Channel 1" LeftWorld="380" RightWorld="385" TargetWaveLengthBegin="380" TargetWaveLengthEnd="385" DyeName=""/><MultiBand Channel="2" ChannelName="Channel 2" LeftWorld="493" RightWorld="549" TargetWaveLengthBegin="493" TargetWaveLengthEnd="549" DyeName="Leica/EGFP"/><MultiBand Channel="3" ChannelName="Channel 3" LeftWorld="552" RightWorld="557" TargetWaveLengthBegin="552" TargetWaveLengthEnd="557" DyeName=""/><MultiBand Channel="4" ChannelName="Channel 4" LeftWorld="559" RightWorld="644" TargetWaveLengthBegin="559" TargetWaveLengthEnd="644" DyeName=""/><MultiBand Channel="5" ChannelName="Channel 5" LeftWorld="654" RightWorld="779" TargetWaveLengthBegin="654" TargetWaveLengthEnd="779" DyeName=""/></Spectro><AotfList><Aotf Version="0" LightSourceName="UV" LightSourceType="1" OpenVirtual="0" IsChanged="0" CanDoPulseFreq="0" PulsFreq="0" CanDoTwoLaserPIE="0" TwoLaserPIEPossibleLastState="0" TwoLaserPIEActive="0"><BeamRoute Version="0"><BeamPosition BeamPositionLevel="0" BeamPosition="30"/></BeamRoute><LaserLineSetting LaserLine="405" IntensityDev="0" IntensityLowDev="0" AOBSIntensityDev="-1" AOBSIntensityLowDev="-1" EnableDoubleMode="0" LineIndex="0" SequenceIndex="0" LineDeactivationFlags="0" IsLineChecked="1" OutCheckedIntensity="0" SuppressionMode="-1" IsVisible="1" CanDoFastModulation="1"/></Aotf><Aotf Version="0" LightSourceName="Visible" LightSourceType="0" OpenVirtual="0" IsChanged="0" CanDoPulseFreq="0" PulsFreq="0" CanDoTwoLaserPIE="0" TwoLaserPIEPossibleLastState="0" TwoLaserPIEActive="0"><BeamRoute Version="0"><BeamPosition BeamPositionLevel="0" BeamPosition="10"/><BeamPosition BeamPositionLevel="1" BeamPosition="0"/></BeamRoute><LaserLineSetting LaserLine="458" IntensityDev="0" IntensityLowDev="0" AOBSIntensityDev="-1" AOBSIntensityLowDev="-1" EnableDoubleMode="0" LineIndex="0" SequenceIndex="0" LineDeactivationFlags="0" IsLineChecked="1" OutCheckedIntensity="0" SuppressionMode="-1" IsVisible="1" CanDoFastModulation="1"/><LaserLineSetting LaserLine="476" IntensityDev="0" IntensityLowDev="0" AOBSIntensityDev="-1" AOBSIntensityLowDev="-1" EnableDoubleMode="0" LineIndex="1" SequenceIndex="0" LineDeactivationFlags="0" IsLineChecked="1" OutCheckedIntensity="0" SuppressionMode="-1" IsVisible="1" CanDoFastModulation="1"/><LaserLineSetting LaserLine="488" IntensityDev="3.99958249517364" IntensityLowDev="0" AOBSIntensityDev="100" AOBSIntensityLowDev="0" EnableDoubleMode="0" LineIndex="2" SequenceIndex="0" LineDeactivationFlags="0" IsLineChecked="1" OutCheckedIntensity="0" SuppressionMode="1" IsVisible="1" CanDoFastModulation="1"/><LaserLineSetting LaserLine="496" IntensityDev="0" IntensityLowDev="0" AOBSIntensityDev="-1" AOBSIntensityLowDev="-1" EnableDoubleMode="0" LineIndex="3" SequenceIndex="0" LineDeactivationFlags="0" IsLineChecked="1" OutCheckedIntensity="0" SuppressionMode="-1" IsVisible="1" CanDoFastModulation="1"/><LaserLineSetting LaserLine="514" IntensityDev="0" IntensityLowDev="0" AOBSIntensityDev="-1" AOBSIntensityLowDev="-1" EnableDoubleMode="0" LineIndex="4" SequenceIndex="0" LineDeactivationFlags="0" IsLineChecked="1" OutCheckedIntensity="0" SuppressionMode="-1" IsVisible="1" CanDoFastModulation="1"/></Aotf><Aotf Version="0" LightSourceName="SuperContVisible2" LightSourceType="4" OpenVirtual="0" IsChanged="0" ExcitationControlMode="0" ExcitationControlModeBegin="0" ExcitationControlModeEnd="0" CanDoPulseFreq="0" PulsFreq="0" CanDoTwoLaserPIE="0" TwoLaserPIEPossibleLastState="0" TwoLaserPIEActive="0"><BeamRoute Version="0"><BeamPosition BeamPositionLevel="0" BeamPosition="10"/><BeamPosition BeamPositionLevel="1" BeamPosition="1"/></BeamRoute><LaserLineSetting LaserLine="554" IntensityDev="0" IntensityLowDev="0" AOBSIntensityDev="-1" AOBSIntensityLowDev="-1" EnableDoubleMode="0" LineIndex="0" SequenceIndex="0" LineDeactivationFlags="0" IsLineChecked="1" OutCheckedIntensity="0" SuppressionMode="-1" IsVisible="1" CanDoFastModulation="1"/><LaserLineSetting LaserLine="478" IntensityDev="0" IntensityLowDev="0" AOBSIntensityDev="-1" AOBSIntensityLowDev="-1" EnableDoubleMode="0" LineIndex="1" SequenceIndex="0" LineDeactivationFlags="0" IsLineChecked="1" OutCheckedIntensity="0" SuppressionMode="-1" IsVisible="1" CanDoFastModulation="1"/><LaserLineSetting LaserLine="470" IntensityDev="0" IntensityLowDev="0" AOBSIntensityDev="-1" AOBSIntensityLowDev="-1" EnableDoubleMode="0" LineIndex="2" SequenceIndex="0" LineDeactivationFlags="0" IsLineChecked="0" OutCheckedIntensity="0" SuppressionMode="-1" IsVisible="0" CanDoFastModulation="1"/><LaserLineSetting LaserLine="471" IntensityDev="0" IntensityLowDev="0" AOBSIntensityDev="-1" AOBSIntensityLowDev="-1" EnableDoubleMode="0" LineIndex="3" SequenceIndex="0" LineDeactivationFlags="0" IsLineChecked="0" OutCheckedIntensity="0" SuppressionMode="-1" IsVisible="0" CanDoFastModulation="1"/><LaserLineSetting LaserLine="472" IntensityDev="0" IntensityLowDev="0" AOBSIntensityDev="-1" AOBSIntensityLowDev="-1" EnableDoubleMode="0" LineIndex="4" SequenceIndex="0" LineDeactivationFlags="0" IsLineChecked="0" OutCheckedIntensity="0" SuppressionMode="-1" IsVisible="0" CanDoFastModulation="1"/><LaserLineSetting LaserLine="670" IntensityDev="0" IntensityLowDev="0" AOBSIntensityDev="-1" AOBSIntensityLowDev="-1" EnableDoubleMode="0" LineIndex="5" SequenceIndex="0" LineDeactivationFlags="0" IsLineChecked="0" OutCheckedIntensity="0" SuppressionMode="-1" IsVisible="0" CanDoFastModulation="1"/><LaserLineSetting LaserLine="669" IntensityDev="0" IntensityLowDev="0" AOBSIntensityDev="-1" AOBSIntensityLowDev="-1" EnableDoubleMode="0" LineIndex="6" SequenceIndex="0" LineDeactivationFlags="0" IsLineChecked="0" OutCheckedIntensity="0" SuppressionMode="-1" IsVisible="0" CanDoFastModulation="1"/><LaserLineSetting LaserLine="668" IntensityDev="0" IntensityLowDev="0" AOBSIntensityDev="-1" AOBSIntensityLowDev="-1" EnableDoubleMode="0" LineIndex="7" SequenceIndex="0" LineDeactivationFlags="0" IsLineChecked="0" OutCheckedIntensity="0" SuppressionMode="-1" IsVisible="0" CanDoFastModulation="1"/></Aotf><Aotf Version="0" LightSourceName="STED" LightSourceType="5" OpenVirtual="0" IsChanged="1" CanDoPulseFreq="0" PulsFreq="0" CanDoTwoLaserPIE="0" TwoLaserPIEPossibleLastState="0" TwoLaserPIEActive="0"><BeamRoute Version="0"><BeamPosition BeamPositionLevel="0" BeamPosition="40"/></BeamRoute><LaserLineSetting LaserLine="592" IntensityDev="13.8090878937793" IntensityLowDev="0" AOBSIntensityDev="-1" AOBSIntensityLowDev="-1" EnableDoubleMode="0" LineIndex="0" SequenceIndex="0" LineDeactivationFlags="0" IsLineChecked="1" OutCheckedIntensity="0" SuppressionMode="-1" IsVisible="1" CanDoFastModulation="1"/><LaserLineSetting LaserLine="660" IntensityDev="0" IntensityLowDev="0" AOBSIntensityDev="-1" AOBSIntensityLowDev="-1" EnableDoubleMode="0" LineIndex="1" SequenceIndex="0" LineDeactivationFlags="0" IsLineChecked="1" OutCheckedIntensity="0" SuppressionMode="-1" IsVisible="1" CanDoFastModulation="1"/><LaserLineSetting LaserLine="775" IntensityDev="0" IntensityLowDev="0" AOBSIntensityDev="-1" AOBSIntensityLowDev="-1" EnableDoubleMode="0" LineIndex="2" SequenceIndex="0" LineDeactivationFlags="0" IsLineChecked="1" OutCheckedIntensity="0" SuppressionMode="-1" IsVisible="1" CanDoFastModulation="1"/></Aotf></AotfList><LUT_List><LUT Channel="1" LutName="Gray"/><LUT Channel="2" LutName="Green"/><LUT Channel="3" LutName="Red"/><LUT Channel="4" LutName="Blue"/><LUT Channel="5" LutName="Cyan"/><LUT Channel="100" LutName="Gray"/></LUT_List><DetectorList DetectorAutoSelection="1" InExternalDetectionMode="0"><Detector Name="PMT 1" Type="PMT" ScanType="Internal" Channel="1" ChannelName="Channel 1" IsActive="0" STEDDetectorMode="0" STEDDetectorModeName="other" STED_LateralSaturationFactor="0" Gain="596.723125047684" Offset="0" IsSTEDDetector="1" IsSRSDetector="0" DetectionRangeBegin="0" DetectionRangeEnd="0" Phase="0" IsFlimDetector="0" IsHPDDetector="0" CanDoTimeGate="0"/><Detector Name="HyD 2" Type="HyD" ScanType="Internal" Channel="2" ChannelName="Channel 2" IsActive="1" STEDDetectorMode="1" STEDDetectorModeName="Confocal" STED_LateralSaturationFactor="0" Gain="47.651812406577" Offset="-6.6666666666606E-03" IsSTEDDetector="1" IsSRSDetector="0" DetectionRangeBegin="0" DetectionRangeEnd="0" Phase="0" IsFlimDetector="0" IsHPDDetector="1" IsEnabled="1" IsHPDOverloaded="0" CanDoPhotonCounting="1" AcquisitionMode="0" AcquisitionModeName="PhotonIntegration" CanDoTimeGate="1" IsTimeGateActivated="0" TimeGatePulseStart="417" TimeGateWavelength="0" TimeGatePulseEnd="3917"/><Detector Name="PMT 3" Type="PMT" ScanType="Internal" Channel="3" ChannelName="Channel 3" IsActive="0" STEDDetectorMode="0" STEDDetectorModeName="other" STED_LateralSaturationFactor="0" Gain="0" Offset="0" IsSTEDDetector="1" IsSRSDetector="0" DetectionRangeBegin="0" DetectionRangeEnd="0" Phase="0" IsFlimDetector="0" IsHPDDetector="0" CanDoTimeGate="0"/><Detector Name="HyD 4" Type="HyD" ScanType="Internal" Channel="4" ChannelName="Channel 4" IsActive="0" STEDDetectorMode="0" STEDDetectorModeName="other" STED_LateralSaturationFactor="0" Gain="99.9981315396114" Offset="-6.6666666666606E-03" IsSTEDDetector="1" IsSRSDetector="0" DetectionRangeBegin="0" DetectionRangeEnd="0" Phase="0" IsFlimDetector="0" IsHPDDetector="1" IsEnabled="0" IsHPDOverloaded="0" CanDoPhotonCounting="1" AcquisitionMode="0" AcquisitionModeName="PhotonIntegration" CanDoTimeGate="1" IsTimeGateActivated="0" TimeGatePulseStart="0" TimeGateWavelength="0" TimeGatePulseEnd="3500"/><Detector Name="HyD 5" Type="HyD" ScanType="Internal" Channel="5" ChannelName="Channel 5" IsActive="0" STEDDetectorMode="0" STEDDetectorModeName="other" STED_LateralSaturationFactor="0" Gain="99.9981315396114" Offset="-6.6666666666606E-03" IsSTEDDetector="1" IsSRSDetector="0" DetectionRangeBegin="0" DetectionRangeEnd="0" Phase="0" IsFlimDetector="0" IsHPDDetector="1" IsEnabled="0" IsHPDOverloaded="0" CanDoPhotonCounting="1" AcquisitionMode="0" AcquisitionModeName="PhotonIntegration" CanDoTimeGate="1" IsTimeGateActivated="0" TimeGatePulseStart="0" TimeGateWavelength="0" TimeGatePulseEnd="3500"/><Detector Name="PMT Trans" Type="PMT" ScanType="TLD" Channel="100" ChannelName="Transmission Channel" IsActive="0" STEDDetectorMode="0" STEDDetectorModeName="other" STED_LateralSaturationFactor="0" Gain="0" Offset="0" IsSTEDDetector="0" IsSRSDetector="0" DetectionRangeBegin="0" DetectionRangeEnd="0" Phase="0" IsFlimDetector="0" IsHPDDetector="0" CanDoTimeGate="0"/></DetectorList><LaserArray><Laser Version="6" LightSourceType="1" LaserName="405 Diode" PowerState="Off" StedAlignFlag="0" CanDoLinearOutputPower="0" CanDoPulsing="0" CanDoOutputPowerWatt="1" HighPowerModeActive="0" LightSourceName="UV" OutputPowerWatt="0" Wavelength="405" CanDoChangeWavelength="0"><BeamRoute Version="0"><BeamPosition BeamPositionLevel="0" BeamPosition="30"/></BeamRoute></Laser><Laser Version="6" LightSourceType="0" LaserName="Argon" PowerState="On" StedAlignFlag="0" CanDoLinearOutputPower="1" CanDoPulsing="0" CanDoOutputPowerWatt="1" HighPowerModeActive="0" LightSourceName="Visible" OutputPowerWatt="28.5714285714286" OutputPowerPercentage="0.285714285714286" Wavelength="458" CanDoChangeWavelength="0"><BeamRoute Version="0"><BeamPosition BeamPositionLevel="0" BeamPosition="10"/><BeamPosition BeamPositionLevel="1" BeamPosition="0"/></BeamRoute></Laser><Laser Version="6" LightSourceType="4" LaserName="WLL" PowerState="On" StedAlignFlag="1" CanDoLinearOutputPower="1" CanDoPulsing="1" CanDoOutputPowerWatt="1" HighPowerModeActive="0" LightSourceName="SuperContVisible2" OutputPowerWatt="0" OutputPowerPercentage="0.7" Wavelength="0" CanDoChangeWavelength="0"><BeamRoute Version="0"><BeamPosition BeamPositionLevel="0" BeamPosition="10"/><BeamPosition BeamPositionLevel="1" BeamPosition="1"/></BeamRoute></Laser><Laser Version="6" LightSourceType="5" LaserName="STED 592" PowerState="On" StedAlignFlag="1" CanDoLinearOutputPower="1" CanDoPulsing="0" CanDoOutputPowerWatt="1" HighPowerModeActive="0" LightSourceName="STED" OutputPowerWatt="1.353" OutputPowerPercentage="0.9" Wavelength="592" CanDoChangeWavelength="0"><BeamRoute Version="0"><BeamPosition BeamPositionLevel="0" BeamPosition="40"/></BeamRoute></Laser><Laser Version="6" LightSourceType="5" LaserName="STED 660" PowerState="On" StedAlignFlag="0" CanDoLinearOutputPower="1" CanDoPulsing="0" CanDoOutputPowerWatt="1" HighPowerModeActive="0" LightSourceName="STED" OutputPowerWatt="1.353" OutputPowerPercentage="0.9" Wavelength="660" CanDoChangeWavelength="0"><BeamRoute Version="0"><BeamPosition BeamPositionLevel="0" BeamPosition="40"/></BeamRoute></Laser><Laser Version="6" LightSourceType="5" LaserName="STED 775" PowerState="On" StedAlignFlag="0" CanDoLinearOutputPower="1" CanDoPulsing="1" CanDoOutputPowerWatt="1" HighPowerModeActive="0" LightSourceName="STED" OutputPowerWatt="1.356" OutputPowerPercentage="0.9" Wavelength="775" CanDoChangeWavelength="0"><BeamRoute Version="0"><BeamPosition BeamPositionLevel="0" BeamPosition="40"/></BeamRoute></Laser></LaserArray><OnlineDyeSeparation Enabled="0" KeepRawImage="0" Detectors="0" Channels="0" Normalize="0"><OnlineDyeSeparationDetectorList/><OnlineDyeSeparationChannelList/></OnlineDyeSeparation><VariableBeamExpanderFactors CommonSettingEnabled="0" CommonFactor="1.03"/></ATLConfocalSettingDefinition><ATLConfocalSettingDefinition VersionNumber="15" UserSettingName="Seq. 2" CanDoSTED="1" IsSTEDActive="1" IsSwitchForPulsedStedWithMpActive="0" UseSystemOptimizedVoxelCalculation="1" STEDDelayTimeOffset="0" STEDDelayTimeOffset2="0" StedDelayWavelength="553" IsUserSettingNameSet="1" IsHydPulsedModeCoeffntManualActive="0" CanDoCSMode="1" ActiveCS_SubModeForTLD="0" ActiveCS_SubModeForTLDName="Scan-BF" RldFluoCubePos="3" RldCubeAutoSelectionEnabled="1" Pinhole="7.58640226628895E-05" PinholeAiry="0.500328018315646" EmissionWavelengthForPinholeAiryCalculation="580" FrameAverage="1" LineAverage="8" FrameAccumulation="1" Line_Accumulation="1" AreBleachPointsEnabled="0" IsRoiScanEnable="0" ZCompensationModes="0" WizardMode="0"><EasySRMappingArray><EasySRMapping Version="1" DepletionLine="592" IsPulsedLine="0" SRUpperBound_DepletionAotfIntensity="80" SRLowerBound_DepletionAotfIntensity="0" SRUpperPosition_DepletionAotfIntensity="100" SRLowerPosition_DepletionAotfIntensity="0" SRUpperBound_GateStart="1800" SRLowerBound_GateStart="300" SRUpperPosition_GateStart="85" SRLowerPosition_GateStart="0" SRUpperBound_DetectorGain="500" SRLowerBound_DetectorGain="100" SRUpperPosition_DetectorGain="100" SRLowerPosition_DetectorGain="0" SRUpperBound_ExcitationAotfFactor="3" SRLowerBound_ExcitationAotfFactor="1" SRUpperPosition_ExcitationAotfFactor="100" SRLowerPosition_ExcitationAotfFactor="0" ThreeDUpperBound_BeamSelection="80" ThreeDLowerBound_BeamSelection="0" ThreeDUpperPosition_BeamSelection="100" ThreeDLowerPosition_BeamSelection="0" GentleZoomCompensationEnabled="0" GentleUpperBound_LineAverage="32" GentleLowerBound_LineAverage="1" GentleUpperPosition_LineAverage="100" GentleLowerPosition_LineAverage="0" ZStepUpperBound_PinholeAiry="0.4" ZStepLowerBound_PinholeAiry="1" ZStepUpperPosition_PinholeAiry="120" ZStepLowerPosition_PinholeAiry="461" SamplingFactor="2.5" GateEnd="6000"/><EasySRMapping Version="1" DepletionLine="660" IsPulsedLine="0" SRUpperBound_DepletionAotfIntensity="80" SRLowerBound_DepletionAotfIntensity="0" SRUpperPosition_DepletionAotfIntensity="100" SRLowerPosition_DepletionAotfIntensity="0" SRUpperBound_GateStart="2000" SRLowerBound_GateStart="300" SRUpperPosition_GateStart="70" SRLowerPosition_GateStart="0" SRUpperBound_DetectorGain="500" SRLowerBound_DetectorGain="120" SRUpperPosition_DetectorGain="100" SRLowerPosition_DetectorGain="0" SRUpperBound_ExcitationAotfFactor="3" SRLowerBound_ExcitationAotfFactor="1" SRUpperPosition_ExcitationAotfFactor="100" SRLowerPosition_ExcitationAotfFactor="0" ThreeDUpperBound_BeamSelection="80" ThreeDLowerBound_BeamSelection="0" ThreeDUpperPosition_BeamSelection="100" ThreeDLowerPosition_BeamSelection="0" GentleZoomCompensationEnabled="0" GentleUpperBound_LineAverage="32" GentleLowerBound_LineAverage="1" GentleUpperPosition_LineAverage="100" GentleLowerPosition_LineAverage="0" ZStepUpperBound_PinholeAiry="0.4" ZStepLowerBound_PinholeAiry="1" ZStepUpperPosition_PinholeAiry="120" ZStepLowerPosition_PinholeAiry="503" SamplingFactor="2.5" GateEnd="6000"/><EasySRMapping Version="1" DepletionLine="775" IsPulsedLine="1" SRUpperBound_DepletionAotfIntensity="80" SRLowerBound_DepletionAotfIntensity="0" SRUpperPosition_DepletionAotfIntensity="100" SRLowerPosition_DepletionAotfIntensity="0" SRUpperBound_GateStart="500" SRLowerBound_GateStart="500" SRUpperPosition_GateStart="100" SRLowerPosition_GateStart="0" SRUpperBound_DetectorGain="500" SRLowerBound_DetectorGain="150" SRUpperPosition_DetectorGain="100" SRLowerPosition_DetectorGain="0" SRUpperBound_ExcitationAotfFactor="3.5" SRLowerBound_ExcitationAotfFactor="1" SRUpperPosition_ExcitationAotfFactor="100" SRLowerPosition_ExcitationAotfFactor="0" ThreeDUpperBound_BeamSelection="80" ThreeDLowerBound_BeamSelection="0" ThreeDUpperPosition_BeamSelection="100" ThreeDLowerPosition_BeamSelection="0" GentleZoomCompensationEnabled="0" GentleUpperBound_LineAverage="48" GentleLowerBound_LineAverage="4" GentleUpperPosition_LineAverage="100" GentleLowerPosition_LineAverage="0" ZStepUpperBound_PinholeAiry="0.4" ZStepLowerBound_PinholeAiry="1" ZStepUpperPosition_PinholeAiry="120" ZStepLowerPosition_PinholeAiry="605" SamplingFactor="3.5" GateEnd="6000"/></EasySRMappingArray><EasySRSlider SRRelative="75" ThreeDRelative="0" GentleRelative="25"/><ShutterList><Shutter Version="0" LightSourceType="1" LightSourceName="UV" IsActive="0"><BeamRoute Version="0"><BeamPosition BeamPositionLevel="0" BeamPosition="30"/></BeamRoute></Shutter><Shutter Version="0" LightSourceType="0" LightSourceName="Visible" IsActive="0"><BeamRoute Version="0"><BeamPosition BeamPositionLevel="0" BeamPosition="10"/><BeamPosition BeamPositionLevel="1" BeamPosition="0"/></BeamRoute></Shutter><Shutter Version="0" LightSourceType="4" LightSourceName="SuperContVisible2" IsActive="1"><BeamRoute Version="0"><BeamPosition BeamPositionLevel="0" BeamPosition="10"/><BeamPosition BeamPositionLevel="1" BeamPosition="1"/></BeamRoute></Shutter><Shutter Version="0" LightSourceType="5" LightSourceName="STED" IsActive="0"><BeamRoute Version="0"><BeamPosition BeamPositionLevel="0" BeamPosition="40"/></BeamRoute></Shutter></ShutterList><FilterWheel FluorifierAutoSelection="1" BeamSplitterAutoSelection="0" StedBeamSelectionPinholeCoupling="0" MultiFunctionPortAutoSelection="0" BeamMergerAutoSelectionEnabled="0" RldBlockingFilterAutoSelectionEnabled="0"><Wheel Version="0" Qualifier="160" FilterWheelName="Galvo Slider" FilterIndex="0" FilterName="Galvo X Normal " IsSpectrumTurnMode="0" FilterSpectrumPos="0" IndexChanged="0" SpectrumChanged="0"><BeamRoute Version="0"/></Wheel><Wheel Version="0" Qualifier="131" FilterWheelName="Notch FW 2" FilterIndex="0" FilterName="Empty" IsSpectrumTurnMode="0" FilterSpectrumPos="0" IndexChanged="0" SpectrumChanged="0"><BeamRoute Version="0"/></Wheel><Wheel Version="0" Qualifier="130" FilterWheelName="Polarization FW" FilterIndex="0" FilterName="Empty" IsSpectrumTurnMode="0" FilterSpectrumPos="79296" IndexChanged="1" SpectrumChanged="0"><BeamRoute Version="0"/></Wheel><Wheel Version="0" Qualifier="200" FilterWheelName="Galvo Resonant Pan" FilterIndex="0" FilterName="Galvo X Pan Center " IsSpectrumTurnMode="0" FilterSpectrumPos="0" IndexChanged="0" SpectrumChanged="0"><BeamRoute Version="0"/></Wheel><Wheel Version="0" Qualifier="219" FilterWheelName="STED Beam Selection" FilterIndex="0" FilterName="STED Beam 1 " IsSpectrumTurnMode="0" FilterSpectrumPos="2240" IndexChanged="0" SpectrumChanged="0"><BeamRoute Version="0"/></Wheel><Wheel Version="0" Qualifier="220" FilterWheelName="STED Cleanup Slider" FilterIndex="1" FilterName="CleanUp 592" IsSpectrumTurnMode="0" FilterSpectrumPos="0" IndexChanged="0" SpectrumChanged="0"><BeamRoute Version="0"/></Wheel><Wheel Version="0" Qualifier="221" FilterWheelName="STED Beam Slider" FilterIndex="1" FilterName="SD 592" IsSpectrumTurnMode="0" FilterSpectrumPos="0" IndexChanged="0" SpectrumChanged="0"><BeamRoute Version="0"/></Wheel><Wheel Version="0" Qualifier="216" FilterWheelName="STED Phase Filter Beam 1" FilterIndex="2" FilterName="Vortex 600" IsSpectrumTurnMode="0" FilterSpectrumPos="0" IndexChanged="0" SpectrumChanged="0"><BeamRoute Version="0"/></Wheel><Wheel Version="0" Qualifier="217" FilterWheelName="STED Phase Filter Beam 2" FilterIndex="6" FilterName="Blocking " IsSpectrumTurnMode="0" FilterSpectrumPos="0" IndexChanged="0" SpectrumChanged="0"><BeamRoute Version="0"/></Wheel><Wheel Version="0" Qualifier="170" FilterWheelName="Target Slider" FilterIndex="0" FilterName="Target Park " IsSpectrumTurnMode="0" FilterSpectrumPos="0" IndexChanged="0" SpectrumChanged="0"><BeamRoute Version="0"/></Wheel><Wheel Version="0" Qualifier="31" FilterWheelName="X2 Lens Changer" FilterIndex="1" FilterName="CS2 UV Optics 2 " IsSpectrumTurnMode="0" FilterSpectrumPos="0" IndexChanged="0" SpectrumChanged="0"><BeamRoute Version="0"/></Wheel></FilterWheel><Spectro><MultiBand Channel="1" ChannelName="Channel 1" LeftWorld="380" RightWorld="385" TargetWaveLengthBegin="380" TargetWaveLengthEnd="385" DyeName=""/><MultiBand Channel="2" ChannelName="Channel 2" LeftWorld="493" RightWorld="549" TargetWaveLengthBegin="493" TargetWaveLengthEnd="549" DyeName="Leica/EGFP"/><MultiBand Channel="3" ChannelName="Channel 3" LeftWorld="552" RightWorld="557" TargetWaveLengthBegin="552" TargetWaveLengthEnd="557" DyeName=""/><MultiBand Channel="4" ChannelName="Channel 4" LeftWorld="570" RightWorld="644" TargetWaveLengthBegin="570" TargetWaveLengthEnd="644" DyeName=""/><MultiBand Channel="5" ChannelName="Channel 5" LeftWorld="654" RightWorld="779" TargetWaveLengthBegin="654" TargetWaveLengthEnd="779" DyeName=""/></Spectro><AotfList><Aotf Version="0" LightSourceName="UV" LightSourceType="1" OpenVirtual="0" IsChanged="0" CanDoPulseFreq="0" PulsFreq="0" CanDoTwoLaserPIE="0" TwoLaserPIEPossibleLastState="0" TwoLaserPIEActive="0"><BeamRoute Version="0"><BeamPosition BeamPositionLevel="0" BeamPosition="30"/></BeamRoute><LaserLineSetting LaserLine="405" IntensityDev="0" IntensityLowDev="0" AOBSIntensityDev="-1" AOBSIntensityLowDev="-1" EnableDoubleMode="0" LineIndex="0" SequenceIndex="0" LineDeactivationFlags="0" IsLineChecked="1" OutCheckedIntensity="0" SuppressionMode="-1" IsVisible="1" CanDoFastModulation="1"/></Aotf><Aotf Version="0" LightSourceName="Visible" LightSourceType="0" OpenVirtual="0" IsChanged="0" CanDoPulseFreq="0" PulsFreq="0" CanDoTwoLaserPIE="0" TwoLaserPIEPossibleLastState="0" TwoLaserPIEActive="0"><BeamRoute Version="0"><BeamPosition BeamPositionLevel="0" BeamPosition="10"/><BeamPosition BeamPositionLevel="1" BeamPosition="0"/></BeamRoute><LaserLineSetting LaserLine="458" IntensityDev="0" IntensityLowDev="0" AOBSIntensityDev="-1" AOBSIntensityLowDev="-1" EnableDoubleMode="0" LineIndex="0" SequenceIndex="0" LineDeactivationFlags="0" IsLineChecked="1" OutCheckedIntensity="0" SuppressionMode="-1" IsVisible="1" CanDoFastModulation="1"/><LaserLineSetting LaserLine="476" IntensityDev="0" IntensityLowDev="0" AOBSIntensityDev="-1" AOBSIntensityLowDev="-1" EnableDoubleMode="0" LineIndex="1" SequenceIndex="0" LineDeactivationFlags="0" IsLineChecked="1" OutCheckedIntensity="0" SuppressionMode="-1" IsVisible="1" CanDoFastModulation="1"/><LaserLineSetting LaserLine="488" IntensityDev="3.99958249517364" IntensityLowDev="0" AOBSIntensityDev="100" AOBSIntensityLowDev="0" EnableDoubleMode="0" LineIndex="2" SequenceIndex="0" LineDeactivationFlags="0" IsLineChecked="1" OutCheckedIntensity="0" SuppressionMode="1" IsVisible="1" CanDoFastModulation="1"/><LaserLineSetting LaserLine="496" IntensityDev="0" IntensityLowDev="0" AOBSIntensityDev="-1" AOBSIntensityLowDev="-1" EnableDoubleMode="0" LineIndex="3" SequenceIndex="0" LineDeactivationFlags="0" IsLineChecked="1" OutCheckedIntensity="0" SuppressionMode="-1" IsVisible="1" CanDoFastModulation="1"/><LaserLineSetting LaserLine="514" IntensityDev="0" IntensityLowDev="0" AOBSIntensityDev="-1" AOBSIntensityLowDev="-1" EnableDoubleMode="0" LineIndex="4" SequenceIndex="0" LineDeactivationFlags="0" IsLineChecked="1" OutCheckedIntensity="0" SuppressionMode="-1" IsVisible="1" CanDoFastModulation="1"/></Aotf><Aotf Version="0" LightSourceName="SuperContVisible2" LightSourceType="4" OpenVirtual="0" IsChanged="1" ExcitationControlMode="0" ExcitationControlModeBegin="0" ExcitationControlModeEnd="0" CanDoPulseFreq="0" PulsFreq="0" CanDoTwoLaserPIE="0" TwoLaserPIEPossibleLastState="0" TwoLaserPIEActive="0"><BeamRoute Version="0"><BeamPosition BeamPositionLevel="0" BeamPosition="10"/><BeamPosition BeamPositionLevel="1" BeamPosition="1"/></BeamRoute><LaserLineSetting LaserLine="553" IntensityDev="74.966778963454" IntensityLowDev="0" AOBSIntensityDev="100" AOBSIntensityLowDev="-1" EnableDoubleMode="0" LineIndex="0" SequenceIndex="0" LineDeactivationFlags="0" IsLineChecked="1" OutCheckedIntensity="0" SuppressionMode="1" IsVisible="1" CanDoFastModulation="1"/><LaserLineSetting LaserLine="478" IntensityDev="0" IntensityLowDev="0" AOBSIntensityDev="-1" AOBSIntensityLowDev="-1" EnableDoubleMode="0" LineIndex="1" SequenceIndex="0" LineDeactivationFlags="0" IsLineChecked="1" OutCheckedIntensity="0" SuppressionMode="-1" IsVisible="1" CanDoFastModulation="1"/><LaserLineSetting LaserLine="470" IntensityDev="0" IntensityLowDev="0" AOBSIntensityDev="-1" AOBSIntensityLowDev="-1" EnableDoubleMode="0" LineIndex="2" SequenceIndex="0" LineDeactivationFlags="0" IsLineChecked="0" OutCheckedIntensity="0" SuppressionMode="-1" IsVisible="0" CanDoFastModulation="1"/><LaserLineSetting LaserLine="471" IntensityDev="0" IntensityLowDev="0" AOBSIntensityDev="-1" AOBSIntensityLowDev="-1" EnableDoubleMode="0" LineIndex="3" SequenceIndex="0" LineDeactivationFlags="0" IsLineChecked="0" OutCheckedIntensity="0" SuppressionMode="-1" IsVisible="0" CanDoFastModulation="1"/><LaserLineSetting LaserLine="472" IntensityDev="0" IntensityLowDev="0" AOBSIntensityDev="-1" AOBSIntensityLowDev="-1" EnableDoubleMode="0" LineIndex="4" SequenceIndex="0" LineDeactivationFlags="0" IsLineChecked="0" OutCheckedIntensity="0" SuppressionMode="-1" IsVisible="0" CanDoFastModulation="1"/><LaserLineSetting LaserLine="670" IntensityDev="0" IntensityLowDev="0" AOBSIntensityDev="-1" AOBSIntensityLowDev="-1" EnableDoubleMode="0" LineIndex="5" SequenceIndex="0" LineDeactivationFlags="0" IsLineChecked="0" OutCheckedIntensity="0" SuppressionMode="-1" IsVisible="0" CanDoFastModulation="1"/><LaserLineSetting LaserLine="669" IntensityDev="0" IntensityLowDev="0" AOBSIntensityDev="-1" AOBSIntensityLowDev="-1" EnableDoubleMode="0" LineIndex="6" SequenceIndex="0" LineDeactivationFlags="0" IsLineChecked="0" OutCheckedIntensity="0" SuppressionMode="-1" IsVisible="0" CanDoFastModulation="1"/><LaserLineSetting LaserLine="668" IntensityDev="0" IntensityLowDev="0" AOBSIntensityDev="-1" AOBSIntensityLowDev="-1" EnableDoubleMode="0" LineIndex="7" SequenceIndex="0" LineDeactivationFlags="0" IsLineChecked="0" OutCheckedIntensity="0" SuppressionMode="-1" IsVisible="0" CanDoFastModulation="1"/></Aotf><Aotf Version="0" LightSourceName="STED" LightSourceType="5" OpenVirtual="0" IsChanged="0" CanDoPulseFreq="0" PulsFreq="0" CanDoTwoLaserPIE="0" TwoLaserPIEPossibleLastState="0" TwoLaserPIEActive="0"><BeamRoute Version="0"><BeamPosition BeamPositionLevel="0" BeamPosition="40"/></BeamRoute><LaserLineSetting LaserLine="592" IntensityDev="13.8090878937793" IntensityLowDev="0" AOBSIntensityDev="-1" AOBSIntensityLowDev="-1" EnableDoubleMode="0" LineIndex="0" SequenceIndex="0" LineDeactivationFlags="0" IsLineChecked="1" OutCheckedIntensity="0" SuppressionMode="-1" IsVisible="1" CanDoFastModulation="1"/><LaserLineSetting LaserLine="660" IntensityDev="0" IntensityLowDev="0" AOBSIntensityDev="-1" AOBSIntensityLowDev="-1" EnableDoubleMode="0" LineIndex="1" SequenceIndex="0" LineDeactivationFlags="0" IsLineChecked="1" OutCheckedIntensity="0" SuppressionMode="-1" IsVisible="1" CanDoFastModulation="1"/><LaserLineSetting LaserLine="775" IntensityDev="0" IntensityLowDev="0" AOBSIntensityDev="-1" AOBSIntensityLowDev="-1" EnableDoubleMode="0" LineIndex="2" SequenceIndex="0" LineDeactivationFlags="0" IsLineChecked="1" OutCheckedIntensity="0" SuppressionMode="-1" IsVisible="1" CanDoFastModulation="1"/></Aotf></AotfList><LUT_List><LUT Channel="1" LutName="Gray"/><LUT Channel="2" LutName="Green"/><LUT Channel="3" LutName="Red"/><LUT Channel="4" LutName="Red"/><LUT Channel="5" LutName="Cyan"/><LUT Channel="100" LutName="Gray"/></LUT_List><DetectorList DetectorAutoSelection="1" InExternalDetectionMode="0"><Detector Name="PMT 1" Type="PMT" ScanType="Internal" Channel="1" ChannelName="Channel 1" IsActive="0" STEDDetectorMode="0" STEDDetectorModeName="other" STED_LateralSaturationFactor="0" Gain="596.723125047684" Offset="0" IsSTEDDetector="1" IsSRSDetector="0" DetectionRangeBegin="0" DetectionRangeEnd="0" Phase="0" IsFlimDetector="0" IsHPDDetector="0" CanDoTimeGate="0"/><Detector Name="HyD 2" Type="HyD" ScanType="Internal" Channel="2" ChannelName="Channel 2" IsActive="0" STEDDetectorMode="0" STEDDetectorModeName="other" STED_LateralSaturationFactor="0" Gain="47.651812406577" Offset="-6.6666666666606E-03" IsSTEDDetector="1" IsSRSDetector="0" DetectionRangeBegin="0" DetectionRangeEnd="0" Phase="0" IsFlimDetector="0" IsHPDDetector="1" IsEnabled="0" IsHPDOverloaded="0" CanDoPhotonCounting="1" AcquisitionMode="0" AcquisitionModeName="PhotonIntegration" CanDoTimeGate="1" IsTimeGateActivated="0" TimeGatePulseStart="417" TimeGateWavelength="0" TimeGatePulseEnd="3917"/><Detector Name="PMT 3" Type="PMT" ScanType="Internal" Channel="3" ChannelName="Channel 3" IsActive="0" STEDDetectorMode="0" STEDDetectorModeName="other" STED_LateralSaturationFactor="0" Gain="0" Offset="0" IsSTEDDetector="1" IsSRSDetector="0" DetectionRangeBegin="0" DetectionRangeEnd="0" Phase="0" IsFlimDetector="0" IsHPDDetector="0" CanDoTimeGate="0"/><Detector Name="HyD 4" Type="HyD" ScanType="Internal" Channel="4" ChannelName="Channel 4" IsActive="1" STEDDetectorMode="1" STEDDetectorModeName="Confocal" STED_LateralSaturationFactor="0" Gain="99.9981315396114" Offset="-6.6666666666606E-03" IsSTEDDetector="1" IsSRSDetector="0" DetectionRangeBegin="0" DetectionRangeEnd="0" Phase="0" IsFlimDetector="0" IsHPDDetector="1" IsEnabled="1" IsHPDOverloaded="0" CanDoPhotonCounting="1" AcquisitionMode="0" AcquisitionModeName="PhotonIntegration" CanDoTimeGate="1" IsTimeGateActivated="0" TimeGatePulseStart="0" TimeGateWavelength="0" TimeGatePulseEnd="3500"/><Detector Name="HyD 5" Type="HyD" ScanType="Internal" Channel="5" ChannelName="Channel 5" IsActive="0" STEDDetectorMode="0" STEDDetectorModeName="other" STED_LateralSaturationFactor="0" Gain="99.9981315396114" Offset="-6.6666666666606E-03" IsSTEDDetector="1" IsSRSDetector="0" DetectionRangeBegin="0" DetectionRangeEnd="0" Phase="0" IsFlimDetector="0" IsHPDDetector="1" IsEnabled="0" IsHPDOverloaded="0" CanDoPhotonCounting="1" AcquisitionMode="0" AcquisitionModeName="PhotonIntegration" CanDoTimeGate="1" IsTimeGateActivated="0" TimeGatePulseStart="0" TimeGateWavelength="0" TimeGatePulseEnd="3500"/><Detector Name="PMT Trans" Type="PMT" ScanType="TLD" Channel="100" ChannelName="Transmission Channel" IsActive="0" STEDDetectorMode="0" STEDDetectorModeName="other" STED_LateralSaturationFactor="0" Gain="0" Offset="0" IsSTEDDetector="0" IsSRSDetector="0" DetectionRangeBegin="0" DetectionRangeEnd="0" Phase="0" IsFlimDetector="0" IsHPDDetector="0" CanDoTimeGate="0"/></DetectorList><LaserArray><Laser Version="6" LightSourceType="1" LaserName="405 Diode" PowerState="Off" StedAlignFlag="0" CanDoLinearOutputPower="0" CanDoPulsing="0" CanDoOutputPowerWatt="1" HighPowerModeActive="0" LightSourceName="UV" OutputPowerWatt="0" Wavelength="405" CanDoChangeWavelength="0"><BeamRoute Version="0"><BeamPosition BeamPositionLevel="0" BeamPosition="30"/></BeamRoute></Laser><Laser Version="6" LightSourceType="0" LaserName="Argon" PowerState="On" StedAlignFlag="0" CanDoLinearOutputPower="1" CanDoPulsing="0" CanDoOutputPowerWatt="1" HighPowerModeActive="0" LightSourceName="Visible" OutputPowerWatt="28.5714285714286" OutputPowerPercentage="0.285714285714286" Wavelength="458" CanDoChangeWavelength="0"><BeamRoute Version="0"><BeamPosition BeamPositionLevel="0" BeamPosition="10"/><BeamPosition BeamPositionLevel="1" BeamPosition="0"/></BeamRoute></Laser><Laser Version="6" LightSourceType="4" LaserName="WLL" PowerState="On" StedAlignFlag="1" CanDoLinearOutputPower="1" CanDoPulsing="1" CanDoOutputPowerWatt="1" HighPowerModeActive="0" LightSourceName="SuperContVisible2" OutputPowerWatt="0" OutputPowerPercentage="0.7" Wavelength="0" CanDoChangeWavelength="0"><BeamRoute Version="0"><BeamPosition BeamPositionLevel="0" BeamPosition="10"/><BeamPosition BeamPositionLevel="1" BeamPosition="1"/></BeamRoute></Laser><Laser Version="6" LightSourceType="5" LaserName="STED 592" PowerState="On" StedAlignFlag="1" CanDoLinearOutputPower="1" CanDoPulsing="0" CanDoOutputPowerWatt="1" HighPowerModeActive="0" LightSourceName="STED" OutputPowerWatt="1.353" OutputPowerPercentage="0.9" Wavelength="592" CanDoChangeWavelength="0"><BeamRoute Version="0"><BeamPosition BeamPositionLevel="0" BeamPosition="40"/></BeamRoute></Laser><Laser Version="6" LightSourceType="5" LaserName="STED 660" PowerState="On" StedAlignFlag="0" CanDoLinearOutputPower="1" CanDoPulsing="0" CanDoOutputPowerWatt="1" HighPowerModeActive="0" LightSourceName="STED" OutputPowerWatt="1.351" OutputPowerPercentage="0.9" Wavelength="660" CanDoChangeWavelength="0"><BeamRoute Version="0"><BeamPosition BeamPositionLevel="0" BeamPosition="40"/></BeamRoute></Laser><Laser Version="6" LightSourceType="5" LaserName="STED 775" PowerState="On" StedAlignFlag="0" CanDoLinearOutputPower="1" CanDoPulsing="1" CanDoOutputPowerWatt="1" HighPowerModeActive="0" LightSourceName="STED" OutputPowerWatt="1.356" OutputPowerPercentage="0.9" Wavelength="775" CanDoChangeWavelength="0"><BeamRoute Version="0"><BeamPosition BeamPositionLevel="0" BeamPosition="40"/></BeamRoute></Laser></LaserArray><OnlineDyeSeparation Enabled="0" KeepRawImage="0" Detectors="0" Channels="0" Normalize="0"><OnlineDyeSeparationDetectorList/><OnlineDyeSeparationChannelList/></OnlineDyeSeparation><VariableBeamExpanderFactors CommonSettingEnabled="0" CommonFactor="1.03"/></ATLConfocalSettingDefinition><ATLConfocalSettingDefinition VersionNumber="15" UserSettingName="Seq. 3" CanDoSTED="1" IsSTEDActive="1" IsSwitchForPulsedStedWithMpActive="0" UseSystemOptimizedVoxelCalculation="1" STEDDelayTimeOffset="0" STEDDelayTimeOffset2="0" StedDelayWavelength="645" IsUserSettingNameSet="1" IsHydPulsedModeCoeffntManualActive="0" CanDoCSMode="1" ActiveCS_SubModeForTLD="0" ActiveCS_SubModeForTLDName="Scan-BF" RldFluoCubePos="3" RldCubeAutoSelectionEnabled="1" Pinhole="7.58640226628895E-05" PinholeAiry="0.500328018315646" EmissionWavelengthForPinholeAiryCalculation="580" FrameAverage="1" LineAverage="8" FrameAccumulation="1" Line_Accumulation="1" AreBleachPointsEnabled="0" IsRoiScanEnable="0" ZCompensationModes="0" WizardMode="0"><EasySRMappingArray><EasySRMapping Version="1" DepletionLine="592" IsPulsedLine="0" SRUpperBound_DepletionAotfIntensity="80" SRLowerBound_DepletionAotfIntensity="0" SRUpperPosition_DepletionAotfIntensity="100" SRLowerPosition_DepletionAotfIntensity="0" SRUpperBound_GateStart="1800" SRLowerBound_GateStart="300" SRUpperPosition_GateStart="85" SRLowerPosition_GateStart="0" SRUpperBound_DetectorGain="500" SRLowerBound_DetectorGain="100" SRUpperPosition_DetectorGain="100" SRLowerPosition_DetectorGain="0" SRUpperBound_ExcitationAotfFactor="3" SRLowerBound_ExcitationAotfFactor="1" SRUpperPosition_ExcitationAotfFactor="100" SRLowerPosition_ExcitationAotfFactor="0" ThreeDUpperBound_BeamSelection="80" ThreeDLowerBound_BeamSelection="0" ThreeDUpperPosition_BeamSelection="100" ThreeDLowerPosition_BeamSelection="0" GentleZoomCompensationEnabled="0" GentleUpperBound_LineAverage="32" GentleLowerBound_LineAverage="1" GentleUpperPosition_LineAverage="100" GentleLowerPosition_LineAverage="0" ZStepUpperBound_PinholeAiry="0.4" ZStepLowerBound_PinholeAiry="1" ZStepUpperPosition_PinholeAiry="120" ZStepLowerPosition_PinholeAiry="461" SamplingFactor="2.5" GateEnd="6000"/><EasySRMapping Version="1" DepletionLine="660" IsPulsedLine="0" SRUpperBound_DepletionAotfIntensity="80" SRLowerBound_DepletionAotfIntensity="0" SRUpperPosition_DepletionAotfIntensity="100" SRLowerPosition_DepletionAotfIntensity="0" SRUpperBound_GateStart="2000" SRLowerBound_GateStart="300" SRUpperPosition_GateStart="70" SRLowerPosition_GateStart="0" SRUpperBound_DetectorGain="500" SRLowerBound_DetectorGain="120" SRUpperPosition_DetectorGain="100" SRLowerPosition_DetectorGain="0" SRUpperBound_ExcitationAotfFactor="3" SRLowerBound_ExcitationAotfFactor="1" SRUpperPosition_ExcitationAotfFactor="100" SRLowerPosition_ExcitationAotfFactor="0" ThreeDUpperBound_BeamSelection="80" ThreeDLowerBound_BeamSelection="0" ThreeDUpperPosition_BeamSelection="100" ThreeDLowerPosition_BeamSelection="0" GentleZoomCompensationEnabled="0" GentleUpperBound_LineAverage="32" GentleLowerBound_LineAverage="1" GentleUpperPosition_LineAverage="100" GentleLowerPosition_LineAverage="0" ZStepUpperBound_PinholeAiry="0.4" ZStepLowerBound_PinholeAiry="1" ZStepUpperPosition_PinholeAiry="120" ZStepLowerPosition_PinholeAiry="503" SamplingFactor="2.5" GateEnd="6000"/><EasySRMapping Version="1" DepletionLine="775" IsPulsedLine="1" SRUpperBound_DepletionAotfIntensity="80" SRLowerBound_DepletionAotfIntensity="0" SRUpperPosition_DepletionAotfIntensity="100" SRLowerPosition_DepletionAotfIntensity="0" SRUpperBound_GateStart="500" SRLowerBound_GateStart="500" SRUpperPosition_GateStart="100" SRLowerPosition_GateStart="0" SRUpperBound_DetectorGain="500" SRLowerBound_DetectorGain="150" SRUpperPosition_DetectorGain="100" SRLowerPosition_DetectorGain="0" SRUpperBound_ExcitationAotfFactor="3.5" SRLowerBound_ExcitationAotfFactor="1" SRUpperPosition_ExcitationAotfFactor="100" SRLowerPosition_ExcitationAotfFactor="0" ThreeDUpperBound_BeamSelection="80" ThreeDLowerBound_BeamSelection="0" ThreeDUpperPosition_BeamSelection="100" ThreeDLowerPosition_BeamSelection="0" GentleZoomCompensationEnabled="0" GentleUpperBound_LineAverage="48" GentleLowerBound_LineAverage="4" GentleUpperPosition_LineAverage="100" GentleLowerPosition_LineAverage="0" ZStepUpperBound_PinholeAiry="0.4" ZStepLowerBound_PinholeAiry="1" ZStepUpperPosition_PinholeAiry="120" ZStepLowerPosition_PinholeAiry="605" SamplingFactor="3.5" GateEnd="6000"/></EasySRMappingArray><EasySRSlider SRRelative="75" ThreeDRelative="0" GentleRelative="25"/><ShutterList><Shutter Version="0" LightSourceType="1" LightSourceName="UV" IsActive="0"><BeamRoute Version="0"><BeamPosition BeamPositionLevel="0" BeamPosition="30"/></BeamRoute></Shutter><Shutter Version="0" LightSourceType="0" LightSourceName="Visible" IsActive="0"><BeamRoute Version="0"><BeamPosition BeamPositionLevel="0" BeamPosition="10"/><BeamPosition BeamPositionLevel="1" BeamPosition="0"/></BeamRoute></Shutter><Shutter Version="0" LightSourceType="4" LightSourceName="SuperContVisible2" IsActive="1"><BeamRoute Version="0"><BeamPosition BeamPositionLevel="0" BeamPosition="10"/><BeamPosition BeamPositionLevel="1" BeamPosition="1"/></BeamRoute></Shutter><Shutter Version="0" LightSourceType="5" LightSourceName="STED" IsActive="0"><BeamRoute Version="0"><BeamPosition BeamPositionLevel="0" BeamPosition="40"/></BeamRoute></Shutter></ShutterList><FilterWheel FluorifierAutoSelection="1" BeamSplitterAutoSelection="0" StedBeamSelectionPinholeCoupling="0" MultiFunctionPortAutoSelection="0" BeamMergerAutoSelectionEnabled="0" RldBlockingFilterAutoSelectionEnabled="0"><Wheel Version="0" Qualifier="160" FilterWheelName="Galvo Slider" FilterIndex="0" FilterName="Galvo X Normal " IsSpectrumTurnMode="0" FilterSpectrumPos="0" IndexChanged="0" SpectrumChanged="0"><BeamRoute Version="0"/></Wheel><Wheel Version="0" Qualifier="131" FilterWheelName="Notch FW 2" FilterIndex="0" FilterName="Empty" IsSpectrumTurnMode="0" FilterSpectrumPos="0" IndexChanged="0" SpectrumChanged="0"><BeamRoute Version="0"/></Wheel><Wheel Version="0" Qualifier="130" FilterWheelName="Polarization FW" FilterIndex="0" FilterName="Empty" IsSpectrumTurnMode="0" FilterSpectrumPos="79296" IndexChanged="0" SpectrumChanged="0"><BeamRoute Version="0"/></Wheel><Wheel Version="0" Qualifier="200" FilterWheelName="Galvo Resonant Pan" FilterIndex="0" FilterName="Galvo X Pan Center " IsSpectrumTurnMode="0" FilterSpectrumPos="0" IndexChanged="0" SpectrumChanged="0"><BeamRoute Version="0"/></Wheel><Wheel Version="0" Qualifier="219" FilterWheelName="STED Beam Selection" FilterIndex="0" FilterName="STED Beam 1 " IsSpectrumTurnMode="0" FilterSpectrumPos="2240" IndexChanged="0" SpectrumChanged="0"><BeamRoute Version="0"/></Wheel><Wheel Version="0" Qualifier="220" FilterWheelName="STED Cleanup Slider" FilterIndex="1" FilterName="CleanUp 592" IsSpectrumTurnMode="0" FilterSpectrumPos="0" IndexChanged="0" SpectrumChanged="0"><BeamRoute Version="0"/></Wheel><Wheel Version="0" Qualifier="221" FilterWheelName="STED Beam Slider" FilterIndex="1" FilterName="SD 592" IsSpectrumTurnMode="0" FilterSpectrumPos="0" IndexChanged="0" SpectrumChanged="0"><BeamRoute Version="0"/></Wheel><Wheel Version="0" Qualifier="216" FilterWheelName="STED Phase Filter Beam 1" FilterIndex="2" FilterName="Vortex 600" IsSpectrumTurnMode="0" FilterSpectrumPos="0" IndexChanged="0" SpectrumChanged="0"><BeamRoute Version="0"/></Wheel><Wheel Version="0" Qualifier="217" FilterWheelName="STED Phase Filter Beam 2" FilterIndex="6" FilterName="Blocking " IsSpectrumTurnMode="0" FilterSpectrumPos="0" IndexChanged="0" SpectrumChanged="0"><BeamRoute Version="0"/></Wheel><Wheel Version="0" Qualifier="170" FilterWheelName="Target Slider" FilterIndex="0" FilterName="Target Park " IsSpectrumTurnMode="0" FilterSpectrumPos="0" IndexChanged="0" SpectrumChanged="0"><BeamRoute Version="0"/></Wheel><Wheel Version="0" Qualifier="31" FilterWheelName="X2 Lens Changer" FilterIndex="1" FilterName="CS2 UV Optics 2 " IsSpectrumTurnMode="0" FilterSpectrumPos="0" IndexChanged="0" SpectrumChanged="0"><BeamRoute Version="0"/></Wheel></FilterWheel><Spectro><MultiBand Channel="1" ChannelName="Channel 1" LeftWorld="380" RightWorld="385" TargetWaveLengthBegin="380" TargetWaveLengthEnd="385" DyeName=""/><MultiBand Channel="2" ChannelName="Channel 2" LeftWorld="493" RightWorld="549" TargetWaveLengthBegin="493" TargetWaveLengthEnd="549" DyeName="Leica/EGFP"/><MultiBand Channel="3" ChannelName="Channel 3" LeftWorld="552" RightWorld="557" TargetWaveLengthBegin="552" TargetWaveLengthEnd="557" DyeName=""/><MultiBand Channel="4" ChannelName="Channel 4" LeftWorld="570" RightWorld="644" TargetWaveLengthBegin="570" TargetWaveLengthEnd="644" DyeName=""/><MultiBand Channel="5" ChannelName="Channel 5" LeftWorld="654" RightWorld="779" TargetWaveLengthBegin="654" TargetWaveLengthEnd="779" DyeName=""/></Spectro><AotfList><Aotf Version="0" LightSourceName="UV" LightSourceType="1" OpenVirtual="0" IsChanged="0" CanDoPulseFreq="0" PulsFreq="0" CanDoTwoLaserPIE="0" TwoLaserPIEPossibleLastState="0" TwoLaserPIEActive="0"><BeamRoute Version="0"><BeamPosition BeamPositionLevel="0" BeamPosition="30"/></BeamRoute><LaserLineSetting LaserLine="405" IntensityDev="0" IntensityLowDev="0" AOBSIntensityDev="-1" AOBSIntensityLowDev="-1" EnableDoubleMode="0" LineIndex="0" SequenceIndex="0" LineDeactivationFlags="0" IsLineChecked="1" OutCheckedIntensity="0" SuppressionMode="-1" IsVisible="1" CanDoFastModulation="1"/></Aotf><Aotf Version="0" LightSourceName="Visible" LightSourceType="0" OpenVirtual="0" IsChanged="0" CanDoPulseFreq="0" PulsFreq="0" CanDoTwoLaserPIE="0" TwoLaserPIEPossibleLastState="0" TwoLaserPIEActive="0"><BeamRoute Version="0"><BeamPosition BeamPositionLevel="0" BeamPosition="10"/><BeamPosition BeamPositionLevel="1" BeamPosition="0"/></BeamRoute><LaserLineSetting LaserLine="458" IntensityDev="0" IntensityLowDev="0" AOBSIntensityDev="-1" AOBSIntensityLowDev="-1" EnableDoubleMode="0" LineIndex="0" SequenceIndex="0" LineDeactivationFlags="0" IsLineChecked="1" OutCheckedIntensity="0" SuppressionMode="-1" IsVisible="1" CanDoFastModulation="1"/><LaserLineSetting LaserLine="476" IntensityDev="0" IntensityLowDev="0" AOBSIntensityDev="-1" AOBSIntensityLowDev="-1" EnableDoubleMode="0" LineIndex="1" SequenceIndex="0" LineDeactivationFlags="0" IsLineChecked="1" OutCheckedIntensity="0" SuppressionMode="-1" IsVisible="1" CanDoFastModulation="1"/><LaserLineSetting LaserLine="488" IntensityDev="3.99958249517364" IntensityLowDev="0" AOBSIntensityDev="100" AOBSIntensityLowDev="0" EnableDoubleMode="0" LineIndex="2" SequenceIndex="0" LineDeactivationFlags="0" IsLineChecked="1" OutCheckedIntensity="0" SuppressionMode="1" IsVisible="1" CanDoFastModulation="1"/><LaserLineSetting LaserLine="496" IntensityDev="0" IntensityLowDev="0" AOBSIntensityDev="-1" AOBSIntensityLowDev="-1" EnableDoubleMode="0" LineIndex="3" SequenceIndex="0" LineDeactivationFlags="0" IsLineChecked="1" OutCheckedIntensity="0" SuppressionMode="-1" IsVisible="1" CanDoFastModulation="1"/><LaserLineSetting LaserLine="514" IntensityDev="0" IntensityLowDev="0" AOBSIntensityDev="-1" AOBSIntensityLowDev="-1" EnableDoubleMode="0" LineIndex="4" SequenceIndex="0" LineDeactivationFlags="0" IsLineChecked="1" OutCheckedIntensity="0" SuppressionMode="-1" IsVisible="1" CanDoFastModulation="1"/></Aotf><Aotf Version="0" LightSourceName="SuperContVisible2" LightSourceType="4" OpenVirtual="0" IsChanged="1" ExcitationControlMode="0" ExcitationControlModeBegin="0" ExcitationControlModeEnd="0" CanDoPulseFreq="0" PulsFreq="0" CanDoTwoLaserPIE="0" TwoLaserPIEPossibleLastState="0" TwoLaserPIEActive="0"><BeamRoute Version="0"><BeamPosition BeamPositionLevel="0" BeamPosition="10"/><BeamPosition BeamPositionLevel="1" BeamPosition="1"/></BeamRoute><LaserLineSetting LaserLine="645" IntensityDev="26.8569530702133" IntensityLowDev="0" AOBSIntensityDev="100" AOBSIntensityLowDev="0" EnableDoubleMode="0" LineIndex="0" SequenceIndex="0" LineDeactivationFlags="0" IsLineChecked="1" OutCheckedIntensity="0" SuppressionMode="1" IsVisible="1" CanDoFastModulation="1"/><LaserLineSetting LaserLine="478" IntensityDev="0" IntensityLowDev="0" AOBSIntensityDev="-1" AOBSIntensityLowDev="-1" EnableDoubleMode="0" LineIndex="1" SequenceIndex="0" LineDeactivationFlags="0" IsLineChecked="1" OutCheckedIntensity="0" SuppressionMode="-1" IsVisible="1" CanDoFastModulation="1"/><LaserLineSetting LaserLine="470" IntensityDev="0" IntensityLowDev="0" AOBSIntensityDev="-1" AOBSIntensityLowDev="-1" EnableDoubleMode="0" LineIndex="2" SequenceIndex="0" LineDeactivationFlags="0" IsLineChecked="0" OutCheckedIntensity="0" SuppressionMode="-1" IsVisible="0" CanDoFastModulation="1"/><LaserLineSetting LaserLine="471" IntensityDev="0" IntensityLowDev="0" AOBSIntensityDev="-1" AOBSIntensityLowDev="-1" EnableDoubleMode="0" LineIndex="3" SequenceIndex="0" LineDeactivationFlags="0" IsLineChecked="0" OutCheckedIntensity="0" SuppressionMode="-1" IsVisible="0" CanDoFastModulation="1"/><LaserLineSetting LaserLine="472" IntensityDev="0" IntensityLowDev="0" AOBSIntensityDev="-1" AOBSIntensityLowDev="-1" EnableDoubleMode="0" LineIndex="4" SequenceIndex="0" LineDeactivationFlags="0" IsLineChecked="0" OutCheckedIntensity="0" SuppressionMode="-1" IsVisible="0" CanDoFastModulation="1"/><LaserLineSetting LaserLine="670" IntensityDev="0" IntensityLowDev="0" AOBSIntensityDev="-1" AOBSIntensityLowDev="-1" EnableDoubleMode="0" LineIndex="5" SequenceIndex="0" LineDeactivationFlags="0" IsLineChecked="0" OutCheckedIntensity="0" SuppressionMode="-1" IsVisible="0" CanDoFastModulation="1"/><LaserLineSetting LaserLine="669" IntensityDev="0" IntensityLowDev="0" AOBSIntensityDev="-1" AOBSIntensityLowDev="-1" EnableDoubleMode="0" LineIndex="6" SequenceIndex="0" LineDeactivationFlags="0" IsLineChecked="0" OutCheckedIntensity="0" SuppressionMode="-1" IsVisible="0" CanDoFastModulation="1"/><LaserLineSetting LaserLine="668" IntensityDev="0" IntensityLowDev="0" AOBSIntensityDev="-1" AOBSIntensityLowDev="-1" EnableDoubleMode="0" LineIndex="7" SequenceIndex="0" LineDeactivationFlags="0" IsLineChecked="0" OutCheckedIntensity="0" SuppressionMode="-1" IsVisible="0" CanDoFastModulation="1"/></Aotf><Aotf Version="0" LightSourceName="STED" LightSourceType="5" OpenVirtual="0" IsChanged="0" CanDoPulseFreq="0" PulsFreq="0" CanDoTwoLaserPIE="0" TwoLaserPIEPossibleLastState="0" TwoLaserPIEActive="0"><BeamRoute Version="0"><BeamPosition BeamPositionLevel="0" BeamPosition="40"/></BeamRoute><LaserLineSetting LaserLine="592" IntensityDev="13.8090878937793" IntensityLowDev="0" AOBSIntensityDev="-1" AOBSIntensityLowDev="-1" EnableDoubleMode="0" LineIndex="0" SequenceIndex="0" LineDeactivationFlags="0" IsLineChecked="1" OutCheckedIntensity="0" SuppressionMode="-1" IsVisible="1" CanDoFastModulation="1"/><LaserLineSetting LaserLine="660" IntensityDev="0" IntensityLowDev="0" AOBSIntensityDev="-1" AOBSIntensityLowDev="-1" EnableDoubleMode="0" LineIndex="1" SequenceIndex="0" LineDeactivationFlags="0" IsLineChecked="1" OutCheckedIntensity="0" SuppressionMode="-1" IsVisible="1" CanDoFastModulation="1"/><LaserLineSetting LaserLine="775" IntensityDev="0" IntensityLowDev="0" AOBSIntensityDev="-1" AOBSIntensityLowDev="-1" EnableDoubleMode="0" LineIndex="2" SequenceIndex="0" LineDeactivationFlags="0" IsLineChecked="1" OutCheckedIntensity="0" SuppressionMode="-1" IsVisible="1" CanDoFastModulation="1"/></Aotf></AotfList><LUT_List><LUT Channel="1" LutName="Gray"/><LUT Channel="2" LutName="Green"/><LUT Channel="3" LutName="Red"/><LUT Channel="4" LutName="Red"/><LUT Channel="5" LutName="Cyan"/><LUT Channel="100" LutName="Gray"/></LUT_List><DetectorList DetectorAutoSelection="1" InExternalDetectionMode="0"><Detector Name="PMT 1" Type="PMT" ScanType="Internal" Channel="1" ChannelName="Channel 1" IsActive="0" STEDDetectorMode="0" STEDDetectorModeName="other" STED_LateralSaturationFactor="0" Gain="596.723125047684" Offset="0" IsSTEDDetector="1" IsSRSDetector="0" DetectionRangeBegin="0" DetectionRangeEnd="0" Phase="0" IsFlimDetector="0" IsHPDDetector="0" CanDoTimeGate="0"/><Detector Name="HyD 2" Type="HyD" ScanType="Internal" Channel="2" ChannelName="Channel 2" IsActive="0" STEDDetectorMode="0" STEDDetectorModeName="other" STED_LateralSaturationFactor="0" Gain="47.651812406577" Offset="-6.6666666666606E-03" IsSTEDDetector="1" IsSRSDetector="0" DetectionRangeBegin="0" DetectionRangeEnd="0" Phase="0" IsFlimDetector="0" IsHPDDetector="1" IsEnabled="0" IsHPDOverloaded="0" CanDoPhotonCounting="1" AcquisitionMode="0" AcquisitionModeName="PhotonIntegration" CanDoTimeGate="1" IsTimeGateActivated="0" TimeGatePulseStart="417" TimeGateWavelength="645" TimeGatePulseEnd="3917"/><Detector Name="PMT 3" Type="PMT" ScanType="Internal" Channel="3" ChannelName="Channel 3" IsActive="0" STEDDetectorMode="0" STEDDetectorModeName="other" STED_LateralSaturationFactor="0" Gain="0" Offset="0" IsSTEDDetector="1" IsSRSDetector="0" DetectionRangeBegin="0" DetectionRangeEnd="0" Phase="0" IsFlimDetector="0" IsHPDDetector="0" CanDoTimeGate="0"/><Detector Name="HyD 4" Type="HyD" ScanType="Internal" Channel="4" ChannelName="Channel 4" IsActive="0" STEDDetectorMode="0" STEDDetectorModeName="other" STED_LateralSaturationFactor="0" Gain="99.9981315396114" Offset="-6.6666666666606E-03" IsSTEDDetector="1" IsSRSDetector="0" DetectionRangeBegin="0" DetectionRangeEnd="0" Phase="0" IsFlimDetector="0" IsHPDDetector="1" IsEnabled="0" IsHPDOverloaded="0" CanDoPhotonCounting="1" AcquisitionMode="0" AcquisitionModeName="PhotonIntegration" CanDoTimeGate="1" IsTimeGateActivated="0" TimeGatePulseStart="0" TimeGateWavelength="645" TimeGatePulseEnd="3500"/><Detector Name="HyD 5" Type="HyD" ScanType="Internal" Channel="5" ChannelName="Channel 5" IsActive="1" STEDDetectorMode="1" STEDDetectorModeName="Confocal" STED_LateralSaturationFactor="0" Gain="99.9981315396114" Offset="-6.6666666666606E-03" IsSTEDDetector="1" IsSRSDetector="0" DetectionRangeBegin="0" DetectionRangeEnd="0" Phase="0" IsFlimDetector="0" IsHPDDetector="1" IsEnabled="1" IsHPDOverloaded="0" CanDoPhotonCounting="1" AcquisitionMode="0" AcquisitionModeName="PhotonIntegration" CanDoTimeGate="1" IsTimeGateActivated="0" TimeGatePulseStart="0" TimeGateWavelength="645" TimeGatePulseEnd="3500"/><Detector Name="PMT Trans" Type="PMT" ScanType="TLD" Channel="100" ChannelName="Transmission Channel" IsActive="0" STEDDetectorMode="0" STEDDetectorModeName="other" STED_LateralSaturationFactor="0" Gain="0" Offset="0" IsSTEDDetector="0" IsSRSDetector="0" DetectionRangeBegin="0" DetectionRangeEnd="0" Phase="0" IsFlimDetector="0" IsHPDDetector="0" CanDoTimeGate="0"/></DetectorList><LaserArray><Laser Version="6" LightSourceType="1" LaserName="405 Diode" PowerState="Off" StedAlignFlag="0" CanDoLinearOutputPower="0" CanDoPulsing="0" CanDoOutputPowerWatt="1" HighPowerModeActive="0" LightSourceName="UV" OutputPowerWatt="0" Wavelength="405" CanDoChangeWavelength="0"><BeamRoute Version="0"><BeamPosition BeamPositionLevel="0" BeamPosition="30"/></BeamRoute></Laser><Laser Version="6" LightSourceType="0" LaserName="Argon" PowerState="On" StedAlignFlag="0" CanDoLinearOutputPower="1" CanDoPulsing="0" CanDoOutputPowerWatt="1" HighPowerModeActive="0" LightSourceName="Visible" OutputPowerWatt="28.5714285714286" OutputPowerPercentage="0.285714285714286" Wavelength="458" CanDoChangeWavelength="0"><BeamRoute Version="0"><BeamPosition BeamPositionLevel="0" BeamPosition="10"/><BeamPosition BeamPositionLevel="1" BeamPosition="0"/></BeamRoute></Laser><Laser Version="6" LightSourceType="4" LaserName="WLL" PowerState="On" StedAlignFlag="1" CanDoLinearOutputPower="1" CanDoPulsing="1" CanDoOutputPowerWatt="1" HighPowerModeActive="0" LightSourceName="SuperContVisible2" OutputPowerWatt="0" OutputPowerPercentage="0.7" Wavelength="0" CanDoChangeWavelength="0"><BeamRoute Version="0"><BeamPosition BeamPositionLevel="0" BeamPosition="10"/><BeamPosition BeamPositionLevel="1" BeamPosition="1"/></BeamRoute></Laser><Laser Version="6" LightSourceType="5" LaserName="STED 592" PowerState="On" StedAlignFlag="1" CanDoLinearOutputPower="1" CanDoPulsing="0" CanDoOutputPowerWatt="1" HighPowerModeActive="0" LightSourceName="STED" OutputPowerWatt="1.353" OutputPowerPercentage="0.9" Wavelength="592" CanDoChangeWavelength="0"><BeamRoute Version="0"><BeamPosition BeamPositionLevel="0" BeamPosition="40"/></BeamRoute></Laser><Laser Version="6" LightSourceType="5" LaserName="STED 660" PowerState="On" StedAlignFlag="0" CanDoLinearOutputPower="1" CanDoPulsing="0" CanDoOutputPowerWatt="1" HighPowerModeActive="0" LightSourceName="STED" OutputPowerWatt="1.353" OutputPowerPercentage="0.9" Wavelength="660" CanDoChangeWavelength="0"><BeamRoute Version="0"><BeamPosition BeamPositionLevel="0" BeamPosition="40"/></BeamRoute></Laser><Laser Version="6" LightSourceType="5" LaserName="STED 775" PowerState="On" StedAlignFlag="0" CanDoLinearOutputPower="1" CanDoPulsing="1" CanDoOutputPowerWatt="1" HighPowerModeActive="0" LightSourceName="STED" OutputPowerWatt="1.356" OutputPowerPercentage="0.9" Wavelength="775" CanDoChangeWavelength="0"><BeamRoute Version="0"><BeamPosition BeamPositionLevel="0" BeamPosition="40"/></BeamRoute></Laser></LaserArray><OnlineDyeSeparation Enabled="0" KeepRawImage="0" Detectors="0" Channels="0" Normalize="0"><OnlineDyeSeparationDetectorList/><OnlineDyeSeparationChannelList/></OnlineDyeSeparation><VariableBeamExpanderFactors CommonSettingEnabled="0" CommonFactor="1.03"/></ATLConfocalSettingDefinition></LDM_Block_Sequential_List><LDM_Block_Sequential_Execution_Mask><InstrumentSettingMask Shutter="1" Frame_Average="1" Line_Average="1" AOTF="1" Attenuator_Wheel="1" Laser_Gain_Offset="1" PMTs_on_off="1" PMTs_Gain_Offset="1" Timegate="1" HyDs_Acquistion_Mode="1" HyDs_Pulse_Calibr_Value="1" FilterWheel="1" Variable_Beam_Expander="1" Microscope="1" Pinhole="1" Z_Compensation="1" Spectrophotometer="1" Mot_Corr_Ring="0" Frame_Accumulation="1" Line_Accumulation="1" Laser="1" STED_DelayTime="1"/></LDM_Block_Sequential_Execution_Mask></LDM_Block_Sequential></Attachment><Attachment Name="ViewerScaling" Application="LAS AF" Version="1.0"><ChannelScalingInfo BackgroundLutName="" WhiteValue="0.176990667467118" BlackValue="0" GammaValue="1" Automatic="0"/><ChannelScalingInfo BackgroundLutName="" WhiteValue="0.0714766504757228" BlackValue="0" GammaValue="1" Automatic="0"/><ChannelScalingInfo BackgroundLutName="" WhiteValue="0.269406392694064" BlackValue="0" GammaValue="1" Automatic="0"/></Attachment></Image></Data>
