# Supplementary material for: Extended-Synaptotagmin-1 and -2 control T cell signaling and function
Source: EMBO Rep. 2023 Dec 19;25(1):286–303. doi: 10.1038/s44319-023-00011-7 (PMC10897422; doi:10.1038/s44319-023-00011-7)
Supplement: Supplementary file 8 — Source Data Fig. 5 [file 44319_2023_11_MOESM8_ESM.zip]

Archive with 56 entries (47 files):
- FIG 5/
- __MACOSX/._FIG 5
- FIG 5/Figure 5B/
- FIG 5/Figure 5C/
- FIG 5/Figure 5D/
- FIG 5/Figure 5A/
- FIG 5/Figure 5B/Figure 5B. data source.xlsx
- __MACOSX/FIG 5/Figure 5B/._Figure 5B. data source.xlsx
- FIG 5/Figure 5B/._Figure 5B. data source.xlsx
- FIG 5/Figure 5C/Fig 5C. E-Syt1&2 DKO Jurkat cell activated conditions movie 4- TIRF/
- __MACOSX/FIG 5/Figure 5C/._Fig 5C. E-Syt1&2 DKO Jurkat cell activated conditions movie 4- TIRF
- FIG 5/Figure 5C/._Fig 5C. E-Syt1&2 DKO Jurkat cell activated conditions movie 4- TIRF
- FIG 5/Figure 5C/Fig 5C. WT Jurkat activated state movie 1- TIRF /
- __MACOSX/FIG 5/Figure 5C/._Fig 5C. WT Jurkat activated state movie 1- TIRF 
- FIG 5/Figure 5C/._Fig 5C. WT Jurkat activated state movie 1- TIRF 
- FIG 5/Figure 5D/Figure 5D. data source.xlsx
- __MACOSX/FIG 5/Figure 5D/._Figure 5D. data source.xlsx
- FIG 5/Figure 5D/._Figure 5D. data source.xlsx
- FIG 5/Figure 5A/Fig 5A. E-Syt2 KO Jurkat cell resting condition- movie 2 TIRF/
- __MACOSX/FIG 5/Figure 5A/._Fig 5A. E-Syt2 KO Jurkat cell resting condition- movie 2 TIRF
- FIG 5/Figure 5A/._Fig 5A. E-Syt2 KO Jurkat cell resting condition- movie 2 TIRF
- FIG 5/Figure 5A/Fig 5A. WT Jurkat resting state movie 9- TIRF /
- __MACOSX/FIG 5/Figure 5A/._Fig 5A. WT Jurkat resting state movie 9- TIRF 
- FIG 5/Figure 5A/._Fig 5A. WT Jurkat resting state movie 9- TIRF 
- FIG 5/Figure 5C/Fig 5C. E-Syt1&2 DKO Jurkat cell activated conditions movie 4- TIRF/movie 4_E-Syt1&2 DKO Jurkat activated t=0.tif
- FIG 5/Figure 5C/Fig 5C. E-Syt1&2 DKO Jurkat cell activated conditions movie 4- TIRF/movie 4_E-Syt1&2 DKO Jurkat activated t=100.jpg
- FIG 5/Figure 5C/Fig 5C. E-Syt1&2 DKO Jurkat cell activated conditions movie 4- TIRF/movie 4_E-Syt1&2 DKO Jurkat activated t=100.tif
- FIG 5/Figure 5C/Fig 5C. E-Syt1&2 DKO Jurkat cell activated conditions movie 4- TIRF/movie 4_E-Syt1&2 DKO Jurkat activated t=200.jpg
- FIG 5/Figure 5C/Fig 5C. E-Syt1&2 DKO Jurkat cell activated conditions movie 4- TIRF/movie 4_E-Syt1&2 DKO Jurkat activated t=200.tif
- FIG 5/Figure 5C/Fig 5C. E-Syt1&2 DKO Jurkat cell activated conditions movie 4- TIRF/movie 4_E-Syt1&2 DKO Jurkat activated t=300.jpg
- FIG 5/Figure 5C/Fig 5C. E-Syt1&2 DKO Jurkat cell activated conditions movie 4- TIRF/movie 4_E-Syt1&2 DKO Jurkat activated t=300.tif
- FIG 5/Figure 5C/Fig 5C. E-Syt1&2 DKO Jurkat cell activated conditions movie 4- TIRF/movie 4_E-Syt1&2 DKO Jurkat activated t=0.jpg
- FIG 5/Figure 5C/Fig 5C. WT Jurkat activated state movie 1- TIRF /movie 1_ WT Jurkat activated t=200.jpg
- FIG 5/Figure 5C/Fig 5C. WT Jurkat activated state movie 1- TIRF /movie 1 _ WT Jurkat activated t=100.jpg
- FIG 5/Figure 5C/Fig 5C. WT Jurkat activated state movie 1- TIRF /movie 1 _ WT Jurkat activated t=100.tif
- FIG 5/Figure 5C/Fig 5C. WT Jurkat activated state movie 1- TIRF /movie 1 _ WT Jurkat activated t=0 .tif
- FIG 5/Figure 5C/Fig 5C. WT Jurkat activated state movie 1- TIRF /movie 1_ WT Jurkat activated t=200.tif
- FIG 5/Figure 5C/Fig 5C. WT Jurkat activated state movie 1- TIRF /movie 1_ WT Jurkat activated t=300.jpg
- FIG 5/Figure 5C/Fig 5C. WT Jurkat activated state movie 1- TIRF /movie 1_ WT Jurkat activated t=300.tif
- FIG 5/Figure 5C/Fig 5C. WT Jurkat activated state movie 1- TIRF /movie 1 _ WT Jurkat activated t=0 .jpg
- FIG 5/Figure 5A/Fig 5A. E-Syt2 KO Jurkat cell resting condition- movie 2 TIRF/movie 2 _ E-Syt2 KO Jurkat resting T-0 .jpg
- FIG 5/Figure 5A/Fig 5A. E-Syt2 KO Jurkat cell resting condition- movie 2 TIRF/movie 2 _ E-Syt2 KO Jurkat resting T-0.tif
- FIG 5/Figure 5A/Fig 5A. E-Syt2 KO Jurkat cell resting condition- movie 2 TIRF/movie 2_E-Syt2 KO Jurkat resting T-200 s .tif
- FIG 5/Figure 5A/Fig 5A. E-Syt2 KO Jurkat cell resting condition- movie 2 TIRF/movie 2_E-Syt2 KO Jurkat resting T-300 s .tif
- FIG 5/Figure 5A/Fig 5A. E-Syt2 KO Jurkat cell resting condition- movie 2 TIRF/movie 2_E-Syt2 KO Jurkat resting T-200 s .jpg
- FIG 5/Figure 5A/Fig 5A. E-Syt2 KO Jurkat cell resting condition- movie 2 TIRF/movie 2_E-Syt2 KO Jurkat resting T-300 s.jpg
- FIG 5/Figure 5A/Fig 5A. E-Syt2 KO Jurkat cell resting condition- movie 2 TIRF/movie 2_ E-Syt2 KO Jurkat resting T-100 s.jpg
- FIG 5/Figure 5A/Fig 5A. E-Syt2 KO Jurkat cell resting condition- movie 2 TIRF/movie 2_ E-Syt2 KO Jurkat resting T-100 s.tif
- FIG 5/Figure 5A/Fig 5A. WT Jurkat resting state movie 9- TIRF /movie 9_WT Jurkat resting T-300.jpg
- FIG 5/Figure 5A/Fig 5A. WT Jurkat resting state movie 9- TIRF /movie 9_WT Jurkat resting T-0 .jpg
- FIG 5/Figure 5A/Fig 5A. WT Jurkat resting state movie 9- TIRF /movie 9_WT Jurkat resting T-200.tif
- FIG 5/Figure 5A/Fig 5A. WT Jurkat resting state movie 9- TIRF /movie 9_WT Jurkat resting T-100 .tif
- FIG 5/Figure 5A/Fig 5A. WT Jurkat resting state movie 9- TIRF /movie 9_WT Jurkat restingT-0 .tif
- FIG 5/Figure 5A/Fig 5A. WT Jurkat resting state movie 9- TIRF /movie 9_WT Jurkat resting T-100 .jpg
- FIG 5/Figure 5A/Fig 5A. WT Jurkat resting state movie 9- TIRF /movie 9_WT Jurkat resting T-200.jpg
- FIG 5/Figure 5A/Fig 5A. WT Jurkat resting state movie 9- TIRF /movie 9_WT Jurkat resting T-300.tif
