# Supplementary material for: Extended-Synaptotagmin-1 and -2 control T cell signaling and function
Source: EMBO Rep. 2023 Dec 19;25(1):286–303. doi: 10.1038/s44319-023-00011-7 (PMC10897422; doi:10.1038/s44319-023-00011-7)
Supplement: Supplementary file 8 — Source Data Fig. 5 [file 44319_2023_11_MOESM8_ESM.zip › FIG 5/Figure 5B/Figure 5B. data source.xlsx]

## Sheet: Sheet1
Figure 5A. TIRF data analysis of E-Syt KO Jurkat cell lines. Measured integrated density values of DAG signal during the span of 5 minute movies for each cell. 8 movies per condition were analyzed.
WT Jurkat								E-Syt1 KO								E-Syt2 KO Jurkat								E-Syt1&2 DKO Jurkat
1.28755	1.34704	2.40705	2.6382	1.09936	2.22718	1.9598	0.54877	1.24671	1.4762	1.62089	1.25091	0.815575	0.790909	4.599	3.86171	1.69545	5.68377	1.78368	2.31922	3.87101	1.77792	0.0203119	1.44711	3.55812	1.86752	4.41155	5.39942	1.93472	2.4527	4.04523	1.53962
1.27039	1.24366	2.38943	2.61528	1.0589	2.26385	2.03446	0.582597	1.21656	1.49117	1.64001	1.24907	0.841036	0.780741	4.54419	3.86377	1.66419	5.36626	1.84378	2.3073	4.01578	1.78985	0.0206583	1.45645	3.60883	1.82647	4.46543	5.34895	1.95329	2.37414	4.06515	1.51648
1.31065	1.31844	2.4538	2.63697	1.05038	2.31472	1.99768	0.642989	1.22065	1.50773	1.61253	1.28311	0.896964	0.749204	4.524	4.0084	1.73528	5.3577	1.84422	2.24827	4.0084	1.78439	0.0205421	1.4621	3.59337	1.78233	4.412	5.40905	1.9929	2.31873	4.14842	1.48883
1.28824	1.32044	2.37178	2.62887	1.06029	2.3476	2.03672	0.669203	1.2192	1.54531	1.61831	1.30487	0.933347	0.753261	4.42172	3.78424	1.70304	5.0061	1.84148	2.28032	4.06557	1.92344	0.0207532	1.50347	3.56621	1.76421	4.35692	5.53913	1.92847	2.29103	4.09622	1.53909
1.29031	1.2981	2.35498	2.59908	1.07251	2.33644	1.99731	0.687834	1.2146	1.58099	1.58735	1.29123	0.940661	0.729824	4.3463	3.8811	1.61118	5.10476	1.88909	2.28588	4.2681	2.00435	0.0209047	1.47862	3.50765	1.73749	4.36904	5.55317	1.99101	2.2438	4.12924	1.57476
1.30273	1.31572	2.30677	2.59712	1.10911	2.41042	2.03572	0.72766	1.19302	1.55831	1.60257	1.27172	0.957662	0.681768	4.27854	3.90568	1.64319	5.03708	1.87806	2.25624	4.30037	1.93452	0.0215615	1.49232	3.49903	1.77048	4.42079	5.58792	1.94794	2.16742	4.15125	1.63666
1.27718	1.25646	2.28076	2.56992	1.14823	2.44294	1.99751	0.737105	1.23879	1.53471	1.51687	1.2957	0.988634	0.676375	4.27388	3.87998	1.6372	4.99666	1.85323	2.24474	4.32659	2.03032	0.0212565	1.47192	3.38411	1.75828	4.38227	5.58057	1.98458	2.1656	4.00207	1.64137
1.2666	1.23347	2.33223	2.57908	1.19637	2.43991	2.04986	0.737644	1.24289	1.5703	1.51095	1.28478	1.02144	0.786925	4.36018	3.86616	1.65019	5.00332	1.84235	2.11604	4.57892	1.95671	0.0215382	1.4926	3.38938	1.77292	4.34905	5.54673	1.96728	2.2	4.06761	1.62264
1.28565	1.24072	2.27185	2.56617	1.21828	2.43073	2.02521	0.806273	1.23436	1.57866	1.46697	1.25944	1.01783	0.765679	4.3169	3.94624	1.67728	5.02447	1.87104	2.17627	4.60084	1.93868	0.0218321	1.4732	3.36906	1.78739	4.44046	5.4226	2.01004	2.27418	4.02266	1.67459
1.31452	1.2551	2.26794	2.59226	1.2378	2.4727	1.98338	0.839675	1.22723	1.56308	1.47272	1.30614	0.997444	0.745187	4.49014	3.97362	1.6153	5.09345	1.86751	2.21116	4.82276	1.97585	0.0220644	1.48926	3.40069	1.81399	4.49923	5.46493	2.01644	2.29768	3.95398	1.67359
1.31795	1.32283	2.21581	2.64495	1.225	2.52602	2.01049	0.898377	1.25558	1.61703	1.50247	1.29824	1.02124	0.743396	4.65189	3.99772	1.60506	5.09103	1.86399	2.1691	4.87818	1.94698	0.0218722	1.48263	3.52181	1.82347	4.47738	5.55123	1.99622	2.25376	3.8727	1.73794
1.30533	1.28774	2.08957	2.67063	1.21803	2.51479	1.99171	0.859081	1.26663	1.66759	1.45073	1.26466	1.01904	0.730754	4.6647	4.0552	1.5901	5.32284	1.81562	2.20632	4.86156	1.93201	0.0211504	1.46254	3.52357	1.83204	4.41105	5.56911	1.97539	2.30491	3.78626	1.73347
1.31524	1.32494	1.97855	2.7206	1.20695	2.53526	2.02576	0.852614	1.25563	1.65115	1.44223	1.27936	1.02935	0.720517	4.6886	4.07461	1.60419	5.51333	1.87226	2.18278	4.94157	1.95397	0.0206206	1.43711	3.56469	1.81303	4.46484	5.49768	2.03516	2.337	3.66501	1.73791
1.31402	1.29549	1.92882	2.76272	1.21244	2.5096	1.9521	0.823794	1.25026	1.70675	1.40894	1.30262	1.00025	0.723859	4.73805	3.91061	1.63497	5.60845	1.86972	2.20183	4.89483	1.96768	0.0207068	1.47222	3.67338	1.75013	4.32596	5.58822	2.03538	2.40977	3.55792	1.7518
1.31127	1.3052	2.00936	2.80411	1.21556	2.47573	1.92997	0.838457	1.24009	1.68618	1.36376	1.34114	1.00605	0.707275	4.77385	3.97737	1.65475	5.7282	1.88756	2.22993	4.92684	1.87731	0.0199556	1.45519	3.70871	1.71965	4.33188	5.38649	2.00638	2.53238	3.58119	1.7994
1.2828	1.27654	1.86147	2.79715	1.19207	2.4537	1.93309	0.812502	1.21119	1.66411	1.30136	1.36651	1.01165	0.687922	4.6873	3.93377	1.66624	6.06174	1.87341	2.2015	4.94883	1.87241	0.0194036	1.48251	3.77165	1.69443	4.34614	5.35958	1.96824	2.65267	3.51409	1.81819
1.2457	1.29563	1.79616	2.83905	1.19692	2.44583	1.9257	0.730766	1.13937	1.63079	1.2592	1.36803	0.996828	0.656662	4.70355	3.84305	1.69965	6.37261	1.85308	2.13322	4.9297	1.93009	0.0189019	1.43223	3.77073	1.72889	4.4574	5.46722	2.01956	2.713	3.50694	1.81148
1.21032	1.30107	1.92932	2.85291	1.18927	2.42262	1.95194	0.742076	1.11433	1.63884	1.1623	1.36356	1.0106	0.676487	4.74147	3.85205	1.78413	6.49498	1.81983	2.18125	4.91538	1.96139	0.0189916	1.50577	3.71111	1.73524	4.35485	5.43537	1.96463	2.7916	3.56742	1.74937
1.16623	1.26084	1.88449	2.86122	1.20768	2.43168	2.021	0.726462	1.14484	1.6339	1.07369	1.36545	1.04706	0.674944	4.61401	3.79371	1.77196	6.57233	1.80202	2.20221	4.92126	2.03449	0.0187754	1.45471	3.76887	1.74781	4.38412	5.45558	1.9578	2.8123	3.61053	1.75662
1.14025	1.28518	1.8771	2.85968	1.19173	2.48406	2.01945	0.696465	1.08166	1.63884	1.04345	1.31774	1.04335	0.667658	4.59432	3.86213	1.74558	6.76208	1.69506	2.25877	4.7543	2.01599	0.0185835	1.52902	3.74938	1.7432	4.35268	5.26696	1.91097	2.82783	3.46492	1.75723
1.12475	1.29358	1.89726	2.81076	1.16038	2.47905	2.00924	0.667119	1.10835	1.64221	0.99756	1.29663	1.07164	0.648432	4.64689	3.93362	1.70038	6.96984	1.74917	2.31064	4.63825	2.06807	0.0185943	1.55696	3.79871	1.72415	4.3612	5.44883	1.93898	2.79624	3.3794	1.72449
1.12079	1.31987	1.93608	2.79586	1.13111	2.43616	2.05108	0.646607	1.11184	1.62848	0.986574	1.25864	1.02593	0.666465	4.51665	3.86399	1.65635	7.1285	1.73911	2.28955	4.59129	1.93974	0.022697	1.58125	3.90884	1.72253	4.34008	5.57669	1.93242	2.8469	3.36594	1.71625
1.11109	1.35955	1.88278	2.79864	1.1163	2.38474	2.02679	0.673732	1.10428	1.69555	0.991907	1.20314	0.956763	0.673401	4.62929	3.95171	1.75503	7.03057	1.78498	2.305	4.44312	1.93318	0.0227555	1.60431	3.94079	1.72039	4.33114	5.44038	1.95343	2.84094	3.36098	1.70966
1.10087	1.36231	1.83779	2.7996	1.09674	2.30123	2.00547	0.620722	1.11046	1.6506	0.983907	1.17719	0.937536	0.679271	4.57472	3.92627	1.78791	6.92645	1.80392	2.32973	4.29483	1.91951	0.0220906	1.66523	3.89916	1.7495	4.27199	5.55243	1.97859	2.96096	3.31996	1.65343
1.1128	1.36705	1.85973	2.79609	1.09585	2.31489	1.98279	0.592831	1.12082	1.67097	0.981966	1.11907	0.927613	0.718744	4.50813	3.92609	1.82616	6.7998	1.83703	2.36667	4.26736	1.91667	0.0221451	1.64639	3.9264	1.74183	4.25651	5.45204	1.94855	3.03623	3.28546	1.68854
1.1116	1.38622	1.82068	2.76953	1.12028	2.23658	1.96877	0.569907	1.16277	1.66653	0.98529	1.09571	0.918227	0.767722	4.29186	4.10027	1.89981	6.7625	1.82282	2.31494	4.32339	1.98873	0.0218373	1.66123	3.87162	1.74201	4.28719	5.48824	2.00176	2.99516	3.20082	1.6479
1.13105	1.41663	1.8605	2.76633	1.08682	2.23344	1.95672	0.593297	1.17544	1.66076	0.999651	1.05057	0.896139	0.84127	4.31841	4.12135	1.91557	6.58145	1.80663	2.31129	4.24048	1.88011	0.0216336	1.6024	3.94502	1.75941	4.25374	5.38426	2.01767	2.97853	3.10602	1.67638
1.16009	1.39659	1.81239	2.7872	1.08499	2.23182	1.93472	0.652301	1.1767	1.61209	0.989527	1.05808	0.910285	0.795356	4.40914	3.99596	1.92546	6.58458	1.8103	2.33347	4.31637	1.86165	0.0211907	1.61501	3.90968	1.72787	4.25563	5.54659	2.0308	3.08238	3.10399	1.68707
1.1742	1.39104	1.88468	2.76137	1.09707	2.20536	1.92654	0.635139	1.18557	1.57194	1.02314	1.09173	0.912679	0.803354	4.3891	4.04507	1.8955	6.53928	1.77933	2.35452	4.22007	1.79915	0.021124	1.5943	3.81428	1.78524	4.31749	5.58684	2.1219	3.02579	3.21118	1.64971
1.20032	1.37712	1.846	2.72447	1.06292	2.18549	1.92121	0.59674	1.15772	1.56873	1.03966	1.11425	0.905368	0.85092	4.28771	3.96826	1.86936	6.35545	1.7728	2.36701	4.27371	1.85326	0.0205292	1.65334	3.82603	1.8244	4.25925	5.4387	2.11193	2.89133	3.22919	1.64782
1.23708	1.42316	1.82136	2.79381	1.05912	2.11544	1.95024	0.544706	1.18406	1.51079	1.00993	1.15834	0.909821	0.891086	4.25833	4.00191	1.86633	6.15288	1.83962	2.35946	4.32254	1.87743	0.0204036	1.55535	3.77501	1.81026	4.17287	5.54749	2.12405	2.82884	3.27642	1.56779
1.22946	1.46747	1.82943	2.77981	1.06113	2.11769	1.94149	0.502166	1.21324	1.48818	0.991294	1.16822	0.901295	0.907081	4.18464	3.95409	1.81122	6.05721	1.80238	2.33415	4.31693	1.94092	0.0198379	1.51324	3.86983	1.80222	4.1599	5.73499	2.14102	2.7648	3.31693	1.58755
1.23364	1.45866	1.94706	2.81441	1.09591	2.09781	1.96693	0.486419	1.21118	1.47788	0.947093	1.18323	0.894351	0.879289	4.1945	4.0145	1.75331	5.89978	1.84582	2.36161	4.31114	1.96141	0.0197386	1.47148	3.95013	1.7975	4.12359	5.65965	2.07736	2.74875	3.22923	1.46471
1.26768	1.47359	2.02115	2.84433	1.09852	2.10261	1.96445	0.481958	1.23184	1.50912	0.90421	1.2105	0.904017	0.932614	4.17039	3.89166	1.74708	5.86894	1.87399	2.37429	4.36315	2.04161	0.0193461	1.42412	4.10205	1.83708	4.09399	5.6094	2.06257	2.73824	3.19021	1.43678
1.26792	1.46942	2.15499	2.81382	1.08532	2.10698	1.98206	0.476394	1.22744	1.51578	0.894955	1.2534	0.948689	0.926891	4.33465	3.9552	1.73612	5.96834	1.74366	2.39405	4.65759	2.04123	0.0189677	1.41774	4.19372	1.89295	4.07806	5.50857	2.17629	2.63789	3.11311	1.42696
1.27529	1.48544	2.26553	2.8015	1.10211	2.11117	1.98322	0.459683	1.20596	1.48857	0.901541	1.22341	0.920247	0.941041	4.36623	3.94182	1.712	5.96024	1.79159	2.3713	4.83566	2.07069	0.0190021	1.42326	4.19872	1.9464	4.05037	5.59695	2.15007	2.60978	3.09257	1.42113
1.28336	1.42953	2.43902	2.83952	1.1168	2.09702	1.99744	0.447055	1.17254	1.47736	0.902362	1.27038	0.881987	0.950311	4.22717	3.89504	1.72685	5.84798	1.82285	2.33624	4.88883	1.9985	0.0189944	1.39813	4.34207	2.02746	4.00741	5.50432	2.13999	2.69219	3.21689	1.35745
1.31785	1.41591	2.3785	2.91464	1.13142	2.05328	1.95198	0.427289	1.17431	1.52665	0.900959	1.27238	0.868595	0.933243	4.24489	3.77659	1.74963	5.89031	1.843	2.32447	4.96296	1.97959	0.01862	1.43639	4.45453	1.99289	4.0022	5.28227	2.12963	2.65127	3.23132	1.38439
1.32734	1.43703	2.22478	2.99395	1.12499	2.04751	1.93574	0.407622	1.15853	1.51514	0.906844	1.27479	0.865147	0.936803	4.29864	3.89729	1.76024	5.97386	1.87556	2.23286	4.89821	1.89294	0.0186961	1.39672	4.57805	2.02522	4.0224	5.53126	2.14375	2.73331	3.25658	1.38214
1.33278	1.50667	2.24895	3.03419	1.11806	2.0805	1.99347	0.441867	1.15464	1.54436	0.903414	1.28066	0.866839	0.84553	4.2934	3.91399	1.78696	6.22768	1.8026	2.23391	5.09988	1.87904	0.0187273	1.39469	4.65736	2.02112	3.91552	5.40375	2.1045	2.6761	3.28149	1.41617
1.30626	1.57558	2.29894	3.09684	1.12418	2.16294	1.98398	0.477566	1.13525	1.53652	0.909244	1.27814	0.872594	0.832047	4.36414	3.84853	1.8247	6.29777	1.72919	2.22297	5.05873	1.81957	0.0184131	1.41908	4.66033	2.06043	3.93166	5.39589	2.15418	2.59883	3.35197	1.50855
1.33798	1.52173	2.38706	3.15694	1.1152	2.19202	1.94317	0.496207	1.10642	1.50766	0.928712	1.26423	0.866732	0.83467	4.41303	3.95679	1.91272	6.55799	1.72615	2.22998	4.99027	1.78578	0.0187333	1.42966	4.7798	2.12788	3.98004	5.37463	2.16816	2.57345	3.42741	1.50811
1.3517	1.49169	2.36679	3.16149	1.13638	2.18583	1.98527	0.54798	1.07425	1.47011	0.931933	1.28376	0.900352	0.833176	4.43816	3.9911	1.89588	6.73449	1.68969	2.23644	4.6971	1.68755	0.0187589	1.44955	4.70218	2.13027	3.83443	5.23937	2.14821	2.50202	3.39134	1.49197
1.35076	1.44323	2.33301	3.17795	1.13417	2.19045	1.98357	0.591078	1.0929	1.48669	0.916289	1.29745	0.888627	0.811365	4.45497	3.87722	1.98321	6.54759	1.66323	2.19159	4.58204	1.69882	0.0190397	1.43511	4.56863	2.15697	3.80598	5.29671	2.07801	2.52775	3.36857	1.50508
1.34853	1.38376	2.2833	3.16402	1.1083	2.21292	1.94002	0.650438	1.09766	1.47482	0.91198	1.30758	0.880794	0.802155	4.57892	3.98619	1.99212	6.52061	1.70453	2.15309	4.5433	1.60704	0.0191857	1.40931	4.37749	2.15339	3.81042	5.43869	2.12157	2.53261	3.26995	1.60727
1.35543	1.26334	2.15899	3.15226	1.11846	2.24282	1.99702	0.651688	1.11072	1.50196	0.910005	1.27016	0.870688	0.789698	4.65852	3.96697	2.01073	6.69544	1.78026	2.14666	4.48877	1.6073	0.019565	1.39729	4.53845	2.18264	3.78454	5.24069	2.13446	2.53192	3.25138	1.61483
1.34414	1.19886	2.07742	3.08352	1.13066	2.29134	1.99376	0.681806	1.10138	1.50344	0.925238	1.287	0.883897	0.801412	4.59232	3.98617	2.01421	6.64652	1.79586	2.14688	4.49492	1.62658	0.0194753	1.43899	4.56609	2.16323	3.84974	5.25324	2.14187	2.50746	3.20391	1.63317
1.35087	1.09737	2.07053	3.12507	1.10264	2.29198	1.96718	0.736399	1.11535	1.4878	0.928118	1.27154	0.818475	0.8172	4.56318	4.00428	2.02246	6.4521	1.84755	2.13067	4.4644	1.63763	0.0196804	1.45871	4.62274	2.14731	3.84665	5.16107	2.15093	2.58568	3.19199	1.58407
1.31987	1.05371	2.13492	3.17359	1.08141	2.30638	1.95372	0.762784	1.12627	1.55616	0.917654	1.28954	0.778034	0.826677	4.4504	4.0449	2.10357	6.41435	1.8149	2.12599	4.4931	1.66815	0.019924	1.42512	4.51955	2.15279	3.86237	5.35234	2.14969	2.59921	3.15873	1.582
1.31162	1.01914	2.19582	3.17893	1.07259	2.30907	1.91475	0.803243	1.12294	1.53223	0.921919	1.30783	0.78377	0.829312	4.55618	3.866	2.21327	6.35147	1.83087	2.09474	4.49234	1.7172	0.0196692	1.48382	4.48162	2.12856	3.84725	5.3588	2.12823	2.52184	3.22008	1.58499
1.27244	0.994489	2.2816	3.11206	1.04291	2.31454	1.93253	0.899356	1.12124	1.54509	0.944143	1.30515	0.751021	0.827039	4.46686	3.86765	2.19816	6.32735	1.85227	2.16458	4.40565	1.77025	0.0195982	1.47482	4.47896	2.1525	3.86563	5.32706	2.04401	2.54264	3.29265	1.58531
1.23653	1.01425	2.16743	3.11931	1.02698	2.32211	1.90092	1.01003	1.15342	1.53734	0.964955	1.29469	0.746607	0.824971	4.43282	3.99401	2.30105	6.07144	1.84676	2.15482	4.45153	1.76843	0.0198393	1.50635	4.43962	2.15861	3.86344	5.22928	2.05916	2.54318	3.30411	1.64603
1.21796	1.00862	2.07697	3.06164	1.04277	2.35595	1.93121	1.10957	1.13695	1.5621	0.980385	1.29322	0.724212	0.835359	4.34046	3.8925	2.25313	5.84605	1.82143	2.16398	4.50779	1.77869	0.0201472	1.51541	4.41647	2.15803	3.94175	5.34124	2.09101	2.46375	3.31418	1.69372
1.18651	1.01228	2.06354	3.08756	1.03317	2.32806	1.96862	1.17775	1.13549	1.52795	0.972722	1.26002	0.746744	0.8127	4.36858	3.93548	2.27684	5.84928	1.81864	2.15561	4.58274	1.78104	0.020533	1.52893	4.37538	2.17609	3.85258	5.39819	2.07051	2.3998	3.41572	1.60821
1.17653	0.984086	2.03119	3.10542	1.03294	2.32942	1.9591	1.16658	1.13849	1.55512	0.954421	1.25756	0.775269	0.812236	4.37565	3.88793	2.38848	5.87234	1.81336	2.13527	4.58218	1.80084	0.0205212	1.52344	4.46243	2.08546	3.88834	5.47224	2.08269	2.30741	3.46769	1.61642
1.15621	1.02901	2.00852	3.14688	1.02905	2.30292	1.98939	1.18665	1.13852	1.53263	0.926864	1.25995	0.805197	0.801316	4.35857	3.84696	2.38734	6.06684	1.79365	2.14959	4.72832	1.74973	0.0206585	1.53248	4.57295	2.09431	3.84593	5.36882	2.02091	2.36488	3.46193	1.63362
1.16043	1.02646	1.99213	3.11864	1.04279	2.25829	1.98866	1.32227	1.15463	1.53418	0.879929	1.25169	0.805514	0.805009	4.3515	3.77682	2.46838	6.35031	1.75462	2.1927	4.68977	1.70832	0.0207811	1.48531	4.59103	2.04248	3.94845	5.58184	2.0088	2.34485	3.51953	1.63843
1.16552	1.07554	1.99681	3.15953	1.10832	2.32248	1.94766	1.39951	1.12101	1.52872	0.829615	1.21725	0.820789	0.835715	4.35246	3.78063	2.44371	6.59151	1.81015	2.15184	4.70063	1.74678	0.0206439	1.50765	4.58245	2.04203	3.92717	5.46549	2.00021	2.33595	3.52958	1.60092
1.14369	1.10485	2.00182	3.15271	1.13974	2.36201	2.01619	1.39893	1.13884	1.51762	0.825232	1.2423	0.8261	0.827238	4.35308	3.68875	2.36193	6.72986	1.79256	2.15042	4.70651	1.83495	0.0206116	1.48927	4.61612	2.04227	3.96205	5.40698	1.99667	2.34805	3.52093	1.61333
1.17667	1.09298	1.96549	3.18895	1.18722	2.3917	2.00653	1.43216	1.10708	1.52982	0.804421	1.27118	0.856706	0.826008	4.30227	3.68872	2.28842	6.54885	1.7997	2.13992	4.73514	1.80522	0.0209289	1.48501	4.6183	2.03424	4.04258	5.60176	2.0651	2.37703	3.55225	1.70222
1.15568	1.07287	1.91311	3.22395	1.20089	2.38342	1.99311	1.45105	1.1071	1.53076	0.816927	1.25991	0.846033	0.820257	4.13507	3.79987	2.22612	6.588	1.79981	2.16336	4.74054	1.88505	0.0199768	1.4259	4.62999	2.06307	4.00811	5.72197	2.04416	2.48134	3.62154	1.74085
1.14412	1.0523	1.87499	3.24514	1.24936	2.4249	1.95998	1.54112	1.10615	1.53608	0.830482	1.3231	0.841508	0.84459	4.18654	3.82812	2.18751	6.95448	1.83498	2.17089	4.62285	1.96487	0.0202765	1.40489	4.62629	2.01003	3.94418	5.73188	2.0468	2.34603	3.71682	1.74937
1.14455	1.07861	1.84106	3.17419	1.25614	2.39606	2.02211	1.67585	1.1295	1.53591	0.851288	1.28456	0.851021	0.838839	4.13223	3.81179	2.10421	7.173	1.89633	2.15395	4.78464	1.95459	0.0200636	1.40348	4.64314	2.03358	3.79821	5.64283	2.07114	2.43146	3.72411	1.67868
1.15415	1.12511	1.80968	3.23675	1.27489	2.40827	1.98335	1.82936	1.13767	1.55667	0.89024	1.2863	0.922299	0.864522	4.07591	3.83493	2.13265	7.04122	1.88731	2.18819	4.67561	1.87741	0.0187058	1.36868	4.7201	2.09079	3.84079	5.74763	2.07053	2.47256	3.68488	1.66494
1.13984	1.11395	1.80374	3.1457	1.2672	2.40259	1.89693	1.92667	1.12186	1.54496	0.943425	1.32277	0.94247	0.884763	4.05167	3.96799	2.10108	7.05059	1.90218	2.20765	4.68154	1.83168	0.0175558	1.37166	4.67976	2.16996	3.97111	5.78862	1.96363	2.44551	3.73113	1.6523
1.14806	1.12894	1.70741	3.10214	1.27572	2.42347	1.93248	1.96631	1.13325	1.53223	0.991118	1.29583	0.921916	0.867958	4.06429	4.00902	2.04604	7.07132	1.92712	2.1909	4.55951	1.88731	0.0203018	1.34551	4.6366	2.17959	3.97294	5.84586	2.05515	2.46803	3.6676	1.58243
1.13627	1.19257	1.66862	3.10157	1.29846	2.39475	1.95679	2.13079	1.13611	1.52614	1.11079	1.35375	0.900411	0.935137	4.06654	4.13099	1.95963	7.07855	1.89992	2.20113	4.51048	1.86109	0.0204498	1.31068	4.65225	2.21554	4.10422	5.85185	2.09815	2.42256	3.7865	1.59592
1.1234	1.21614	1.66329	3.06226	1.27806	2.41703	1.93311	2.13395	1.12542	1.55134	1.14792	1.34728	0.869543	0.892918	4.29959	4.33338	1.89825	6.90662	1.84228	2.2656	4.35434	1.77814	0.020412	1.34114	4.61703	2.20972	3.9837	5.82206	2.07241	2.41243	3.89499	1.56562
1.14367	1.25325	1.73485	3.05158	1.30163	2.44443	1.89987	2.08593	1.13348	1.54026	1.19575	1.38782	0.834059	0.856285	4.53221	4.35839	1.93204	6.80175	1.90908	2.26105	4.21599	1.76149	0.0203139	1.34083	4.79952	2.24594	4.05254	5.85321	2.08243	2.39397	3.96802	1.62376
1.13744	1.27142	1.74023	3.05583	1.31443	2.39804	1.89701	2.04913	1.12758	1.47901	1.2503	1.36979	0.828261	0.845677	4.69581	4.32885	1.9205	6.74702	1.93578	2.23113	4.02045	1.7833	0.0155161	1.3118	4.67359	2.18561	4.06663	5.72154	2.10764	2.39739	3.95561	1.60238
1.17401	1.32452	1.79041	3.04276	1.30115	2.36514	1.86482	1.95914	1.13883	1.45532	1.31404	1.41373	0.849101	0.806434	4.90527	4.38998	1.86891	6.65826	1.93566	2.21713	3.96696	1.85526	0.0153627	1.35052	4.74798	2.13923	4.06212	5.77591	2.12664	2.38766	4.22872	1.56198
1.17635	1.31786	1.77826	3.06826	1.29032	2.30545	1.8692	1.95195	1.13104	1.49809	1.35704	1.39779	0.848441	0.782867	5.0354	4.34786	1.88278	6.61743	1.89472	2.21031	3.87005	1.81081	0.0154308	1.36209	4.89243	2.09776	4.03226	5.72939	2.07149	2.41818	4.17205	1.63655
1.18189	1.28494	1.82331	3.10688	1.27965	2.3061	1.87605	1.83678	1.11357	1.47263	1.39832	1.41325	0.838729	0.776359	5.02484	4.24675	1.84232	6.6934	1.89385	2.19792	3.78547	1.80613	0.0152468	1.38777	5.06131	2.07092	4.09273	5.76822	2.08632	2.4034	4.16684	1.59798
1.20286	1.25875	1.85197	3.10743	1.28217	2.32826	1.81162	1.90101	1.11116	1.46804	1.40555	1.3986	0.815889	0.804232	5.19546	4.27519	1.81161	6.83782	1.93044	2.19695	3.75593	1.82002	0.0152739	1.36519	5.04707	2.01961	4.12698	5.63143	2.07244	2.34887	3.92753	1.63062
1.19552	1.16842	1.87915	3.08222	1.30423	2.39652	1.80234	1.68222	1.10387	1.47377	1.4015	1.39075	0.789631	0.799497	5.30846	4.34564	1.90267	6.583	1.98733	2.24721	3.80744	1.74162	0.0154547	1.35974	5.07455	2.00977	4.09484	5.7279	2.11127	2.36767	3.8421	1.63948
1.21415	1.08784	1.89875	3.09734	1.29216	2.43119	1.85258	1.58875	1.13052	1.48775	1.37971	1.36218	0.773477	0.797114	5.29315	4.174	1.84994	6.32535	1.99135	2.24262	3.73352	1.76445	0.0153818	1.32833	5.11015	1.98398	4.02267	5.75889	2.11853	2.34642	3.84594	1.70722
1.22698	1.07958	2.00054	3.0833	1.31958	2.51556	1.8209	1.50939	1.16412	1.49379	1.35479	1.32655	0.762342	0.805464	5.25986	4.34628	1.91091	5.88225	2.02892	2.23342	3.76276	1.77741	0.0152675	1.35558	4.92772	1.98713	4.04727	5.71858	2.08428	2.28849	3.79719	1.69044
1.27252	1.06905	2.07917	2.96884	1.30896	2.54188	1.8069	1.53951	1.14369	1.48983	1.32718	1.34288	0.77413	0.832109	5.26285	4.25604	1.89084	5.79083	2.0729	2.23772	3.83322	1.77633	0.0153035	1.34124	4.93701	1.97364	3.99725	5.68499	2.03891	2.30639	3.81806	1.68491
1.2916	1.08248	2.11996	2.96936	1.30466	2.55525	1.8074	1.55292	1.1395	1.47789	1.31918	1.33405	0.782661	0.841711	5.2554	4.22183	1.85648	5.5253	2.02147	2.18985	3.80015	1.79756	0.0152951	1.31491	4.95901	1.99681	4.05517	5.61911	1.99896	2.24903	3.83809	1.68852
1.31214	1.074	2.06321	2.93045	1.28241	2.6378	1.79206	1.50857	1.12258	1.48739	1.29342	1.30753	0.802323	0.841156	5.12782	4.30673	1.84941	5.40742	1.99563	2.23068	3.94476	1.7864	0.0152908	1.37001	5.01024	1.99646	4.05878	5.56213	1.9799	2.27599	3.81482	1.78074
1.30159	1.07399	2.10256	2.85194	1.29296	2.72201	1.8031	1.54142	1.15074	1.45573	1.2947	1.35088	0.827678	0.851233	5.18416	4.12892	1.82601	5.19298	2.02989	2.19304	3.93794	1.81052	0.0152473	1.40882	5.1259	2.04638	4.0782	5.6683	2.01414	2.37853	3.83172	1.75813
1.29738	1.17536	2.08998	2.82267	1.29889	2.75595	1.7988	1.54237	1.15029	1.50216	1.27042	1.36852	0.83321	0.892268	5.23272	4.17878	1.7556	4.88783	2.01845	2.19418	3.93297	1.80149	0.015286	1.40797	5.08038	2.06469	4.08579	5.51503	2.0105	2.37666	3.77968	1.74627
1.31799	1.25042	2.09695	2.79628	1.27636	2.81533	1.79448	1.57161	1.17945	1.5121	1.29165	1.3997	0.865607	0.910877	5.08658	4.12183	1.72562	4.58211	2.00164	2.2125	3.96491	1.78955	0.0150145	1.4437	5.06519	2.07853	4.01326	5.52017	1.94849	2.35486	3.7557	1.72365
1.33437	1.34322	2.10795	2.79981	1.27779	2.75353	1.84128	1.58648	1.14845	1.48706	1.29752	1.39982	0.883577	0.90387	5.12093	4.08792	1.74682	4.33394	1.99681	2.22277	3.95186	1.79704	0.0147833	1.43668	4.95397	2.03971	3.97332	5.58425	2.00785	2.41706	3.75479	1.71655
1.32257	1.38588	2.18548	2.79212	1.21928	2.70885	1.87731	1.50812	1.157	1.46923	1.27584	1.38995	0.87759	0.890399	5.18635	4.02223	1.7777	4.32745	2.03105	2.25212	4.08711	1.76983	0.0149244	1.45754	4.97775	2.00531	3.94068	5.45306	1.961	2.48468	3.78121	1.60962
1.32947	1.38596	2.23786	2.75354	1.24924	2.63361	1.92354	1.44138	1.20195	1.49838	1.25756	1.46298	0.887616	0.869097	5.07067	3.99382	1.70098	4.14176	1.92459	2.25893	4.1516	1.78999	0.0149451	1.46092	4.98425	2.0591	3.97234	5.37182	1.99892	2.48015	3.86715	1.57295
1.34039	1.32314	2.30568	2.74099	1.26245	2.63645	1.9158	1.39383	1.17764	1.49077	1.24934	1.40842	0.904236	0.873014	4.91063	3.98722	1.7139	4.27723	1.96783	2.32775	4.09422	1.73587	0.0150105	1.42887	4.7868	2.08268	3.89699	5.3166	1.96193	2.55623	3.90791	1.61165
1.3206	1.31157	2.27715	2.70937	1.26231	2.58274	1.97599	1.39238	1.19035	1.47689	1.23237	1.39482	0.88995	0.88177	4.82739	4.19757	1.70371	4.43497	1.90628	2.28375	4.13579	1.80543	0.0151309	1.44529	4.91944	2.08394	3.87809	5.28199	1.98732	2.58819	3.8835	1.55639
1.32034	1.29576	2.23892	2.68098	1.24913	2.50114	1.98011	1.47862	1.21721	1.47023	1.1876	1.39432	0.899643	0.850465	4.72857	4.07131	1.77536	4.60406	1.96517	2.26123	4.27181	1.79873	0.0152453	1.42891	4.89231	2.12128	3.8871	5.117	1.98737	2.65351	3.96883	1.57564
1.33141	1.29885	2.28468	2.66514	1.23152	2.42266	1.96868	1.42231	1.19655	1.45706	1.2057	1.4057	0.939802	0.848634	4.64529	4.0686	1.7526	4.93483	1.96934	2.26785	4.35405	1.79022	0.0152557	1.42173	4.76084	2.0959	3.85094	5.18538	2.07038	2.579	4.02163	1.56325
1.34247	1.32754	2.26425	2.63721	1.18617	2.38235	1.96798	1.37504	1.20257	1.4855	1.18036	1.33542	0.903587	0.841066	4.64211	4.04784	1.79637	5.00301	1.89211	2.24111	4.31852	1.77545	0.0152132	1.45964	4.83717	2.11366	3.82723	5.07352	2.08581	2.61257	3.96706	1.53241
1.3278	1.3228	2.21464	2.58806	1.16439	2.3638	1.89842	1.49007	1.23312	1.50269	1.14348	1.35106	0.901853	0.817817	4.60932	4.17822	1.79202	4.82741	1.81519	2.26398	4.19554	1.75507	0.0151152	1.44154	4.89533	2.05294	3.86922	4.95148	2.09079	2.62875	3.94757	1.52403
1.31592	1.30412	2.18855	2.61396	1.15371	2.32502	1.91205	1.52612	1.24077	1.4767	1.15067	1.3735	0.905719	0.752121	4.61759	4.19343	1.76465	4.81576	1.81932	2.19543	4.15842	1.69893	0.0152571	1.4524	4.89704	2.07895	3.9234	5.04286	2.09283	2.67826	3.91792	1.51873
1.31874	1.27004	2.28034	2.6161	1.11699	2.32529	1.86438	1.46337	1.22176	1.4647	1.15511	1.40404	0.882439	0.770755	4.55762	4.09419	1.75544	4.9797	1.79227	2.19993	4.0492	1.66211	0.0154008	1.40689	4.80697	2.02923	3.82464	4.8827	2.09754	2.64882	3.86169	1.47837
1.3127	1.20131	2.3039	2.60766	1.14601	2.32215	1.83176	1.55578	1.20317	1.43373	1.16643	1.38686	0.886726	0.772345	4.69376	4.21357	1.70521	5.11825	1.71693	2.15878	4.08617	1.65587	0.0154479	1.43081	4.71891	2.05109	3.78033	4.90187	2.12052	2.67578	3.92254	1.43424
1.30003	1.18275	2.23468	2.64104	1.15808	2.33123	1.87008	1.5146	1.19654	1.47387	1.14362	1.39782	0.883639	0.782488	4.64752	4.14577	1.69741	5.21922	1.71922	2.2072	4.10436	1.61469	0.0153943	1.44247	4.74596	2.07416	3.76796	4.90528	2.11153	2.78358	3.96786	1.41783
1.28462	1.17957	2.18175	2.64499	1.15716	2.35859	1.89101	1.62322	1.17857	1.50755	1.14572	1.4113	0.901288	0.804772	4.73974	3.94824	1.6779	5.45114	1.71576	2.14231	4.23932	1.62592	0.01529	1.44083	4.63934	2.08642	3.70467	4.94782	2.06597	2.81217	4.04306	1.41445
1.28521	1.17182	2.19496	2.63963	1.13975	2.30274	1.86188	1.62798	1.223	1.50519	1.15819	1.41664	0.886135	0.827883	4.7554	4.02286	1.7512	5.59237	1.68916	2.19686	4.22894	1.55635	0.0152143	1.47366	4.74838	2.04492	3.66385	5.07888	2.06289	2.74047	3.98982	1.38638
1.26871	1.18609	2.23252	2.67276	1.14353	2.29675	1.86924	1.63595	1.23202	1.50941	1.16432	1.40387	0.852457	0.872656	4.79819	4.03612	1.80695	5.76262	1.65974	2.169	4.2645	1.57651	0.015308	1.43569	4.70063	2.01391	3.62553	4.90183	2.07411	2.77849	4.14467	1.40558
1.23969	1.22079	2.23857	2.69773	1.15646	2.25784	1.84341	1.68578	1.24502	1.52364	1.14951	1.40298	0.868948	0.842996	4.80543	3.8832	1.81952	5.88369	1.67984	2.16181	4.29448	1.57454	0.0151704	1.38411	4.67033	2.00317	3.64055	4.91342	2.08406	2.75517	4.1161	1.42798
1.24776	1.16937	2.17818	2.68581	1.15807	2.26191	1.82046	1.7345	1.22652	1.52545	1.15965	1.40926	0.871063	0.83331	4.6692	3.8923	1.75696	6.12191	1.73497	2.19428	4.3011	1.57653	0.0154377	1.42484	4.76679	1.93953	3.64387	4.92878	2.09942	2.74174	4.07785	1.41137
1.2343	1.14903	2.2447	2.66231	1.12956	2.32379	1.81354	1.7621	1.27387	1.51926	1.10239	1.38254	0.885043	0.826809	4.62853	3.97716	1.73647	6.10739	1.70099	2.18246	4.3864	1.58964	0.0156888	1.42453	4.77914	2.0237	3.7039	5.03321	2.09419	2.76089	4.09699	1.39714
1.22739	1.12964	2.28623	2.6143	1.18576	2.36821	1.82611	1.75695	1.29389	1.53114	1.12194	1.37945	0.872835	0.794505	4.5283	3.86743	1.65684	6.22555	1.65348	2.2061	4.34578	1.57527	0.0157902	1.41047	4.72541	2.0083	3.68666	5.21336	2.07505	2.83575	4.12772	1.4394
1.21961	1.10965	2.27363	2.57079	1.2001	2.37311	1.90466	1.72003	1.28417	1.49146	1.15197	1.31823	0.914366	0.802806	4.50314	3.95398	1.62777	6.4548	1.60493	2.18302	4.45233	1.59753	0.0158515	1.42097	4.80282	2.04941	3.71902	5.14343	2.00967	2.77843	4.13571	1.40995
1.22173	1.07888	2.21994	2.50905	1.20031	2.36265	1.91909	1.80293	1.27037	1.48034	1.18376	1.32225	0.961559	0.803256	4.46065	4.03091	1.5935	6.67607	1.66458	2.17952	4.40971	1.5873	0.0158518	1.38208	4.68014	2.06369	3.64458	5.02974	2.08643	2.71383	4.11727	1.46744
1.22085	1.09969	2.11953	2.49224	1.20683	2.35373	1.91478	1.86323	1.2759	1.48574	1.16332	1.34798	0.952779	0.843173	4.35262	3.93659	1.61435	6.5418	1.68341	2.19516	4.42068	1.61617	0.0159731	1.41076	4.81831	2.073	3.64768	5.06431	2.09139	2.72281	4.14151	1.48116
1.16416	1.06664	2.07951	2.49795	1.18276	2.35219	1.9391	1.9624	1.31885	1.48411	1.16729	1.32969	0.983354	0.858666	4.26378	3.88111	1.7686	6.61945	1.73226	2.20252	4.45602	1.6373	0.0159308	1.40797	4.77726	2.04711	3.71416	5.05749	2.05606	2.74886	4.18552	1.47935
1.13156	1.06518	2.06657	2.50835	1.18991	2.37666	1.90324	2.01069	1.31481	1.52414	1.19778	1.29623	0.977418	0.874276	4.3743	3.97128	1.84913	6.73743	1.69012	2.14623	4.47566	1.75923	0.0159166	1.39834	4.88873	2.0359	3.75573	5.08401	2.09129	2.73784	4.10945	1.50492
1.09799	1.05855	2.12875	2.52835	1.19882	2.42593	1.94318	1.89319	1.27919	1.46871	1.19666	1.30907	0.972739	0.901562	4.38376	4.03957	1.92044	6.86036	1.68908	2.20419	4.53758	1.82246	0.0163181	1.47472	5.10859	2.06429	3.69196	5.07044	2.09053	2.70472	4.10803	1.5084
1.07757	1.06804	2.10117	2.52187	1.16363	2.38642	2.00482	1.99561	1.25013	1.49359	1.24727	1.31533	0.963228	0.869493	4.41234	3.87988	1.981	6.80435	1.73009	2.18863	4.522	1.91173	0.0161649	1.4732	4.93601	1.98764	3.63591	5.04991	2.10494	2.64886	4.11297	1.55382
1.09868	1.04224	2.11356	2.51376	1.1576	2.34541	2.01662	2.04239	1.26379	1.494	1.24682	1.2991	0.973116	0.866313	4.45348	4.00737	2.08028	6.82526	1.72507	2.14943	4.62015	1.91568	0.0162418	1.50693	4.99038	1.96348	3.74946	5.08853	2.13762	2.59661	4.04639	1.60564
1.06503	1.05748	2.12776	2.566	1.16282	2.32363	2.05343	2.04196	1.28046	1.4874	1.22545	1.2959	0.978866	0.909064	4.53162	3.93603	2.05807	6.68707	1.76221	2.16397	4.44726	1.88311	0.0162286	1.4819	5.01973	1.98425	3.78629	5.33365	2.07693	2.67343	3.97691	1.62135
1.03791	1.05558	2.14295	2.59126	1.18304	2.33599	2.0523	2.02904	1.25518	1.48548	1.25887	1.31684	0.990447	0.885816	4.4604	3.83819	1.99778	6.93977	1.80898	2.14233	4.41554	1.89791	0.0161542	1.47351	5.07389	1.99757	3.71645	5.18252	2.09103	2.65765	3.97334	1.60077
1.05416	1.02947	2.23712	2.64475	1.19768	2.36025	2.09314	2.01518	1.23419	1.45917	1.21887	1.32852	0.975524	0.917965	4.50086	3.91974	1.98569	7.06231	1.78015	2.12969	4.41922	1.83603	0.0226746	1.53366	5.14351	2.02265	3.77686	5.04976	2.11233	2.6192	4.02868	1.6015
1.03072	1.00322	2.28964	2.68288	1.18125	2.36278	2.07196	1.86429	1.20894	1.50458	1.20001	1.31216	0.949369	0.904924	4.36865	3.83159	1.87586	6.99286	1.82706	2.15895	4.47432	1.85812	0.0235288	1.58688	5.04955	2.01201	3.7204	5.05272	2.13662	2.62885	4.04589	1.60098
1.00398	0.987736	2.3261	2.7023	1.20067	2.37661	2.01679	1.83622	1.22628	1.51002	1.20084	1.35873	0.949316	0.89886	4.45996	3.86591	1.81133	7.09165	1.86498	2.11606	4.42965	1.76084	0.0235142	1.54044	5.1899	1.99797	3.75163	4.79411	2.17616	2.64183	4.2013	1.64023
1.00635	0.982585	2.27149	2.68018	1.20327	2.42872	1.99459	1.76986	1.21777	1.49859	1.1125	1.38657	0.934958	0.915342	4.33329	3.78941	1.66121	7.07234	1.80396	2.10858	4.44621	1.77082	0.0236214	1.52266	5.27669	2.02314	3.63216	4.8427	2.09138	2.68531	4.1459	1.62785
1.01682	1.00298	2.17455	2.67794	1.1806	2.45598	2.04863	1.69413	1.22286	1.47217	1.06096	1.43096	0.912609	0.903194	4.32728	3.91318	1.67328	7.13844	1.82138	2.16125	4.60313	1.7718	0.0240035	1.51148	5.40862	2.03808	3.67036	4.88689	2.14711	2.66569	4.06035	1.66276
1.01033	1.01055	2.11662	2.64735	1.17725	2.47843	2.00944	1.75223	1.19861	1.45658	0.985997	1.38848	0.919924	0.870993	4.28944	3.79269	1.57604	6.9967	1.81163	2.18973	4.76454	1.75545	0.0248366	1.49618	5.55055	2.04023	3.74019	4.9855	2.1154	2.6148	4.08794	1.71114
0.995594	0.980656	2.18823	2.6421	1.16011	2.43758	1.98483	1.89186	1.21876	1.50156	0.906548	1.4371	0.935191	0.880429	4.28965	3.77672	1.52084	7.08186	1.79541	2.13824	4.76479	1.71048	0.0254086	1.46321	5.46719	1.98275	3.79795	4.89865	2.11783	2.7055	4.06839	1.76912
0.995918	1.00123	2.10721	2.66389	1.16178	2.42525	1.99762	1.82428	1.22511	1.46302	0.820027	1.43749	0.899942	0.853665	4.2829	3.71115	1.49109	7.16661	1.82599	2.09453	4.7245	1.7028	0.0257865	1.45741	5.50932	2.02283	3.84121	4.9804	2.10737	2.75849	4.04323	1.79228
1.02709	0.985635	2.09322	2.70648	1.14936	2.39219	1.94337	1.7063	1.19161	1.44853	0.763118	1.46029	0.91124	0.80068	4.27048	3.72463	1.56341	7.07172	1.81224	2.10733	4.51375	1.68084	0.0273654	1.46124	5.66176	1.95565	3.79785	4.84442	2.10971	2.79042	4.13477	1.79208
1.02241	0.99587	2.1027	2.70562	1.16422	2.40202	1.97119	1.69564	1.1576	1.47993	0.759948	1.45835	0.92172	0.820974	4.29059	3.64137	1.55625	7.00222	1.73956	2.14579	4.41585	1.67609	0.0277859	1.48041	5.58716	1.9226	3.80789	4.99698	2.12356	2.68192	4.11569	1.70901
1.0228	0.961866	2.09187	2.74969	1.18389	2.33959	1.96605	1.7043	1.19059	1.50372	0.766914	1.44624	0.879238	0.829389	4.39413	3.63474	1.54866	6.91086	1.7466	2.16446	4.37884	1.69653	0.0260366	1.49466	5.56791	1.96299	3.81961	5.02617	2.10143	2.70763	4.15855	1.72295
1.02265	0.970978	2.12538	2.76675	1.18121	2.32637	1.93003	1.73991	1.19419	1.54362	0.785289	1.4675	0.836809	0.847709	4.30879	3.6452	1.48822	6.92692	1.73881	2.22296	4.30242	1.785	0.0261324	1.45506	5.63686	1.95563	3.7998	5.12775	2.13431	2.67646	4.18946	1.72764
1.01783	0.9645	2.20069	2.76694	1.18865	2.35083	1.91867	1.71693	1.20459	1.5465	0.807748	1.44825	0.834215	0.848258	4.26882	3.5519	1.51024	6.74394	1.7668	2.22129	4.14093	1.7596	0.0255532	1.44431	5.67455	1.92695	3.85716	5.15793	2.11082	2.75974	4.23276	1.73807
1.01928	1.00727	2.22724	2.69153	1.15815	2.36717	1.93283	1.68436	1.20789	1.52278	0.825365	1.42808	0.826083	0.845846	4.17282	3.60068	1.50466	6.68314	1.73607	2.19422	4.08669	1.75208	0.0252568	1.44199	5.68058	1.91001	3.7868	5.07004	2.16962	2.7516	4.24207	1.70149
1.00543	1.04332	2.25458	2.66341	1.14162	2.35153	1.92874	1.7402	1.21129	1.55436	0.810608	1.48754	0.788205	0.835187	4.04216	3.46182	1.45499	6.67501	1.89457	2.24141	3.98638	1.75436	0.0252492	1.40764	5.62992	1.91297	3.87372	4.99476	2.12616	2.79875	4.24172	1.71432
1.00213	1.01471	2.31878	2.675	1.11337	2.36375	1.95353	1.72782	1.17672	1.57387	0.826883	1.43222	0.775937	0.837719	3.98229	3.48526	1.39139	6.74623	1.82139	2.23295	4.01363	1.79902	0.0247722	1.36826	5.695	1.93925	3.84148	5.11497	2.13174	2.80688	4.09493	1.69931
0.974966	1.00105	2.40455	2.71331	1.11769	2.36921	1.98637	1.7162	1.18293	1.57592	0.847927	1.4579	0.778906	0.864346	3.87513	3.54277	1.39479	6.77637	1.84734	2.25564	4.12041	1.73606	0.0246531	1.29745	5.8293	1.932	3.85416	5.18862	2.12286	2.83825	4.07658	1.64134
0.996019	0.993214	2.47714	2.71617	1.11101	2.42402	2.01349	1.6364	1.14046	1.59085	0.872877	1.43183	0.78774	0.849881	3.78657	3.64477	1.39554	6.86476	1.78138	2.27335	3.86129	1.70761	0.0245633	1.26738	5.84212	1.87943	3.91983	5.0971	2.15878	2.84303	4.06833	1.61942
0.994016	1.02334	2.44904	2.71498	1.06797	2.42888	2.0059	1.62253	1.16934	1.60968	0.879716	1.41788	0.80077	0.841121	3.70937	3.71385	1.40611	7.0388	1.84419	2.22714	3.65401	1.65716	0.0245148	1.24505	5.92336	1.92971	3.82767	5.22621	2.13211	2.78126	4.06238	1.60276
0.994363	1.04241	2.47922	2.74437	1.03841	2.459	1.95858	1.71162	1.17555	1.6004	0.897589	1.41051	0.835187	0.796931	3.67536	3.68911	1.43632	7.02957	1.89728	2.25067	3.45774	1.71423	0.0241465	1.25508	6.00166	1.94998	3.77872	5.16596	2.14904	2.8142	4.04575	1.67484
1.00765	1.0193	2.50174	2.78784	1.01797	2.46451	1.99171	1.65078	1.15849	1.60473	0.908949	1.43043	0.881097	0.80577	3.67203	3.7257	1.42601	6.90026	1.89253	2.24229	3.14202	1.67938	0.0235725	1.25969	6.00166	1.91202	3.75053	5.1712	2.12628	2.80825	4.01119	1.74302
1.03022	1.01667	2.44459	2.83486	0.989315	2.44659	1.96806	1.68057	1.15938	1.54179	0.966634	1.4319	0.908708	0.8117	3.68478	3.71515	1.48528	6.90331	1.84673	2.17575	3.00787	1.69042	0.0236396	1.26177	6.09631	1.86582	3.64932	5.29559	2.11494	2.85645	3.97098	1.74081
1.04518	1.01001	2.46124	2.86315	0.983229	2.49076	1.98036	1.66614	1.17077	1.57928	0.991187	1.42906	0.94835	0.83351	3.67018	3.74405	1.49174	6.84083	1.82916	2.18109	2.63722	1.71918	0.0238022	1.20805	5.89103	1.89223	3.66606	5.04427	2.11699	2.83626	4.02217	1.7585
1.07801	1.03551	2.40331	2.87759	0.986528	2.45905	2.01028	1.56736	1.19397	1.60195	1.00976	1.44608	0.936911	0.829666	3.54253	3.91131	1.47548	6.82301	1.87982	2.25676	2.56589	1.7597	0.0236544	1.19433	5.84922	1.82931	3.64914	5.16018	2.08693	2.83424	3.95481	1.74851
1.07547	1.06502	2.29754	2.93124	0.997655	2.46391	1.99908	1.51629	1.21595	1.55929	1.04578	1.42086	0.913956	0.848338	3.43134	3.87243	1.53165	7.03809	1.84188	2.26116	2.47426	1.81506	0.0232305	1.19199	5.73647	1.85134	3.74701	5.19016	2.14963	2.83667	4.01593	1.71355
1.09171	1.05829	2.29783	3.00669	0.996304	2.44986	1.96318	1.52849	1.16514	1.56923	1.08401	1.45875	0.926657	0.835359	3.46651	3.83454	1.58243	6.91037	1.82123	2.2795	2.30789	1.92348	0.0234636	1.23023	5.5536	1.84432	3.73742	5.10439	2.16089	2.91859	4.04135	1.68988
1.08877	1.03414	2.21282	3.0507	1.03368	2.48602	1.94322	1.45975	1.14541	1.57803	1.10692	1.46975	0.923689	0.867778	3.45007	3.82147	1.54554	6.90495	1.79456	2.2691	2.29677	1.88375	0.023561	1.21365	5.5521	1.82807	3.75933	5.3275	2.15198	2.86787	4.07747	1.6887
1.10277	1.03748	2.24715	3.10753	1.07198	2.51517	1.97045	1.32329	1.15872	1.56705	1.13792	1.5009	0.941892	0.869108	3.48141	3.77134	1.59584	6.7729	1.80521	2.26788	2.28509	1.93437	0.0234373	1.20645	5.58853	1.87978	3.74315	5.21338	2.16602	2.88207	4.17343	1.61672
1.10618	1.05905	2.19275	3.14326	1.05307	2.47072	1.93525	1.28269	1.19734	1.60776	1.17758	1.44675	0.935545	0.860679	3.43951	3.80638	1.56801	6.53223	1.85248	2.29879	2.5404	1.88438	0.0234816	1.19942	5.59134	1.85197	3.62043	5.27862	2.1391	2.95129	4.11547	1.58153
1.16527	1.0633	2.22683	3.19469	1.00881	2.43732	2.00891	1.20316	1.19702	1.64159	1.23885	1.43997	0.961253	0.851949	3.36642	3.80635	1.5674	6.39659	1.80938	2.33261	2.85543	1.8468	0.023111	1.24321	5.41864	1.87966	3.63691	5.39077	2.12265	2.96412	4.16516	1.64094
1.18457	1.09086	2.22136	3.24467	1.01339	2.38375	2.03805	1.14203	1.22194	1.5581	1.25234	1.45163	0.974485	0.839041	3.41519	3.78433	1.59198	6.27583	1.94414	2.38746	2.79583	1.85039	0.0227951	1.21811	5.50743	1.87909	3.6785	5.36925	2.13891	2.98411	4.15458	1.61098
1.21154	1.11677	2.16567	3.28803	0.99688	2.34261	2.0236	1.13827	1.22995	1.58211	1.32384	1.46151	0.927024	0.819863	3.44355	3.93903	1.61304	6.18601	1.88497	2.44894	2.95487	1.78426	0.0224557	1.26815	5.49252	1.90515	3.64267	5.17538	2.06467	2.9989	4.23761	1.61383
1.2199	1.15481	2.10566	3.26953	0.98882	2.31248	2.022	1.11585	1.24534	1.59486	1.35388	1.4263	0.903259	0.793046	3.56943	3.96347	1.62851	6.11086	1.86981	2.45123	3.20526	1.79385	0.0228016	1.25574	5.54287	1.91361	3.56385	5.20929	2.10356	3.0623	4.28154	1.61545
1.21738	1.16414	2.07818	3.24752	1.01327	2.31441	1.99809	1.10294	1.25394	1.61153	1.37764	1.42458	0.893423	0.819498	3.67331	4.04524	1.67725	5.92607	1.99174	2.50432	3.43082	1.79604	0.0226489	1.25865	5.62626	1.9403	3.55019	5.36159	2.06157	2.94447	4.26951	1.591
1.24406	1.15374	2.09013	3.30574	1.05553	2.2798	2.02261	1.14924	1.24699	1.59172	1.35871	1.43033	0.889834	0.853882	3.73092	4.09758	1.67566	5.86669	1.92342	2.47882	3.34553	1.82323	0.0220485	1.28219	5.76206	1.96998	3.58919	5.41666	2.04124	2.93756	4.30505	1.57696
1.23568	1.15352	2.13741	3.34485	1.0635	2.31524	2.01871	1.15473	1.23712	1.572	1.38619	1.42872	0.915706	0.813971	3.77719	4.04178	1.67316	5.82641	1.87979	2.56987	3.30447	1.81314	0.0219809	1.28313	5.73692	1.97895	3.60302	5.22256	1.99239	2.89329	4.27202	1.58789
1.24863	1.13108	2.17396	3.27683	1.08333	2.33756	2.04372	1.08317	1.24267	1.58751	1.37632	1.38863	0.940771	0.793039	3.83722	4.15528	1.66541	5.8992	1.909	2.60602	3.20778	1.80606	0.0221222	1.32818	5.83419	1.89023	3.57933	5.41157	2.07779	2.86737	4.2022	1.60781
1.26891	1.17391	2.22986	3.253	1.08278	2.368	2.01865	1.02778	1.23575	1.54345	1.35965	1.39019	0.965322	0.815102	3.85048	4.04504	1.66452	5.80071	1.8783	2.70899	3.02067	1.80171	0.0220201	1.32011	6.08293	1.9375	3.55352	5.28627	2.03624	2.82537	4.11888	1.62245
1.27863	1.12433	2.19994	3.30902	1.07227	2.36434	2.03019	1.07076	1.21348	1.53477	1.37524	1.38885	0.997538	0.796069	4.05909	4.07286	1.60861	5.89911	1.88846	2.73993	3.09873	1.80158	0.0218357	1.30009	6.09983	1.92053	3.53602	5.33627	2.06505	2.77441	4.12584	1.5599
1.29388	1.11751	2.19508	3.30211	1.05624	2.37409	2.06092	1.07796	1.19623	1.5276	1.37704	1.37408	1.04671	0.795303	4.05065	4.16095	1.52086	5.77082	1.88928	2.78492	3.37184	1.78572	0.0212896	1.27933	6.27426	1.93745	3.61682	5.45866	2.09722	2.66786	4.07526	1.58247
1.29307	1.14111	2.18531	3.23864	1.06432	2.37107	1.99477	1.0468	1.2136	1.5182	1.37976	1.38176	1.06099	0.798042	4.11355	4.22026	1.45453	5.81869	1.88292	2.81814	3.37661	1.71999	0.0211393	1.31081	6.20247	1.93761	3.51009	5.41333	2.07589	2.65858	4.11392	1.60417
1.31239	1.14681	2.12393	3.20875	1.03671	2.37959	2.02928	1.1138	1.18508	1.53562	1.37407	1.3836	1.10005	0.804079	4.15001	4.23254	1.46376	6.07486	1.87727	2.95539	3.35411	1.73258	0.0213449	1.36606	6.19312	1.94643	3.59222	5.48428	2.05996	2.62152	4.08042	1.62261
1.29627	1.18495	2.1674	3.22288	1.00693	2.39648	1.98349	1.03721	1.14369	1.55558	1.36545	1.33411	1.07393	0.794972	3.99752	4.2002	1.41738	6.21594	1.83564	3.04639	3.24519	1.78975	0.0212651	1.38253	6.27203	1.94754	3.55723	5.4429	2.08682	2.61198	4.10491	1.57959
1.30368	1.16955	2.12833	3.18742	1.01338	2.39501	1.978	0.995818	1.13828	1.53529	1.37365	1.30617	1.03113	0.7626	3.92247	4.21382	1.38554	6.40887	1.8563	2.97867	3.51623	1.86778	0.0216357	1.3384	6.13962	1.93141	3.60407	5.44265	2.06313	2.58166	4.18751	1.62591
1.31965	1.15518	2.05299	3.14271	0.99904	2.38615	1.95949	0.995353	1.15173	1.53174	1.39452	1.28993	1.02188	0.764688	3.93149	4.29368	1.34747	6.67637	1.86299	2.85568	3.65899	1.71081	0.0215793	1.38757	6.03982	1.95872	3.57094	5.40497	2.09648	2.64712	4.31938	1.63889
1.32375	1.12489	2.04718	3.14845	0.996897	2.42733	1.98258	1.00594	1.12515	1.51363	1.4059	1.33927	1.00784	0.749762	3.94888	4.38821	1.36204	6.56665	1.85237	2.88609	3.68048	1.70354	0.0213095	1.40777	6.12638	1.98614	3.63952	5.53437	2.06398	2.58457	4.28786	1.56494
1.30612	1.10474	2.05879	3.18089	0.976781	2.44157	1.97622	1.11954	1.09671	1.5257	1.41778	1.3767	1.04936	0.755056	3.91101	4.17939	1.36242	6.60546	1.82931	2.76628	3.59121	1.6638	0.0212616	1.37826	6.15015	2.01465	3.65441	5.43965	2.08087	2.59526	4.36986	1.50251
1.27651	1.05447	2.1186	3.09717	0.993305	2.42985	1.94854	1.13751	1.11801	1.5479	1.3951	1.36151	1.00255	0.79339	3.82887	4.18515	1.36411	6.74001	1.81992	2.64568	3.58329	1.60623	0.0209609	1.37151	6.22364	1.97855	3.66656	5.71843	2.02077	2.63478	4.37325	1.50599
1.28263	1.01386	2.16648	3.1036	1.00995	2.44207	1.93409	1.14218	1.12419	1.57332	1.38229	1.38417	1.00744	0.822634	3.77039	4.24063	1.3464	6.77816	1.85685	2.49696	3.52317	1.60487	0.0210774	1.34745	6.25672	2.01282	3.70764	5.50755	2.03272	2.61574	4.36806	1.49866
1.27348	0.972406	2.16127	3.16702	0.999573	2.4359	1.9964	1.07569	1.09679	1.54	1.35501	1.34819	0.969564	0.812976	3.74125	4.14737	1.39862	6.6424	1.8327	2.40487	3.46407	1.55518	0.0212456	1.41404	6.17006	2.07553	3.76404	5.3811	2.09217	2.57544	4.43652	1.4977
1.28713	0.969421	2.14164	3.23962	1.00623	2.39249	1.99898	1.04716	1.10915	1.58716	1.39268	1.35186	0.944274	0.811769	3.69511	4.07976	1.39273	6.53426	1.91395	2.33368	3.38033	1.5659	0.0211959	1.36399	6.36589	1.99689	3.78984	5.38661	2.05593	2.55669	4.48215	1.48437
1.30353	0.939686	2.1411	3.29698	1.01105	2.38117	1.98476	1.00367	1.11592	1.55692	1.39272	1.34812	0.96706	0.757653	3.63774	3.98706	1.41092	6.34633	1.89233	2.33868	3.14708	1.50913	0.0214116	1.38139	6.3629	2.05073	3.82067	5.49899	2.01162	2.58444	4.56327	1.55045
1.32415	0.949485	2.09939	3.29047	0.999048	2.35522	1.96785	0.996404	1.10224	1.57861	1.41031	1.32194	0.996874	0.770305	3.65251	3.9387	1.35687	6.43319	1.90213	2.30299	3.10385	1.60336	0.021236	1.45542	6.52844	2.11573	3.82895	5.5922	2.08676	2.58402	4.50171	1.54853
1.32477	0.906287	2.09475	3.22651	0.986086	2.3522	1.92588	0.951258	1.09885	1.57359	1.4249	1.29689	0.998649	0.767785	3.57467	3.92689	1.33065	6.50323	1.9045	2.25569	3.30624	1.67653	0.0214694	1.42276	6.46184	2.0842	3.7818	5.58191	2.0791	2.59695	4.41422	1.55886
1.31652	0.890159	2.04138	3.24046	0.984551	2.33767	1.89958	0.965369	1.09738	1.5541	1.42895	1.30306	1.01101	0.771287	3.53539	3.98034	1.29888	6.50697	1.88074	2.19053	3.52553	1.78076	0.0213835	1.49686	6.51154	2.06235	3.71714	5.63803	2.09259	2.67247	4.3462	1.57377
1.33366	0.896727	2.01679	3.26424	0.999349	2.29199	1.99192	0.919348	1.15206	1.5257	1.45335	1.29324	1.01892	0.75454	3.51989	3.87074	1.3426	6.76411	1.8316	2.25616	3.64805	1.74306	0.0217688	1.5061	6.61851	2.07389	3.82522	5.58288	2.08679	2.72206	4.38206	1.59643
1.32458	0.876711	2.05087	3.25644	1.02969	2.2811	1.97562	0.825511	1.12495	1.54002	1.47106	1.28305	1.03077	0.717639	3.46287	3.87897	1.33763	6.9418	1.85247	2.12695	3.73256	1.79805	0.0220952	1.51657	6.64056	2.08686	3.85328	5.64337	2.10117	2.75939	4.25181	1.50084
1.30569	0.846335	2.13488	3.22421	1.02483	2.22662	1.96598	0.75771	1.13415	1.55137	1.49236	1.29333	1.02403	0.674195	3.5528	3.772	1.31139	7.07564	1.82533	2.18994	3.70432	1.69278	0.0219768	1.53165	6.77846	2.04674	3.81112	5.4072	2.08757	2.70653	4.25606	1.48474
1.33964	0.853915	2.05325	3.11802	1.04141	2.18977	2.00926	0.799359	1.14199	1.52855	1.44809	1.25836	1.0239	0.664101	3.42903	3.72588	1.29535	7.13	1.89797	2.21593	3.7396	1.60637	0.0218393	1.50598	6.83887	2.03593	3.79909	5.61522	2.12205	2.66769	4.35144	1.54165
1.3615	0.865269	2.00475	3.09545	1.0492	2.25423	1.96254	0.815865	1.13714	1.5423	1.41969	1.27741	1.01701	0.66182	3.34073	3.7421	1.30445	7.27015	1.85171	2.22553	3.6514	1.60774	0.0220841	1.42334	6.88255	2.11034	3.77091	5.55691	2.1179	2.71738	4.36981	1.48739
1.36631	0.871618	2.01829	2.96213	1.0494	2.25275	1.96643	0.799577	1.13116	1.52595	1.38855	1.24932	1.00507	0.674309	3.3073	3.77967	1.3061	7.35322	1.83403	2.28604	3.66272	1.58347	0.0223741	1.38521	6.49872	2.05996	3.75018	5.61977	2.09928	2.70259	4.43244	1.49706
1.37714	0.917585	2.02906	2.92168	1.06726	2.26569	1.92036	0.82605	1.10706	1.52905	1.37562	1.20484	1.01478	0.679804	3.36442	3.76834	1.30478	7.30509	1.9025	2.35576	3.53931	1.61067	0.0225725	1.44561	6.61145	2.0263	3.6797	5.64149	2.09848	2.71259	4.47204	1.50243
1.41564	0.973045	2.04658	2.91708	1.10174	2.31934	1.93219	0.821626	1.09975	1.55248	1.38607	1.20041	1.00073	0.698155	3.33619	3.90109	1.34533	7.42204	1.91574	2.40874	3.52267	1.60531	0.0223442	1.55151	6.50583	2.02073	3.73381	5.70392	2.09445	2.77627	4.62699	1.50485
1.438	0.989835	2.06028	2.85324	1.14703	2.35859	1.89265	0.817796	1.11189	1.53011	1.31691	1.19907	1.01815	0.713734	3.4721	3.86742	1.3575	7.32075	1.91609	2.40075	3.61504	1.62285	0.0224664	1.60934	6.58105	1.9937	3.67517	5.58056	2.10359	2.79788	4.64225	1.49883
1.46079	1.0273	1.99083	2.85402	1.12885	2.39648	1.9341	0.823106	1.10821	1.58197	1.30225	1.19399	1.02651	0.734437	3.58146	3.90225	1.39566	7.20082	1.86255	2.43042	3.62959	1.6593	0.0225863	1.67158	6.5822	1.94864	3.61738	5.58399	2.09761	2.89739	4.58416	1.47481
1.44476	1.03269	1.98336	2.84065	1.11819	2.37434	1.93822	0.779893	1.11057	1.56702	1.2446	1.23415	1.0292	0.74187	3.55211	3.80448	1.42904	7.23264	1.92597	2.44954	3.57173	1.67789	0.0224815	1.71178	6.57732	1.89224	3.67533	5.47381	2.06605	2.99021	4.59932	1.40447
1.46702	1.07487	1.97115	2.83842	1.13247	2.35225	1.95831	0.74208	1.11637	1.58569	1.18294	1.24238	0.978812	0.743853	3.56615	3.76366	1.4672	7.25797	1.90138	2.47056	3.56293	1.64631	0.0222832	1.82415	6.57207	1.83099	3.62478	5.67395	2.04929	2.92017	4.69606	1.42694
1.48388	1.10071	1.97028	2.83956	1.09214	2.35391	1.95046	0.750785	1.09162	1.58805	1.19652	1.26428	0.985568	0.750618	3.58897	3.65191	1.4894	7.26878	1.9046	2.45279	3.52845	1.59676	0.0219388	1.75311	6.46261	1.80217	3.6236	5.63301	2.05658	2.97278	4.86308	1.46208
1.47803	1.07553	2.03611	2.82747	1.10823	2.41319	1.93342	0.777577	1.07311	1.56298	1.20996	1.27242	0.975854	0.73095	3.60161	3.63897	1.497	7.214	1.85575	2.48512	3.67176	1.57261	0.0217381	1.71492	6.4917	1.82358	3.63596	5.61872	2.07388	3.00766	4.80032	1.46629
1.47886	1.1064	2.0312	2.79738	1.08491	2.40351	1.96349	0.792807	1.06681	1.59683	1.20414	1.2976	0.972762	0.730236	3.55831	3.7122	1.48495	7.40591	1.88815	2.51544	3.65071	1.55021	0.0219997	1.7307	6.31569	1.82941	3.59544	5.61341	2.08826	2.93429	4.71604	1.47508
1.49283	1.11656	2.01935	2.85487	1.0751	2.42826	1.91336	0.817715	1.0689	1.61291	1.1665	1.29801	0.961869	0.705226	3.6593	3.71765	1.50275	7.48245	1.76095	2.44779	3.90258	1.55108	0.0221876	1.73327	6.16955	1.81099	3.63272	5.59117	2.16337	2.828	4.6744	1.41186
1.51757	1.1	2.00428	2.85238	1.06958	2.41717	1.91306	0.819334	1.04156	1.59193	1.16241	1.2751	0.970512	0.717483	3.67414	3.71181	1.47538	7.68067	1.79623	2.44083	4.0426	1.55194	0.0222206	1.71142	6.06675	1.77982	3.56053	5.57199	2.09251	2.87032	4.55998	1.43919
1.52099	1.07513	1.93044	2.84651	1.04281	2.41641	1.91077	0.882931	1.01413	1.59504	1.18122	1.27857	0.975418	0.726055	3.76941	3.49693	1.46216	7.61551	1.76764	2.45596	4.06111	1.52706	0.0222944	1.77559	6.13062	1.77859	3.63307	5.56631	2.07463	2.77562	4.59089	1.47839
1.5265	1.04346	1.91878	2.83842	1.02004	2.435	1.89846	0.907395	1.01795	1.61957	1.19736	1.28562	0.999449	0.715251	3.66375	3.58424	1.4446	7.49511	1.74208	2.37792	3.94457	1.49086	0.0223385	1.76018	5.96934	1.74272	3.60766	5.45367	2.08673	2.71398	4.57625	1.48032
1.49407	1.02863	1.9522	2.82698	0.991343	2.45362	1.96718	0.908479	1.03832	1.59393	1.23676	1.30448	1.03151	0.691307	3.57498	3.57989	1.43857	7.39203	1.7358	2.46025	4.01846	1.50281	0.0228197	1.72515	6.00414	1.77012	3.5674	5.47839	2.13408	2.67502	4.49725	1.49112
1.46944	1.04024	2.00822	2.78768	0.975762	2.47267	1.94158	0.926635	1.04312	1.61633	1.18808	1.34422	1.05332	0.651628	3.62153	3.76368	1.44618	7.46357	1.72113	2.37784	4.02839	1.55733	0.0228451	1.67276	5.91836	1.67393	3.64609	5.38699	2.12615	2.57732	4.48717	1.48406
1.44165	1.0262	2.04387	2.79622	0.986434	2.51879	1.9568	0.876177	1.0739	1.64201	1.19236	1.32765	1.03198	0.627029	3.54959	3.83745	1.43195	7.34642	1.70266	2.45026	3.91784	1.49509	0.0232364	1.64754	5.95945	1.66512	3.54987	5.37863	2.08014	2.57444	4.50394	1.46865
1.42831	1.00679	2.05724	2.81453	0.958476	2.55152	1.92592	0.881579	1.09	1.71171	1.21418	1.31869	0.997135	0.619763	3.64657	3.78849	1.41927	7.47281	1.63821	2.35248	4.10151	1.52533	0.0235683	1.56065	5.82263	1.69128	3.60088	5.46095	2.05683	2.50284	4.47469	1.4715
1.43336	1.03682	2.04116	2.83547	0.977682	2.52445	1.87537	0.860884	1.07929	1.6624	1.23403	1.32858	0.972467	0.59431	3.60428	3.8376	1.35126	7.38604	1.76662	2.3554	4.06749	1.48697	0.0237556	1.50939	5.90714	1.78439	3.56535	5.45159	2.06563	2.45409	4.46603	1.44463
1.44502	1.04915	2.00648	2.86317	0.955705	2.50948	1.9285	0.845776	1.07249	1.68585	1.25541	1.34734	0.953318	0.606387	3.6093	3.8205	1.31832	7.18494	1.71971	2.37047	4.20614	1.56585	0.0235759	1.4989	5.92257	1.77092	3.51695	5.43296	2.05895	2.41213	4.5484	1.43837
1.42481	1.03895	2.03082	2.93302	0.966621	2.47982	1.91417	0.854554	1.10619	1.73317	1.22885	1.36421	0.913876	0.602246	3.59697	3.79292	1.33924	7.07224	1.72388	2.27242	4.25809	1.51973	0.0234128	1.46138	5.8142	1.83257	3.45153	5.34352	2.08147	2.43467	4.5309	1.48043
1.40485	1.07331	1.98401	2.9336	0.960173	2.50422	1.8989	0.812503	1.11835	1.71423	1.24144	1.39998	0.915646	0.574215	3.68429	3.85041	1.34276	7.1675	1.85131	2.26618	4.18291	1.50336	0.0235272	1.51069	5.87709	1.84909	3.35593	5.32085	2.04341	2.44118	4.45017	1.46398
1.39597	1.14034	2.01823	2.87761	0.979135	2.51283	1.90275	0.77757	1.13333	1.67176	1.25256	1.3628	0.91433	0.572372	3.63843	3.94873	1.33129	7.00366	1.85287	2.25573	4.27112	1.56538	0.0235701	1.45638	6.03714	1.92975	3.29165	5.2866	2.05198	2.40606	4.3934	1.48002
1.40309	1.16575	1.95171	2.8997	0.995667	2.52113	1.90918	0.846188	1.12012	1.69413	1.2795	1.34706	0.911379	0.562903	3.7404	3.88082	1.32025	7.09717	1.92895	2.35948	4.29312	1.5663	0.0235682	1.38005	6.04136	1.9706	3.31598	5.2735	2.02856	2.42781	4.41289	1.48433
1.4095	1.16783	1.9641	2.93268	1.0257	2.52106	1.86074	0.831852	1.12787	1.70232	1.34355	1.29896	0.933406	0.571802	3.71289	3.87223	1.30835	7.13601	1.88702	2.29266	4.42833	1.66734	0.0231344	1.32435	6.01449	1.97035	3.31217	5.18626	2.04581	2.35519	4.40853	1.47518
1.39447	1.11952	1.999	2.9674	1.02513	2.565	1.86209	0.837279	1.07718	1.67562	1.37592	1.29591	0.939358	0.575465	3.7305	3.82117	1.26299	7.08314	1.97124	2.28307	4.3729	1.62216	0.0230204	1.27444	6.03049	1.97657	3.36986	5.35865	2.07159	2.42416	4.36414	1.48923
1.39757	1.06008	1.96945	2.98464	1.03165	2.59131	1.8467	0.823076	1.08727	1.67858	1.40248	1.33103	0.93048	0.57826	3.8596	3.82066	1.27952	7.20469	1.99522	2.36537	4.22455	1.6566	0.0231094	1.28092	5.96952	1.95983	3.3058	5.36631	2.02869	2.49061	4.40504	1.47625
1.405	1.03266	1.95487	3.03519	1.04921	2.62644	1.86577	0.834247	1.09776	1.68629	1.37842	1.34377	0.91803	0.568932	3.69109	4.01571	1.27184	7.21547	1.94616	2.33541	4.19992	1.70511	0.0231886	1.26748	6.06681	2.01344	3.27307	5.33737	2.07702	2.53583	4.39403	1.4791
1.41472	1.0157	1.91962	3.00474	1.08318	2.60758	1.85704	0.873655	1.0879	1.69442	1.41962	1.36567	0.909244	0.552716	3.69455	3.97836	1.28818	7.3285	1.89702	2.41405	4.13903	1.62342	0.0232681	1.2579	6.09612	1.95669	3.21574	5.36701	2.11589	2.56853	4.28414	1.47705
1.42353	1.06119	1.9774	2.97859	1.10329	2.62919	1.85385	0.91809	1.05879	1.66988	1.44244	1.37008	0.892282	0.544862	3.66629	4.12905	1.27421	7.67702	1.84154	2.40159	4.04549	1.61143	0.0231326	1.18826	5.87205	1.99461	3.27723	5.45976	2.1055	2.61586	4.34291	1.46981
1.40465	1.08174	1.95731	2.9564	1.11214	2.59456	1.83725	0.959687	1.07603	1.64695	1.43598	1.36504	0.882487	0.556963	3.69	4.2963	1.2072	7.75449	1.87132	2.44581	3.84308	1.59522	0.0233062	1.15085	5.85071	2.01225	3.28999	5.45323	2.09162	2.65985	4.34247	1.4975
1.43587	1.08002	1.93326	3.02207	1.11188	2.56448	1.85271	1.00581	1.07221	1.64914	1.46202	1.39323	0.895748	0.545612	3.73649	4.41866	1.18156	7.76526	1.89345	2.41867	3.81796	1.54826	0.0232827	1.17703	5.9692	1.96628	3.33946	5.28212	2.1591	2.69167	4.38385	1.53625
1.48113	1.06711	1.93498	3.04251	1.14198	2.53466	1.85534	0.982768	1.04699	1.67413	1.49637	1.41457	0.894561	0.549202	3.69592	4.35428	1.1999	7.9071	1.90697	2.43766	3.72466	1.49407	0.0229843	1.11711	5.9708	1.97704	3.22749	5.32995	2.0884	2.67281	4.33914	1.54962
1.51138	1.07808	1.87848	3.0089	1.15514	2.50607	1.81612	0.953178	1.04994	1.66755	1.52729	1.43383	0.882266	0.576585	3.74522	4.3038	1.18393	7.87576	1.89624	2.50597	3.78404	1.4704	0.0230475	1.10001	5.88275	1.94782	3.22231	5.25287	2.14638	2.72869	4.22541	1.5651
1.50373	1.10332	1.89987	3.02977	1.16483	2.46439	1.85967	0.900073	1.0674	1.67999	1.55325	1.40273	0.860344	0.579944	3.72568	4.27874	1.19975	7.92191	1.91548	2.43255	3.73582	1.49234	0.0232086	1.09731	5.86536	1.99046	3.24062	5.24229	2.16817	2.74994	4.18639	1.49904
1.50652	1.09444	1.92258	2.96508	1.19917	2.49027	1.87629	0.894192	1.04962	1.68247	1.58233	1.41295	0.838575	0.576177	3.80464	4.25917	1.18535	7.81677	1.89249	2.50201	3.61324	1.4333	0.0232598	1.10714	5.85433	1.98012	3.18615	5.22065	2.14858	2.74731	4.13081	1.5206
1.52665	1.1003	1.93255	3.00661	1.2266	2.48418	1.88209	0.965775	1.06547	1.67524	1.63572	1.38957	0.835668	0.568804	3.77827	4.29065	1.15513	7.78181	1.86604	2.57149	3.63692	1.4827	0.0229137	1.09265	5.83187	1.93439	3.26833	5.18756	2.14045	2.90894	4.21785	1.56323
1.5314	1.1181	1.95072	3.0034	1.2369	2.44085	1.8891	0.96319	1.06929	1.66741	1.67284	1.34688	0.831007	0.580998	3.79044	4.34759	1.18131	7.67825	1.86504	2.56432	3.58599	1.49399	0.0223851	1.11098	5.80771	1.96966	3.21629	5.20739	2.14011	2.8165	4.07794	1.55563
1.55688	1.20233	2.06253	2.96547	1.24562	2.40993	1.9445	1.00754	1.04947	1.67584	1.6953	1.36708	0.845603	0.581352	3.8206	4.35891	1.16383	7.68187	1.7799	2.52771	3.56397	1.51347	0.0225542	1.14951	5.79852	1.9601	3.23095	5.23655	2.10067	2.87402	4.1097	1.53428
1.53464	1.1886	2.06924	2.97861	1.26967	2.40562	1.9651	1.03292	1.06415	1.6731	1.66818	1.36509	0.883117	0.577418	3.85472	4.26115	1.17036	7.6123	1.79903	2.57816	3.48685	1.56432	0.0223457	1.19681	5.68533	1.96949	3.24643	5.22529	2.08412	2.9739	4.01901	1.5288
1.5137	1.21746	2.12954	2.94657	1.29902	2.42963	1.9751	1.07777	1.09217	1.65042	1.62939	1.3727	0.913384	0.589994	3.88818	4.31156	1.15451	7.75947	1.79088	2.63989	3.65614	1.57788	0.0219641	1.18502	5.61426	1.88634	3.24323	5.0009	2.10394	2.97083	4.01609	1.46806
1.51529	1.2333	2.27489	2.8904	1.277	2.44761	2.02498	1.09125	1.10708	1.66209	1.6123	1.37716	0.94809	0.604541	3.90176	4.39313	1.20366	7.74975	1.71349	2.58288	3.53888	1.53984	0.0224948	1.20858	5.63266	1.88373	3.21202	5.05099	2.07832	2.93482	3.92715	1.44973
1.48644	1.18278	2.33531	2.8137	1.24473	2.45992	2.03538	1.06042	1.10632	1.64235	1.58464	1.39273	0.943991	0.598372	4.02136	4.36523	1.14748	7.811	1.71993	2.6238	3.56349	1.55399	0.0220947	1.1778	5.58872	1.8802	3.24719	5.13704	2.12993	2.91112	3.98917	1.43963
1.49338	1.17552	2.44463	2.81358	1.22416	2.44767	1.99894	1.0238	1.04151	1.66509	1.56262	1.3735	0.972665	0.592376	4.05227	4.37437	1.17293	7.61746	1.59855	2.63529	3.5716	1.59115	0.0222925	1.20933	5.59242	1.86925	3.24819	5.06472	2.08858	2.84795	3.91351	1.39698
1.4725	1.17566	2.43477	2.74418	1.2096	2.46315	2.06114	1.00193	1.04339	1.67998	1.57744	1.34297	1.00363	0.591949	4.05764	4.45079	1.17829	7.62657	1.63353	2.62837	3.71824	1.6379	0.0223486	1.20088	5.5122	1.90745	3.24543	5.07672	2.13682	2.8471	4.01676	1.40474
1.44806	1.16171	2.55557	2.67272	1.2271	2.51495	2.04651	1.02998	1.02799	1.65787	1.57487	1.3981	0.973194	0.593443	4.03765	4.25855	1.14814	7.75422	1.66678	2.56853	3.82847	1.63247	0.0224057	1.16859	5.5719	1.89232	3.08701	5.09002	2.07189	2.8496	4.16977	1.44378
1.40401	1.15526	2.55067	2.65118	1.20716	2.51873	2.06672	1.08542	1.00948	1.67101	1.50898	1.38864	0.982595	0.60355	3.959	4.27281	1.10174	7.75303	1.74188	2.5296	3.79097	1.57347	0.0223738	1.1755	5.62215	1.89356	3.04182	5.05325	2.12257	2.86827	4.0878	1.43451
1.37472	1.1802	2.56977	2.62454	1.19189	2.50753	2.11802	1.1063	1.00069	1.66002	1.46976	1.41132	0.993098	0.623678	3.84122	4.3382	1.07355	7.82999	1.76541	2.53224	3.77426	1.60776	0.0223821	1.18169	5.54312	1.88413	3.06905	5.01172	2.17424	2.79682	4.07541	1.41446
1.31466	1.16264	2.56825	2.50601	1.18212	2.49292	2.06939	1.09253	0.947191	1.68605	1.45882	1.44633	0.970323	0.638831	3.96109	4.35506	1.05929	7.82389	1.77273	2.48167	3.4853	1.64366	0.0226211	1.16898	5.48058	1.90559	3.06535	5.04967	2.14519	2.80026	4.10537	1.41397
1.30264	1.10242	2.6411	2.4915	1.17556	2.50398	2.10414	1.10799	0.958791	1.72908	1.44714	1.44876	0.964021	0.638698	4.13597	4.34725	1.05771	7.72153	1.76354	2.51685	3.10817	1.68478	0.0222018	1.11244	5.39718	1.88399	3.03188	5.12388	2.11482	2.73129	4.10026	1.41672
1.32407	1.10283	2.71576	2.47407	1.14964	2.44878	2.11406	1.08524	0.986967	1.72124	1.41915	1.44723	0.958773	0.652682	4.23419	4.22325	1.03889	7.68507	1.79787	2.52955	2.82089	1.71345	0.0224212	1.05949	5.4928	1.88551	3.06628	5.14168	2.16538	2.71471	4.09399	1.39143
1.34843	1.11156	2.77588	2.38159	1.13391	2.44877	2.1316	1.13682	1.0122	1.69607	1.43782	1.43962	0.958555	0.685431	4.41104	4.20831	1.02336	7.62984	1.75668	2.58827	2.51702	1.70371	0.0224588	1.03875	5.45249	1.88091	3.1434	5.13165	2.16766	2.79476	4.05429	1.43956
1.33542	1.08398	2.83311	2.34184	1.11412	2.48225	2.10401	1.11148	1.00769	1.70687	1.4192	1.49287	0.973408	0.710299	4.41233	4.22924	1.0507	7.4627	1.78997	2.55483	2.81219	1.70814	0.0225839	1.02437	5.62977	1.89758	3.14718	5.13514	2.1589	2.6698	4.06168	1.44038
1.31949	1.08628	2.89013	2.29691	1.08864	2.42764	2.14721	1.11175	0.948305	1.78408	1.41623	1.44845	0.96922	0.693521	4.57927	4.17138	1.06601	7.55134	1.68504	2.60478	2.8599	1.70665	0.0227844	1.08036	5.66654	1.88524	3.09641	5.2831	2.09799	2.70318	4.01105	1.39027
1.30891	1.05862	2.94499	2.27793	1.07032	2.44389	2.09581	1.07935	0.969611	1.70635	1.40698	1.45219	0.986367	0.665158	4.56743	4.25598	1.06936	7.65687	1.69111	2.6483	3.00374	1.68306	0.0224053	1.06395	5.80228	1.91186	3.0674	5.18492	2.1326	2.77787	4.04115	1.41961
1.31712	1.05373	2.96696	2.33496	1.05622	2.45276	2.05328	1.087	0.945231	1.79334	1.43138	1.4311	0.988654	0.650593	4.7112	4.31012	1.10449	7.53415	1.68614	2.67386	3.05208	1.72226	0.0224304	1.10537	5.66268	1.9248	3.05897	5.21496	2.09853	2.79752	3.97859	1.43564
1.31404	1.04777	2.8969	2.31197	1.05568	2.44624	2.08958	1.11006	0.985528	1.77311	1.4243	1.41413	0.986494	0.634316	4.72133	4.46552	1.08928	7.52538	1.71673	2.6983	2.95181	1.65847	0.0226034	1.08673	5.64173	1.9465	3.029	5.18128	2.16423	2.76656	4.02912	1.45695
1.2984	1.06928	2.83533	2.34347	1.02034	2.48212	2.12209	1.16127	1.00828	1.74474	1.41062	1.41347	0.993815	0.643185	4.88684	4.3089	1.13197	7.37595	1.77128	2.67921	2.84089	1.64768	0.0220694	1.1477	5.8016	1.94961	3.07707	5.11665	2.1357	2.76873	4.0357	1.41988
1.3063	1.04924	2.73014	2.34673	0.986588	2.52937	2.07296	1.19124	1.04746	1.80123	1.37538	1.4048	1.00448	0.663902	4.83517	4.34783	1.14385	7.4271	1.74217	2.6815	2.45482	1.67151	0.0220673	1.19043	5.77752	1.97368	3.08778	5.32528	2.15142	2.75267	3.87447	1.4469
1.32403	1.03486	2.61143	2.39489	0.94633	2.60132	2.03648	1.2051	1.04401	1.79357	1.39226	1.41132	1.03337	0.668771	4.69309	4.36556	1.17386	7.46103	1.77538	2.66536	2.30637	1.65987	0.0222922	1.23545	5.81545	1.99384	3.12321	5.29475	2.15011	2.7206	4.00766	1.4999
1.28717	1.04458	2.53115	2.45806	0.926088	2.61864	2.09059	1.19877	1.07551	1.82975	1.40332	1.37823	1.06679	0.646507	4.60142	4.38865	1.16449	7.58914	1.77487	2.61954	2.19271	1.66249	0.0222265	1.23739	5.81685	1.96238	3.08351	5.45499	2.10843	2.69239	3.81611	1.4898
1.29063	1.09353	2.54596	2.53892	0.943431	2.61199	1.99375	1.19483	1.07906	1.81245	1.37427	1.36457	1.11408	0.607807	4.55747	4.46449	1.15599	7.55368	1.75718	2.59141	1.97939	1.67658	0.0222561	1.25463	5.70474	1.938	3.05852	5.4012	2.1083	2.71847	3.87775	1.51885
1.27609	1.08253	2.58949	2.54367	0.956242	2.65547	1.96346	1.17594	1.05215	1.88989	1.39519	1.33521	1.13927	0.615509	4.39295	4.42692	1.1958	7.67749	1.8088	2.51634	1.69937	1.67787	0.0225181	1.31014	5.8119	1.92417	3.10748	5.57743	2.15	2.73564	3.78412	1.59172
1.25732	1.07351	2.49732	2.55197	0.957481	2.6931	1.97469	1.15637	1.05116	1.81317	1.38532	1.34839	1.13204	0.611053	4.34805	4.24702	1.17882	7.63473	1.86328	2.45477	1.60909	1.65614	0.0225765	1.31729	5.80482	1.92701	3.05258	5.56397	2.1542	2.77925	3.86388	1.6477
1.29343	1.0957	2.49694	2.5807	0.975784	2.64815	1.99816	1.09468	1.02567	1.85632	1.37697	1.35321	1.13874	0.617156	4.26175	4.28443	1.15467	7.58292	1.90064	2.53097	1.56573	1.57241	0.0227328	1.36345	5.63596	1.9922	2.97028	5.41496	2.12918	2.78387	3.78116	1.6295
1.29433	1.12718	2.67178	2.58224	0.993507	2.62797	2.02301	1.04024	1.02336	1.85307	1.34216	1.34491	1.14318	0.630035	4.22517	4.19044	1.1845	7.66931	1.88815	2.4944	1.47778	1.62355	0.0235446	1.40095	5.75115	1.92557	2.9942	5.58719	2.19987	2.81695	3.77161	1.63446
1.30163	1.12724	2.71375	2.56901	1.02159	2.64205	2.08969	1.04761	1.01741	1.84806	1.33595	1.32304	1.12993	0.62095	4.16152	4.06007	1.21602	7.48057	1.80489	2.41556	1.49332	1.59973	0.0233031	1.41412	5.78861	1.91699	2.9564	5.55011	2.14261	2.79634	3.67336	1.66293
1.29051	1.13859	2.64779	2.57035	1.04087	2.58799	2.01551	1.04916	1.04575	1.84399	1.37265	1.30286	1.14135	0.62243	4.04774	4.16165	1.20767	7.62153	1.93426	2.41089	1.45169	1.62933	0.0233679	1.34631	5.70316	1.9705	2.96544	5.81485	2.16845	2.77683	3.69453	1.77595
1.27466	1.14098	2.6816	2.61715	1.03757	2.56944	2.04207	1.06337	1.04691	1.82974	1.39576	1.35081	1.15759	0.63137	4.16027	4.14353	1.25375	7.76336	1.85983	2.2679	1.35287	1.65472	0.0234704	1.3785	5.79427	1.93943	3.04888	5.8665	2.14242	2.7637	3.73026	1.80552
1.29394	1.11623	2.64887	2.59445	1.02742	2.52028	2.06559	1.0606	1.04167	1.81343	1.34363	1.36751	1.10622	0.629662	4.14166	4.19263	1.23378	7.65709	1.87311	2.19754	1.30023	1.63292	0.0236057	1.34374	5.6277	1.96393	3.03514	5.7789	2.14878	2.73114	3.67395	1.77877
1.31255	1.10658	2.64887	2.61507	1.04281	2.45892	2.04932	1.03692	1.02314	1.79173	1.31744	1.35429	1.11102	0.588811	4.07056	4.2168	1.22203	7.84221	1.8677	2.11194	1.34132	1.6378	0.0240169	1.32974	5.65147	1.98049	3.12446	5.59249	2.15116	2.75967	3.71661	1.73507
1.31355	1.11994	2.7234	2.58982	1.05634	2.4615	2.08328	1.03962	0.989572	1.77992	1.29787	1.34613	1.08999	0.604171	4.13087	4.14432	1.27286	7.87348	1.78303	2.10714	1.4066	1.60732	0.0248715	1.32802	5.45431	1.97	3.09292	5.82518	2.12503	2.68727	3.78584	1.72756
1.3446	1.13297	2.74598	2.5833	1.04291	2.44627	2.07785	0.983579	0.973917	1.78559	1.30544	1.33257	1.12226	0.606692	4.19486	4.306	1.23525	7.86423	1.80922	2.1051	1.32215	1.61527	0.0243701	1.24466	5.43989	1.97818	3.11537	6.10104	2.11943	2.636	3.88288	1.71376
1.35299	1.09837	2.75842	2.51505	0.991536	2.45813	2.05648	0.986996	0.997712	1.79141	1.30605	1.32731	1.11198	0.596145	4.33487	4.16811	1.19553	7.81096	1.7993	2.13027	1.29331	1.61129	0.0242374	1.17824	5.38195	1.95533	3.11688	5.88142	2.1081	2.65042	3.86269	1.78096
1.3835	1.11499	2.77056	2.40758	0.952933	2.42839	2.03899	1.01909	1.01533	1.74466	1.26733	1.29101	1.10628	0.607626	4.30805	4.23192	1.2138	7.80414	1.74799	2.15454	1.23985	1.53708	0.0245187	1.16542	5.32672	1.99366	3.13038	5.88505	2.19423	2.74673	3.93198	1.80752
1.40112	1.0965	2.78187	2.30885	0.936454	2.46689	2.00965	1.06904	1.00001	1.7956	1.2758	1.24833	1.11103	0.624165	4.29258	4.28748	1.21911	7.81677	1.73856	2.25509	1.30486	1.53081	0.0246098	1.15022	5.31158	1.93311	3.10859	6.01305	2.16059	2.79673	4.03235	1.83885
1.43149	1.13537	2.77527	2.25834	0.894655	2.4768	1.99877	1.04746	1.01302	1.75389	1.27874	1.30073	1.06788	0.638773	4.22609	4.23946	1.22302	8.07459	1.77767	2.31433	1.44419	1.51113	0.0248078	1.11421	5.38582	1.9241	3.17241	5.73804	2.12026	2.8061	3.96595	1.86043
1.45455	1.09398	2.72437	2.20847	0.842138	2.5009	2.03077	1.04888	1.02751	1.74457	1.26831	1.30057	1.07176	0.647957	4.22564	4.13228	1.2498	8.23212	1.77064	2.33629	1.53167	1.54253	0.0247957	1.10486	5.48673	1.90709	3.14666	5.80446	2.05159	2.75501	4.04646	1.7967
1.50497	1.09095	2.68409	2.12869	0.804159	2.53095	1.98145	1.06594	1.05142	1.72384	1.23257	1.29111	1.08253	0.646624	4.14865	4.20911	1.29307	8.1519	1.7865	2.36255	1.6113	1.58836	0.0246022	1.06341	5.52291	1.92889	3.08387	5.62621	2.14223	2.67859	4.0463	1.8605
1.51934	1.13928	2.62532	2.01033	0.771748	2.58159	1.94032	1.0741	1.04631	1.72207	1.22621	1.34266	1.08033	0.657402	4.18898	4.0233	1.30486	8.33017	1.72511	2.40109	1.79738	1.54944	0.0245724	1.10739	5.73894	1.9606	3.06054	5.75445	2.17385	2.66288	4.09039	1.92974
1.52706	1.16791	2.60217	1.99093	0.761074	2.57893	2.00922	1.08311	1.06401	1.74066	1.17449	1.3466	1.10806	0.697511	4.25721	4.0518	1.27102	8.146	1.6858	2.45923	1.97446	1.53466	0.0248302	1.10783	5.74778	1.96126	3.07876	5.7087	2.07072	2.62684	4.09341	1.9371
1.5548	1.2019	2.54651	2.01694	0.776962	2.5781	2.01319	1.04131	1.03506	1.69946	1.19474	1.37667	1.07884	0.689696	4.22711	4.10688	1.31041	7.87386	1.70802	2.40479	1.73607	1.53449	0.0246838	1.13602	6.0321	1.93147	3.15183	5.82393	2.06523	2.62329	4.32547	1.9979
1.5772	1.22573	2.56359	2.01407	0.782965	2.6193	1.97248	1.05003	0.996817	1.67457	1.21099	1.36514	1.07886	0.714177	4.27818	4.02243	1.32993	7.93002	1.80413	2.33617	1.71175	1.54799	0.0248495	1.13178	5.99086	1.92508	3.21244	5.54401	1.99972	2.6253	4.26082	1.93173
1.60184	1.24768	2.61562	2.0634	0.792707	2.61654	1.96613	1.07794	0.989251	1.74404	1.23748	1.38472	1.08054	0.724919	4.19837	4.0629	1.30352	7.68435	1.79018	2.38497	1.7185	1.58836	0.0249085	1.13789	5.99005	1.91882	3.2306	5.49058	2.00378	2.62197	4.24289	1.95552
1.64316	1.25444	2.68673	2.13207	0.778587	2.64006	1.94779	1.08229	1.01025	1.69947	1.18605	1.3804	1.06425	0.737265	4.21685	4.11828	1.332	7.46312	1.82356	2.38163	1.91502	1.57802	0.0254594	1.13381	6.06982	1.93566	3.26073	5.54238	2.0122	2.59195	4.28716	1.95749
1.63377	1.33314	2.66734	2.14532	0.798105	2.6849	1.88535	1.1376	1.01007	1.74776	1.2108	1.39521	1.07593	0.734842	4.15581	4.06005	1.3094	7.69709	1.79588	2.37875	2.05722	1.58161	0.0253771	1.17577	6.01249	1.8849	3.21579	5.26181	2.02955	2.53748	4.24459	2.00088
1.66231	1.28601	2.59691	2.1711	0.82164	2.70317	1.91833	1.14057	0.996649	1.71168	1.17107	1.42994	1.07453	0.750326	4.13699	3.92982	1.28728	7.61493	1.75074	2.40235	2.46617	1.57404	0.0254054	1.28148	5.92859	1.94072	3.22701	5.26081	2.01052	2.48619	4.36304	1.95066
1.67212	1.24628	2.61259	2.18	0.813202	2.77273	1.934	1.09901	0.983836	1.73401	1.15056	1.40177	1.12493	0.749032	4.21085	4.05691	1.34244	7.53463	1.62361	2.40717	2.7416	1.56355	0.0254543	1.26564	5.87783	1.9487	3.18838	5.30428	2.05742	2.46823	4.34259	1.94497
1.73137	1.25401	2.78463	2.17473	0.809981	2.74538	1.90787	1.05969	0.999747	1.7648	1.12362	1.39021	1.0917	0.74566	4.16523	3.9467	1.33626	7.34917	1.72015	2.36225	2.7639	1.59255	0.0252541	1.31014	5.80578	1.98359	3.23427	5.18747	2.03228	2.46708	4.43977	1.92802
1.75778	1.25015	2.89671	2.16444	0.8209	2.78392	1.94209	1.0221	1.01086	1.8225	1.13564	1.38939	1.089	0.743318	4.29024	4.06831	1.33965	7.29925	1.66234	2.32759	2.95701	1.58617	0.0249201	1.34646	5.80803	2.00725	3.20219	5.23477	2.01494	2.41116	4.46323	1.90608
1.77184	1.24079	2.96311	2.19172	0.835662	2.76337	1.98484	1.05292	1.04917	1.76518	1.09421	1.38639	1.05545	0.747981	4.30647	4.08639	1.29736	7.44837	1.67324	2.33077	3.15549	1.6164	0.0247114	1.32466	5.88277	1.97012	3.17936	5.1182	2.01921	2.42048	4.36035	1.97179
1.78277	1.27807	3.14434	2.1894	0.811479	2.78651	1.96015	1.07847	1.02806	1.79673	1.06378	1.38236	1.05916	0.736505	4.23902	4.19239	1.31162	7.51	1.65271	2.3279	3.33338	1.64682	0.0247055	1.31703	5.99512	2.04756	3.13134	5.25896	2.07188	2.41074	4.36974	1.98383
1.81717	1.33451	3.23205	2.17708	0.832924	2.78643	1.97774	1.0535	1.0197	1.81178	1.0351	1.40559	1.0904	0.759737	4.22148	4.12381	1.33573	7.22753	1.69383	2.37494	3.4387	1.6456	0.0247632	1.37768	6.05896	2.08066	3.07457	5.40737	2.04002	2.34257	4.25692	1.96122
1.85203	1.3044	3.10013	2.18218	0.836182	2.85	1.95724	1.04439	0.995777	1.83392	0.991109	1.3599	1.10736	0.746057	4.20574	4.1429	1.35808	7.09775	1.75307	2.39445	3.50311	1.60253	0.0248856	1.36202	6.06187	2.0616	3.0663	5.43886	2.04795	2.37078	4.19468	1.85294
1.88608	1.2873	3.01437	2.17748	0.842203	2.89299	1.94538	1.06047	0.975358	1.79467	0.969174	1.37243	1.09458	0.720289	4.22658	4.17367	1.39377	6.90117	1.85138	2.33313	3.53859	1.56415	0.0248038	1.34082	6.02126	2.04567	3.00855	5.24572	2.05793	2.42675	4.18203	1.8768
1.90808	1.26085	2.91879	2.21739	0.861144	2.97013	1.91706	0.996587	0.967699	1.78858	0.958086	1.39047	1.11936	0.707563	4.31402	4.21767	1.40595	6.62206	1.86099	2.39292	3.44598	1.59459	0.0248989	1.32107	5.87635	2.08741	3.00439	5.15549	2.03291	2.40988	4.08047	1.84878
1.92661	1.32777	2.88181	2.2615	0.876075	2.99879	1.85792	0.949046	0.951004	1.70222	0.965963	1.37649	1.11549	0.712967	4.18111	4.19731	1.37825	6.43793	1.83042	2.44013	3.3498	1.5997	0.0250646	1.3264	5.99053	2.03253	3.06538	5.17895	1.99748	2.45108	4.09322	1.84451
1.90961	1.31461	2.81209	2.29408	0.88372	3.00165	1.87824	0.953102	0.987648	1.75206	0.935641	1.34441	1.09982	0.720008	4.34006	4.22667	1.3656	6.35336	1.91208	2.55474	3.32629	1.62033	0.0252175	1.26528	6.08234	2.05798	3.12772	5.06513	2.05089	2.42069	4.07818	1.75012
1.90704	1.32299	2.86997	2.32606	0.881232	3.02026	1.94419	1.00281	0.988888	1.73133	0.930575	1.32616	1.09912	0.738586	4.32476	4.24736	1.38864	6.29501	2.02057	2.49326	3.15678	1.60181	0.0249349	1.28846	5.95013	2.1076	3.07232	5.03483	2.03098	2.35489	3.97908	1.66035
1.89463	1.29483	2.85859	2.36991	0.886157	2.98919	1.91633	1.0072	0.957837	1.68913	0.90895	1.29445	1.10911	0.74724	4.52271	4.3706	1.34474	6.26626	2.01278	2.51456	3.07913	1.59037	0.024795	1.28739	5.91985	2.1087	3.06008	5.00411	2.03673	2.37768	3.95536	1.60735
1.82718	1.30504	2.87732	2.3891	0.894855	2.96069	1.91068	0.973583	1.00193	1.70208	0.893841	1.29307	1.09216	0.748449	4.55505	4.24056	1.33786	6.26261	2.03747	2.47927	3.0757	1.57455	0.0245933	1.23683	6.05296	2.15322	2.95183	4.96516	2.03313	2.43381	3.84951	1.60827
1.76151	1.26523	2.94538	2.38037	0.911117	2.91197	1.90306	0.928506	0.979863	1.69326	0.885375	1.27785	1.10344	0.702274	4.66174	4.16027	1.30233	6.18076	2.03971	2.65037	3.19532	1.55253	0.024727	1.20792	5.8955	2.1241	2.95653	4.93375	2.02771	2.43452	3.86683	1.58022
1.71714	1.19854	2.93728	2.35168	0.922056	2.827	1.88508	0.943013	0.981716	1.72192	0.867305	1.2913	1.11374	0.690702	4.62078	4.17571	1.32261	6.17492	2.0968	2.61848	3.2125	1.55457	0.0241438	1.1863	5.79195	2.16344	2.83332	5.10289	2.02308	2.42284	3.81289	1.54978
1.68673	1.14826	2.97996	2.28774	0.956231	2.76214	1.89697	0.951271	0.998481	1.68241	0.86076	1.28925	1.10935	0.652708	4.71652	4.17115	1.27739	6.27841	2.07925	2.6639	3.31974	1.52527	0.0241628	1.19019	5.78736	2.19001	2.86453	5.11463	2.05997	2.37594	3.72703	1.47853
1.64505	1.17438	3.02559	2.25699	0.956376	2.7986	1.88018	0.953563	0.98806	1.68554	0.856975	1.307	1.08342	0.656959	4.56243	4.23081	1.30445	6.40458	2.00109	2.66821	3.53843	1.4854	0.0238211	1.25017	5.60581	2.15541	2.85208	4.89146	2.05491	2.38075	3.73404	1.42734
1.65496	1.20179	2.98825	2.25618	0.938501	2.83035	1.92034	0.893729	0.978589	1.65937	0.848157	1.32977	1.07052	0.635602	4.55678	4.21345	1.30334	6.48591	2.0494	2.62772	3.57485	1.49957	0.0236678	1.29571	5.65865	2.19683	2.80793	4.98446	2.02215	2.40394	3.77904	1.45467
1.5994	1.21187	2.92841	2.26891	0.922387	2.82881	1.9022	0.874919	0.995629	1.67149	0.825233	1.33343	1.04974	0.686627	4.63518	4.21719	1.33542	6.42098	2.08635	2.6077	3.59532	1.48908	0.0237831	1.26357	5.60715	2.30714	2.84572	4.94779	2.06584	2.39745	3.82099	1.50329
1.58033	1.17628	2.85711	2.29669	0.922838	2.81794	1.90059	0.890931	0.997728	1.65508	0.816431	1.32974	1.04613	0.67503	4.6837	4.22691	1.29968	6.55454	2.04122	2.56565	3.46691	1.48858	0.024028	1.26571	5.82552	2.2525	2.77751	4.97409	2.06977	2.41285	3.84198	1.44579
1.55516	1.15837	2.83873	2.31688	0.927872	2.76566	1.98607	0.92123	0.999451	1.65432	0.812383	1.33946	1.03578	0.678963	4.75564	4.21771	1.36699	6.36657	2.0063	2.54769	3.22612	1.50462	0.024241	1.24785	5.91296	2.30275	2.77281	5.20108	2.07212	2.41891	3.76948	1.47181
1.54807	1.19547	2.72964	2.37736	0.947052	2.74113	1.99494	0.963546	0.97147	1.64607	0.801568	1.3304	1.03436	0.68674	4.82072	4.18867	1.32819	6.26847	1.9856	2.49059	3.2543	1.53237	0.0245659	1.27755	5.81382	2.27238	2.75219	5.3177	2.06321	2.41359	3.88739	1.44969
1.5828	1.21832	2.64972	2.36432	0.958764	2.7693	1.98711	0.937099	0.968353	1.65824	0.856355	1.32606	1.03322	0.685013	4.90313	4.16764	1.36866	6.40645	1.9581	2.44984	3.1403	1.54483	0.0247519	1.27929	5.83624	2.2883	2.80456	5.13008	2.08817	2.37641	3.92698	1.45031
1.59881	1.23042	2.58324	2.43202	0.966418	2.76001	2.00782	0.964197	0.957998	1.67586	0.872702	1.33066	1.05168	0.695689	4.90264	4.15834	1.34807	6.20774	1.95447	2.36215	3.18946	1.54641	0.0250632	1.27767	5.78428	2.26912	2.77571	4.95664	2.0671	2.4064	3.95286	1.44795
1.61665	1.24312	2.47137	2.44357	0.957844	2.71728	2.00345	0.988779	0.969326	1.72094	0.894138	1.31056	1.07598	0.71121	4.97826	4.01213	1.29378	6.1642	1.99261	2.29415	3.3636	1.54564	0.0251758	1.25777	5.7508	2.30327	2.69087	5.09561	2.09528	2.44481	3.99433	1.454
1.63743	1.23197	2.34238	2.43475	0.952796	2.70822	2.02958	1.02528	0.961666	1.6257	0.944875	1.30242	1.0729	0.734149	5.10696	4.08177	1.32494	6.13518	1.88132	2.16961	3.45097	1.46326	0.0252885	1.2634	5.68969	2.31398	2.7368	5.2216	2.09259	2.42508	3.89379	1.47241
1.63734	1.19007	2.31011	2.50937	0.9593	2.64427	1.98492	1.07044	0.958038	1.61799	1.00587	1.31599	1.09521	0.721199	5.08988	4.05787	1.29511	6.25526	1.80071	2.23808	3.48454	1.46454	0.0255232	1.29048	5.66516	2.32996	2.7099	5.25278	2.10633	2.4403	3.9193	1.47501
1.65935	1.19598	2.27943	2.50154	0.933917	2.63756	2.05395	1.1083	0.993799	1.61061	1.05409	1.3279	1.12818	0.691008	5.07089	4.05125	1.31092	6.45921	1.80274	2.15562	3.39081	1.45236	0.0256102	1.34716	5.55512	2.28054	2.73422	5.26251	2.13342	2.37005	3.94256	1.47706
1.64857	1.1647	2.27963	2.53005	0.949406	2.6993	2.02455	1.14505	1.00225	1.6451	1.08013	1.30877	1.10748	0.656524	5.03581	4.10653	1.3492	6.54916	1.79259	2.16313	3.38585	1.48823	0.0254566	1.36436	5.43744	2.2611	2.76872	5.24223	2.09167	2.39248	3.89112	1.47942
1.61047	1.13388	2.29258	2.51548	0.941202	2.67174	2.01729	1.17753	0.957562	1.60081	1.07226	1.32523	1.12291	0.680887	5.25034	3.97014	1.3332	6.73673	1.7599	2.19433	3.32315	1.46084	0.026091	1.39601	5.47303	2.22504	2.75619	5.31302	2.10784	2.27667	3.98551	1.42883
1.60793	1.16991	2.36246	2.47217	0.930884	2.66688	2.03569	1.12865	0.954681	1.58194	1.07324	1.32904	1.09388	0.687945	5.00289	4.05931	1.30286	6.75169	1.75495	2.22678	3.40296	1.41161	0.0260758	1.38842	5.59312	2.19918	2.69036	5.39047	2.0401	2.32241	3.91701	1.40308
1.56469	1.17368	2.38507	2.49034	0.947417	2.68265	2.0134	1.13624	0.949822	1.56846	1.10499	1.32638	1.08283	0.648063	4.96033	4.00091	1.32299	6.59697	1.70162	2.23062	3.47024	1.41027	0.0265199	1.41676	5.81588	2.19593	2.63119	5.3021	2.07197	2.29468	3.84008	1.39803
1.54847	1.23016	2.38659	2.55064	0.938173	2.6884	2.06766	1.13329	0.94714	1.58157	1.14106	1.34091	1.05839	0.66958	4.9025	3.99167	1.29141	6.53019	1.73232	2.26205	3.56017	1.42956	0.0270949	1.44476	5.9095	2.2356	2.6066	5.41466	2.04449	2.25307	3.90531	1.41886
1.5446	1.22437	2.46497	2.63192	0.939758	2.73116	2.09703	1.15377	0.993097	1.59107	1.16079	1.33921	1.07705	0.641748	4.81189	4.06652	1.28389	6.50651	1.74681	2.22985	3.5649	1.46481	0.0273748	1.42195	6.02497	2.21519	2.52278	5.38557	2.01479	2.2405	3.91626	1.43655
1.52833	1.19572	2.55582	2.54953	0.94572	2.75134	2.01303	1.05454	1.01432	1.57082	1.1488	1.34593	1.07406	0.64959	4.78131	4.0349	1.35432	6.58506	1.69472	2.22458	3.51668	1.44389	0.0271506	1.47781	6.02099	2.19741	2.50559	5.48171	2.10365	2.25154	3.8965	1.4315
1.52665	1.21765	2.6056	2.54723	0.955528	2.83749	2.0282	1.02043	1.01997	1.58537	1.23682	1.32845	1.06621	0.632535	4.5615	4.03693	1.36621	6.81895	1.71493	2.23564	3.71304	1.43779	0.0272528	1.55594	6.1117	2.2123	2.44973	5.43595	2.02568	2.21332	3.96827	1.44671
1.50554	1.21661	2.59866	2.5144	0.962234	2.89335	2.02328	0.982568	1.03199	1.53155	1.23671	1.33894	1.06537	0.63127	4.53035	3.99936	1.35131	6.64519	1.69117	2.2465	3.52869	1.41497	0.0273933	1.50065	5.93089	2.18958	2.46544	5.53636	2.04832	2.21313	3.92759	1.48091
1.50022	1.24407	2.56557	2.48238	0.963239	2.88766	2.03134	1.00155	1.0426	1.59864	1.27319	1.3178	1.05693	0.630478	4.36803	3.97553	1.35919	6.4538	1.63368	2.29221	3.66554	1.5036	0.02759	1.49478	6.17605	2.20643	2.38797	5.51286	2.03485	2.18165	3.95051	1.50938
1.51693	1.2799	2.59592	2.43795	0.982431	2.89469	2.0249	1.05611	1.02899	1.5439	1.28138	1.32466	1.0793	0.624053	4.1505	3.96832	1.34268	6.32644	1.72401	2.27353	3.70888	1.47392	0.027308	1.45785	6.24522	2.15916	2.37477	5.4984	2.07064	2.2144	3.98856	1.55609
1.51844	1.30644	2.52591	2.49938	1.01543	2.88359	1.99757	1.03244	1.00121	1.50634	1.32021	1.35508	1.08728	0.615796	4.00214	3.95708	1.33994	6.42658	1.69366	2.25577	3.87039	1.46827	0.0271509	1.47824	6.26511	2.18312	2.40557	5.53231	2.02974	2.28573	3.95598	1.56984

## Sheet: Sheet2
Figure 5B. TIRF data analysis of E-Syt KO Jurkat cell lines in resting conditions. Measured integrated density values of DAG signal during the span of 5 minute movies for each cell. 8 movies per condition were analyzed.
WT								E-Syt1 KO								E-Syt2 KO								E-Syt1&2 DKO
1.65894	1.62149	2.88002	2.39823	1.78664	1.36546	1.39298	0.763468	2.54325	1.40431	2.41226	1.97357	2.7544	2.20138	4.78513	4.73879	4.59544	10.8917	3.52319	4.0668	7.32573	3.54861	7.09411	2.6602	3.98316	3.16082	4.47586	4.62775	2.48173	2.79708	3.42334	2.59513
1.6335	1.61088	2.83353	2.40947	1.7556	1.34643	1.40146	0.783003	2.52116	1.32246	2.56571	2.07121	2.86678	2.24572	4.78636	4.98712	4.38196	10.8136	3.67433	4.23569	7.54822	3.85157	7.62244	2.6975	4.23529	3.15012	4.62843	4.54529	2.71182	2.7451	3.58048	2.63696
1.6082	1.63032	2.89831	2.42494	1.71631	1.32118	1.39651	0.798221	2.46348	1.39835	2.51511	2.14413	2.84518	2.21571	5.06891	4.71796	4.32966	11.0415	3.58375	4.04936	7.44687	3.8783	7.39416	2.66677	4.17876	3.02601	4.64558	4.44404	2.65685	2.81768	3.53939	2.67422
1.56376	1.73783	2.90578	2.46863	1.6853	1.367	1.42938	0.845428	2.48015	1.39293	2.55612	2.02471	2.80801	2.17949	4.69153	4.99409	4.41079	10.6886	3.47542	4.01024	7.20497	3.94596	7.29042	2.58511	4.05975	2.96957	4.61987	4.51192	2.6924	2.99465	3.69588	2.76176
1.56377	1.67285	2.79466	2.46246	1.70456	1.36728	1.39907	0.812447	2.52211	1.3692	2.58777	1.88107	2.87638	2.22483	4.83883	5.11702	4.48266	10.8681	3.58256	4.0585	7.56029	4.242	7.95098	2.86243	3.91936	3.08937	4.76666	4.59326	2.73077	2.8782	3.48617	2.8461
1.55988	1.70084	2.72595	2.46928	1.7145	1.41956	1.39338	0.839519	2.50471	1.4423	2.52487	1.88012	2.95959	2.2028	4.94874	5.10999	4.66044	10.644	3.57554	4.01389	7.72287	4.22378	7.62481	2.69474	3.87836	3.12963	4.84287	4.42346	2.8429	3.00711	3.53112	2.97681
1.56421	1.70039	2.55792	2.45379	1.67171	1.44883	1.4466	0.806573	2.57782	1.39739	2.44687	1.99451	2.86086	2.28562	5.00638	5.43783	4.45315	10.6356	3.67967	3.95138	7.79246	4.2761	7.87729	2.67278	3.76519	3.10014	4.87533	4.4116	2.86437	2.97588	3.49327	2.87808
1.65411	1.66839	2.57027	2.47359	1.66863	1.44384	1.46226	0.885418	2.51632	1.42248	2.44543	1.86885	2.86835	2.27513	4.90912	5.55677	4.42808	10.5667	3.84555	3.96442	8.20434	4.3106	8.47998	2.54424	4.01532	3.19638	4.63037	4.41162	2.91773	3.05038	3.68503	2.89145
1.68193	1.75232	2.51632	2.40884	1.68708	1.44981	1.3786	0.924239	2.59196	1.40239	2.37129	1.91491	2.84083	2.30498	5.03479	5.57028	4.64413	11.0474	3.73153	3.95267	8.16375	4.3325	8.6892	2.64375	4.19731	3.11435	4.6949	4.27917	2.97789	3.09101	3.51926	2.90635
1.715	1.79672	2.37377	2.35667	1.75604	1.46601	1.35627	0.903942	2.48721	1.42075	2.4538	1.91343	2.79575	2.24657	5.072	5.13473	4.53255	11.1817	3.66599	3.94427	8.22	4.44404	9.24367	2.85017	4.30838	3.05306	4.64801	4.49865	2.90624	3.29014	3.66615	2.96439
1.6984	1.71146	2.36235	2.38487	1.71962	1.46804	1.39125	0.901213	2.56384	1.525	2.68311	1.7715	2.96623	2.14309	5.16607	4.85869	4.7563	11.9281	3.96577	3.8826	8.32967	4.13378	9.47962	2.67775	4.20066	2.98197	4.7669	4.32736	3.27722	3.36306	3.52588	3.08575
1.6463	1.64163	2.32847	2.36621	1.75654	1.47263	1.37771	0.919489	2.55879	1.46355	2.69464	1.82553	2.91273	2.27037	5.56267	4.97688	5.63125	13.162	3.96817	3.88071	8.16203	4.17513	9.44162	2.66124	4.19691	3.21958	4.66228	4.36139	3.39114	3.27836	3.60684	3.21934
1.66456	1.59322	2.31504	2.37241	1.73355	1.4717	1.41136	0.939796	2.55009	1.38001	2.64954	1.89475	3.22826	2.18119	5.57232	4.89539	5.72614	13.0922	4.00274	3.74952	7.78423	4.01333	9.22327	2.67274	4.23882	3.03816	4.66186	4.33947	3.47102	3.29288	3.70033	2.95443
1.6368	1.67013	2.42909	2.42592	1.71129	1.45965	1.42095	0.955636	2.51961	1.36445	2.61536	1.77723	3.3094	2.0711	5.8493	5.12522	5.75615	13.463	3.9082	3.8806	8.13228	4.21938	9.12922	2.54638	4.33088	2.9857	4.62329	4.25497	3.45063	3.4805	3.35863	3.01795
1.64365	1.72454	2.49137	2.43411	1.66778	1.49155	1.35533	0.983815	2.55254	1.28477	2.49957	1.98508	3.48474	2.03922	5.96106	5.19911	5.99459	14.3726	3.87677	3.96557	8.19299	3.98779	9.34186	2.79375	4.3064	2.95645	4.61127	4.34108	3.28201	3.79984	3.50577	2.93466
1.58178	1.59339	2.48912	2.34098	1.64493	1.50258	1.38928	1.00211	2.52151	1.45089	2.48723	1.93339	3.35052	2.15838	5.95484	5.32737	5.71257	15.5896	3.75323	4.02183	8.3046	3.99896	8.81713	2.7371	4.25686	2.96681	4.63522	4.40691	3.07396	3.92265	3.29352	2.95781
1.51095	1.66606	2.45361	2.34108	1.66749	1.42425	1.42023	0.953945	2.51044	1.3223	2.38799	1.92876	3.35281	2.12119	5.77414	5.17957	6.46948	16.006	3.72168	4.01926	8.72147	3.74701	8.77795	2.78034	4.23608	2.92051	4.39131	4.55036	2.9341	3.93003	3.24444	2.94608
1.49537	1.6701	2.44121	2.30009	1.62241	1.43363	1.33864	0.962161	2.49349	1.30434	2.47133	2.09935	3.37663	2.18117	5.62347	5.11571	6.4085	15.7055	3.67342	4.16405	8.8671	3.90927	8.88702	2.95159	4.01199	2.92195	4.34511	4.46324	2.73916	3.94669	3.34686	2.92422
1.44142	1.63497	2.48788	2.28167	1.63823	1.43397	1.38031	0.973249	2.53806	1.36684	2.36241	2.00407	3.32451	2.17504	5.72862	5.02584	6.55805	15.7022	3.7559	4.19991	8.9632	4.10309	8.99909	3.10041	4.07769	2.86664	4.30501	4.51582	2.56091	4.02759	3.26854	2.88052
1.40265	1.63488	2.4821	2.33684	1.57666	1.47093	1.34393	0.943825	2.49683	1.40823	2.35618	1.94594	3.30415	2.18606	5.57642	4.895	6.66172	16.5288	3.59851	4.23886	9.39335	4.21483	9.3024	3.17852	4.08468	3.00561	4.28109	4.59704	2.39763	4.14287	3.26241	3.0013
1.46066	1.56525	2.48668	2.37645	1.56109	1.45444	1.37689	0.861262	2.48075	1.37344	2.37768	2.09334	3.30635	2.08235	5.56263	4.84563	6.66594	16.8277	3.61309	4.32923	9.58111	4.31824	9.26713	3.33667	3.90708	2.77614	4.35958	4.80037	2.35318	4.02581	3.30552	3.07009
1.39497	1.60832	2.4835	2.45469	1.48652	1.4501	1.41726	0.786154	2.40022	1.37046	2.28297	2.08508	3.24619	2.09015	5.38741	5.13837	6.79648	17.3245	3.71746	4.4434	10.0548	4.36748	9.73933	2.92427	4.01181	2.80693	4.43172	4.91113	2.62693	4.10806	3.34273	2.95444
1.43513	1.70149	2.41282	2.50434	1.40785	1.45602	1.45267	0.779438	2.28433	1.35665	2.27035	2.02949	3.28446	2.12398	5.33023	4.99131	6.50741	17.8548	3.60761	4.57713	10.2483	4.21768	10.4845	2.85512	3.94786	2.89979	4.3498	4.92971	2.54559	4.09187	3.11975	2.92328
1.42425	1.67031	2.32617	2.50693	1.44038	1.46052	1.43795	0.73421	2.25271	1.38788	2.17619	1.94893	3.2058	1.99954	5.15037	5.42287	6.48161	18.1076	3.51455	4.69578	10.8448	3.98334	11.116	2.90481	4.0752	2.98073	4.2608	4.87636	2.52792	3.84669	3.13663	2.70054
1.4204	1.70538	2.35624	2.52329	1.48005	1.38721	1.37216	0.662593	2.17497	1.34223	2.14083	2.03525	3.19518	2.10236	5.35402	5.29346	6.57199	18.3204	3.62	4.67244	10.7875	3.82385	10.7386	2.81702	3.88119	2.93274	4.27327	5.03431	2.57307	3.82612	3.32623	2.83757
1.38275	1.80083	2.38422	2.61198	1.43405	1.35003	1.43045	0.601992	2.15988	1.37458	2.08586	2.00005	3.20075	2.11039	5.51214	5.02516	6.50626	17.9265	3.8528	4.67529	11.1276	3.69824	10.5879	2.65753	3.70734	2.91445	4.32475	4.97208	2.90683	3.94067	3.39644	2.81327
1.35069	1.8213	2.43275	2.77617	1.50852	1.36696	1.39856	0.649617	2.18651	1.33614	2.08724	1.98936	3.36614	2.14433	5.07501	4.53027	6.26886	18.2262	3.87603	4.50125	10.9594	4.03197	10.8306	2.66506	3.71448	3.00946	4.3219	5.17704	3.05086	3.93481	3.43551	2.77913
1.33454	1.67522	2.53076	2.80954	1.52173	1.35558	1.36801	0.671552	2.13714	1.28503	2.0327	2.03388	3.50424	2.13125	5.11214	4.92347	6.11898	18.3216	3.92334	4.59762	10.8397	4.03922	10.4532	2.81867	3.6214	2.75302	4.27913	5.17607	3.09614	3.92332	3.60858	2.82878
1.34569	1.59807	2.56658	2.86013	1.5054	1.40983	1.38811	0.680217	2.12152	1.26151	2.00216	1.99988	3.49618	2.04939	5.02115	4.7137	5.76014	18.6472	3.75823	4.58093	10.8287	4.03132	10.9732	2.81919	3.5799	2.75497	4.28947	5.38334	3.25673	3.83994	3.55768	2.88201
1.39939	1.59805	2.50073	2.91541	1.4846	1.40481	1.45749	0.668735	2.08263	1.24058	2.11215	2.00449	3.45892	2.07466	5.05618	4.60151	5.50625	18.8976	3.80611	4.67732	10.7033	4.1969	9.83267	2.72726	3.69221	2.71274	4.27219	5.4635	3.35936	3.82112	3.59987	2.88433
1.4451	1.6869	2.47132	2.94358	1.49455	1.39281	1.35123	0.63008	2.03447	1.31099	2.05979	2.02153	3.44667	2.13902	5.06362	4.53163	5.39904	18.5712	3.89109	4.57093	10.9714	4.38672	9.9686	2.71992	3.6257	2.70897	4.2702	5.56039	3.42416	3.65705	3.63449	2.93594
1.40523	1.63006	2.4584	2.92794	1.49907	1.42113	1.40714	0.60948	1.98009	1.26755	2.07192	2.06182	3.50425	2.29238	4.7495	4.25828	5.23269	18.4344	3.82173	4.44232	10.8553	4.50072	9.17153	2.64329	3.78487	2.66231	4.20945	5.80085	3.41559	3.74224	3.53842	2.96422
1.33306	1.66893	2.57004	2.94855	1.44152	1.39711	1.37434	0.634804	2.11519	1.30739	2.10405	2.05391	3.70558	2.2197	4.50281	4.51173	5.37212	18.3664	3.77298	4.5156	10.8293	4.54714	8.75693	2.56169	3.93899	2.63616	4.19782	5.88781	3.5352	3.76877	3.51229	3.03147
1.34752	1.62757	2.60896	2.93428	1.37663	1.44052	1.42308	0.607756	2.08699	1.29773	2.04059	1.98873	3.82386	2.31004	4.3984	4.73193	5.5202	18.1898	3.63089	4.60988	11.2172	4.15456	9.50763	2.56692	3.95374	2.71128	4.30483	6.02402	3.74444	3.86352	3.55613	3.10126
1.30507	1.52975	2.77385	3.03297	1.32603	1.45968	1.40819	0.637041	2.05539	1.41204	2.04969	2.09783	3.81665	2.41045	4.41771	4.50357	5.40673	18.1171	3.82892	4.66301	11.0849	4.39735	9.36747	2.70193	3.96927	2.91232	4.29038	6.25742	3.75644	3.83543	3.52526	3.05606
1.32143	1.61005	2.88345	3.10955	1.28941	1.45342	1.38236	0.669404	2.0262	1.28633	2.13627	2.26052	3.60922	2.33982	4.44922	4.70846	5.27688	18.3474	3.87857	4.65556	11.0033	4.13406	9.1803	2.52763	4.08423	2.91646	4.09924	6.14632	4.02104	3.87256	3.56656	2.99168
1.35564	1.63985	2.87242	3.09165	1.26077	1.47653	1.42013	0.617495	2.03724	1.2033	1.9857	2.13696	3.50206	2.23605	4.41019	4.53456	5.3253	18.0537	3.91242	4.67927	10.8757	4.43938	9.64594	2.41342	3.73694	2.87496	4.12569	6.08979	4.00048	3.71949	3.59378	2.94731
1.37537	1.66377	2.81208	3.19756	1.24817	1.5267	1.42223	0.616976	2.02353	1.26576	2.06616	2.07673	3.49287	2.30405	4.44436	4.34718	5.61613	18.2282	3.96624	4.51193	10.907	4.37182	8.84619	2.51131	4.03966	2.92473	3.9918	5.9831	4.00312	3.86525	3.35469	3.01221
1.34089	1.65269	2.67886	3.29381	1.18759	1.48027	1.37274	0.622503	1.96322	1.27511	2.02134	1.98436	3.68725	2.41472	4.52283	4.44082	5.58765	18.0641	3.7811	4.57014	10.5638	4.48113	8.66209	2.51417	3.89034	2.9501	3.85318	6.20562	4.07727	3.98653	3.39433	3.05433
1.33217	1.64497	2.66588	3.26411	1.16326	1.50751	1.46898	0.686241	1.94742	1.24	1.97716	2.07316	3.53075	2.47641	4.50076	4.28679	5.61071	18.1739	3.77821	4.28298	10.5257	4.36917	7.83455	2.48436	4.00442	2.81132	3.85561	5.93502	4.14934	4.19612	3.49101	2.7482
1.33914	1.63419	2.68556	3.18437	1.13039	1.5375	1.39925	0.709776	1.92467	1.26953	2.05041	2.0912	3.54359	2.52074	4.72084	4.393	5.32545	17.6526	3.93657	4.27293	10.6662	4.45961	8.60987	2.41174	3.7449	2.87435	3.70397	5.80684	4.43155	4.34418	3.39125	2.83417
1.31891	1.57382	2.67229	3.21011	1.12223	1.52179	1.4058	0.776089	1.89485	1.25627	2.04543	2.10422	3.66744	2.4103	4.59258	4.37523	5.37898	17.5338	3.95007	4.43349	10.613	4.52513	8.27589	2.51899	3.82588	2.83418	3.68496	5.92557	4.34153	4.29242	3.48937	2.91556
1.32274	1.55054	2.57065	3.18955	1.1057	1.52599	1.42538	0.810325	1.82352	1.32674	2.0174	2.02768	3.79333	2.44333	4.66508	4.51297	5.62728	17.1897	3.94127	4.48339	10.1169	4.5596	7.77014	2.54684	4.16188	2.94492	3.63606	5.83613	4.38224	4.04824	3.27907	2.90657
1.32706	1.52128	2.6409	3.15704	1.07174	1.48557	1.3846	0.887665	1.82651	1.35832	1.95598	2.01137	3.74113	2.33838	4.94679	4.47541	5.45267	17.0223	3.86022	4.48741	10.3595	4.29405	8.42814	2.6057	4.32967	3.00055	3.6306	5.94535	4.27472	4.20806	3.17004	2.97258
1.27257	1.55426	2.63677	3.07733	1.04495	1.49759	1.4399	0.83837	1.82032	1.3933	1.92235	2.00497	3.68639	2.31928	5.02574	4.49469	5.8816	16.6097	3.94006	4.19333	10.0051	4.07387	8.29543	2.44214	4.12867	3.01137	3.49612	6.04601	4.20014	4.10132	3.35989	3.21493
1.25379	1.37143	2.69517	2.97734	1.0627	1.49023	1.50659	0.873139	1.8818	1.27815	1.81879	2.0139	3.66406	2.32196	5.18684	4.93355	5.86259	16.839	4.02185	4.38405	10.3668	4.18429	8.54389	2.50578	4.03765	3.09034	3.46857	6.03822	4.24883	3.91611	3.45555	3.38446
1.24198	1.39191	2.71397	2.98244	1.12681	1.48901	1.49318	0.830886	1.87853	1.31984	1.80315	1.98218	3.98576	2.37811	5.37105	4.59235	5.87901	16.7053	4.05541	4.19281	10.2763	4.27933	8.62462	2.48067	3.71018	2.91167	3.47221	6.03422	4.2849	3.95668	3.19224	3.32075
1.22018	1.37767	2.62369	2.91361	1.09584	1.5098	1.44759	0.853569	1.88888	1.36418	1.77278	1.86179	4.07966	2.49428	5.69462	4.51638	6.01275	16.2432	4.05506	4.2517	9.9793	4.45182	8.61407	2.68901	3.66893	2.85548	3.54646	5.99456	4.44366	4.02265	3.04945	3.53654
1.19907	1.41785	2.68572	2.9554	1.13801	1.48528	1.35381	0.921659	1.88512	1.32277	1.82889	1.92803	3.98729	2.41936	5.69888	4.56018	6.13781	16.1089	3.9953	4.37806	9.99467	4.32028	9.2473	2.58207	3.73148	2.89257	3.41599	6.00983	4.2905	4.1774	3.12042	3.56583
1.22307	1.42178	2.66319	3.01547	1.12078	1.50269	1.43183	1.0149	1.886	1.30064	1.84234	1.96076	3.86869	2.51797	5.83194	4.34714	6.14435	15.7818	3.97105	4.31749	9.44084	4.33199	8.92265	2.55311	3.84176	2.83863	3.37976	6.21545	4.4554	4.34231	3.27853	3.4314
1.22111	1.51813	2.73488	3.03188	1.10453	1.51051	1.46838	1.05992	1.84298	1.30873	1.83303	1.78648	3.80447	2.50365	5.50238	4.19237	5.83548	16.1596	4.09395	4.3928	9.51212	4.29472	8.89378	2.46167	3.88826	2.81832	3.3804	6.09864	4.27322	4.21633	3.30147	3.50922
1.21475	1.51722	2.53639	2.94681	1.12043	1.51925	1.49068	1.05956	1.87076	1.27236	1.76853	1.92741	3.86572	2.5057	5.41292	3.83598	5.98402	16.1731	3.81581	4.46038	9.57899	3.9759	9.02668	2.64233	3.81682	2.81041	3.31435	6.02505	4.30593	4.25916	3.36942	3.4751
1.21388	1.45271	2.67	2.82362	1.09269	1.57922	1.42667	1.09087	1.84265	1.25886	1.93192	1.87612	3.76693	2.63875	5.1282	3.91508	5.65041	16.1278	3.82036	4.67484	9.34648	4.38825	8.51526	2.52016	3.85705	2.82292	3.31099	6.11237	4.22243	4.04508	3.44238	3.50883
1.22132	1.47829	2.637	2.86285	1.12135	1.593	1.46959	1.1618	1.8253	1.29068	1.97066	1.88803	3.81977	2.67274	5.1139	3.88619	5.71917	16.1308	3.87648	4.46915	9.56223	4.44968	8.93043	2.51861	3.82506	2.76722	3.28183	5.93986	4.117	4.1452	3.40533	3.3504
1.24401	1.38322	2.61633	2.82262	1.11594	1.60211	1.43948	1.12513	1.82483	1.24235	2.02817	1.92811	3.91081	2.71515	5.1792	3.94072	6.11475	16.2019	3.89254	4.201	9.58362	4.21503	8.00772	2.37162	3.80717	2.6915	3.25314	6.1638	4.27237	4.20059	3.37912	3.2745
1.2573	1.34003	2.53773	2.7305	1.11687	1.61833	1.47821	1.11863	1.83487	1.21827	1.95707	1.81611	3.99025	2.56621	5.31098	3.99153	5.99047	16.1202	3.83774	4.31326	8.99641	3.70897	8.45785	2.41043	3.76394	2.60026	3.33861	6.10651	4.05692	4.22025	3.3702	3.35652
1.2606	1.19647	2.52211	2.76177	1.12189	1.61735	1.44179	1.19123	1.80487	1.13438	1.99565	1.81975	4.0421	2.50806	5.17751	3.76547	5.80605	16.6326	3.78357	4.19881	8.99798	3.91325	8.32706	2.3764	3.6673	2.66483	3.27507	6.24669	4.22383	4.12417	3.37401	3.53377
1.26376	1.18521	2.69029	2.69729	1.20496	1.52624	1.45112	1.20092	1.82143	1.29558	2.04751	1.88653	4.20317	2.53104	5.03418	3.57375	5.88601	16.525	3.67441	4.24231	8.91296	3.78662	8.38634	2.3352	3.81682	2.56434	3.37708	6.05868	4.1107	3.91586	3.40195	3.43038
1.25602	1.17091	2.70032	2.69231	1.2035	1.5036	1.37588	1.13869	1.76975	1.27505	1.99784	1.90146	4.19212	2.40282	4.91707	3.75793	5.76364	16.3611	3.53655	4.23667	9.25128	3.75763	7.84352	2.42352	3.86313	2.74211	3.37409	6.36155	4.05554	4.01843	3.37376	3.50903
1.27771	1.15916	2.67735	2.64343	1.2261	1.50745	1.4052	1.12677	1.80554	1.29811	1.96231	1.8471	3.99278	2.51828	4.77489	4.04723	5.7049	16.1661	3.61262	4.21899	9.0128	3.7909	7.99149	2.38013	3.82469	2.50423	3.32892	5.98594	4.08776	3.74627	3.25144	3.3882
1.2695	1.14274	2.52861	2.70548	1.27459	1.46118	1.44903	1.21529	1.7932	1.24857	2.15729	1.9927	4.10064	2.5689	4.79756	3.96994	5.44466	15.5264	3.69071	4.21562	9.04355	3.88576	7.91607	2.44243	3.82873	2.40233	3.34524	6.12348	3.8749	3.7263	3.37682	3.19774
1.29129	1.15883	2.45457	2.73464	1.31218	1.42452	1.43478	1.28128	1.75924	1.25285	2.11392	2.00214	4.02561	2.69274	4.67688	3.82878	5.6849	15.4931	3.81579	4.18166	9.25356	4.00478	7.92436	2.33914	3.91548	2.45876	3.38388	6.30461	3.96639	3.79692	3.51414	3.30299
1.28706	1.14465	2.46008	2.70701	1.39134	1.45894	1.40484	1.3455	1.73768	1.22181	2.13303	1.97015	3.96304	2.69693	4.6446	3.93895	5.5672	15.629	3.7979	3.98082	9.47681	4.17048	7.79227	2.49652	3.92751	2.53037	3.41399	6.18355	4.15858	3.81729	3.28449	3.16444
1.30877	1.21344	2.4985	2.7166	1.45322	1.41722	1.38806	1.31514	1.74726	1.31673	2.31434	2.05794	4.36977	2.68319	4.60166	4.08991	5.34483	15.6017	3.77015	4.16142	9.41884	4.00052	7.76318	2.42592	3.79446	2.49605	3.43505	5.87714	4.06456	4.04365	3.165	3.09112
1.32849	1.21607	2.5904	2.72762	1.43488	1.42583	1.36717	1.3455	1.77711	1.23328	2.30536	1.99753	4.248	2.6408	4.59906	4.19939	5.29118	15.3362	3.65819	4.22608	9.22952	3.90247	8.06042	2.33801	3.9322	2.65357	3.44877	6.11481	4.26921	3.99697	3.19293	3.15482
1.33597	1.31755	2.62941	2.75708	1.49137	1.49058	1.37145	1.26666	1.77334	1.14184	2.30526	2.05466	4.23596	2.71421	4.50747	4.17753	5.10871	15.3372	3.53498	4.08567	9.58367	4.1339	7.73584	2.27036	3.86439	2.77367	3.47247	6.41658	4.23572	3.97282	3.23096	3.25552
1.31049	1.24929	2.65008	2.86368	1.49911	1.4745	1.39692	1.3952	1.80535	1.16955	2.28513	2.0597	4.06243	2.68404	4.60951	4.3311	5.18903	14.8512	3.74284	4.22755	9.90328	4.17623	8.14718	2.32698	3.67685	2.79017	3.43323	6.28703	4.3917	4.01839	3.10776	3.17302
1.30695	1.13592	2.73244	2.83222	1.54699	1.44964	1.37245	1.32907	1.83544	1.15902	2.44975	2.12278	4.07403	2.59599	4.43791	4.35118	5.10703	14.7522	3.66634	4.08653	9.61892	4.22686	7.61864	2.41632	3.65032	2.69977	3.3807	6.37573	4.39203	3.93481	3.17298	3.15063
1.3182	1.11615	2.7836	2.8694	1.55634	1.44207	1.31085	1.25035	1.8569	1.18134	2.38971	2.15422	4.18519	2.46664	4.62651	4.3972	5.11042	14.3877	3.73073	4.23899	9.50038	4.19598	7.18806	2.46393	3.75872	2.59925	3.3005	6.47524	4.31172	4.00014	2.97309	3.15307
1.32145	1.13206	2.78331	2.947	1.60522	1.40332	1.34382	1.17911	1.93494	1.17512	2.49429	2.12677	4.18358	2.41224	4.64821	4.37888	4.81529	14.068	3.6625	4.12877	9.19731	4.34033	6.62704	2.31612	3.61357	2.77536	3.17428	6.40992	4.17482	4.12218	3.11469	3.2837
1.38967	1.18845	2.97426	2.90495	1.6225	1.4078	1.41294	1.24735	1.97127	1.21113	2.49991	2.10426	4.034	2.34985	4.89235	4.16911	4.80224	14.2528	3.75757	4.28868	9.18607	4.36544	6.86458	2.31909	3.69489	2.71991	3.14993	6.30462	4.11651	3.97556	3.10593	3.20681
1.33725	1.10374	2.92795	2.83419	1.53842	1.42031	1.39249	1.27664	1.97562	1.2662	2.61613	2.0947	4.06034	2.4767	4.92751	4.7823	4.62033	13.8995	3.89298	4.32039	9.26454	4.29554	6.56027	2.54474	3.80015	2.67546	3.22395	6.16422	4.2936	3.83684	2.92903	3.23735
1.32405	1.12036	3.00428	2.85151	1.54369	1.37628	1.39344	1.21263	2.03246	1.2772	2.67297	2.12526	4.21779	2.5251	5.00908	4.73134	4.59691	13.7213	3.85152	4.31537	9.08133	4.17945	6.34316	2.45291	3.78775	2.79768	3.17214	6.56148	4.29704	3.88181	3.0224	3.46529
1.34568	1.10177	3.1163	2.79033	1.59791	1.35552	1.35613	1.33696	1.99241	1.22004	2.8295	2.04719	4.25622	2.70471	5.10806	4.80778	4.51801	13.6649	3.86755	4.25748	8.79089	4.10115	6.37476	2.27562	3.76016	2.61294	3.14197	6.55318	4.21674	3.93787	2.92246	3.08607
1.3316	1.10795	3.10315	2.81136	1.58655	1.34852	1.33511	1.26058	1.91727	1.26768	2.77108	2.01309	4.07078	2.63167	5.32239	4.67486	4.64569	13.4173	3.89862	4.34333	8.48948	4.01583	6.16026	2.29452	3.71616	2.5449	3.06079	6.40753	3.98736	3.61951	2.95729	3.22539
1.33554	1.0988	3.0766	2.72049	1.5337	1.32149	1.38527	1.30691	1.91112	1.32594	2.67592	2.10114	4.06852	2.57477	5.40924	4.72713	4.59529	12.9353	3.95636	4.46048	8.36965	4.12013	5.64061	2.30121	3.8982	2.58418	3.02303	6.25815	3.97038	3.74841	2.9753	3.20774
1.36714	1.1311	3.10392	2.75858	1.52643	1.33115	1.37516	1.30351	1.97059	1.32895	2.622	2.13943	3.96358	2.53704	5.30631	4.8245	4.62762	12.5228	3.93675	4.39353	8.57358	4.08165	5.39462	2.23077	3.85088	2.59855	3.0429	6.47245	3.62611	3.74611	2.94809	3.30921
1.39519	1.12364	3.13842	2.74839	1.52334	1.30861	1.43291	1.26976	1.98342	1.27805	2.58915	2.09301	4.02205	2.65372	5.17219	4.81443	4.61648	12.3624	4.03161	4.70767	8.76138	3.89049	5.63485	2.32241	3.75403	2.66895	2.99015	6.56499	3.68559	3.79482	2.94684	3.27251
1.35686	1.09409	3.18501	2.74255	1.51104	1.24148	1.39055	1.19698	1.89834	1.16106	2.66294	2.02583	3.87809	2.55996	5.13618	5.0226	4.36277	12.0524	3.97873	4.42837	8.7803	3.81743	5.63244	2.39895	3.75455	2.90235	3.01855	6.58086	3.62537	3.7634	2.94266	3.28614
1.41632	1.06987	3.09397	2.7012	1.53194	1.2474	1.405	1.25193	1.91162	1.229	2.69576	2.09039	3.9969	2.58544	5.34958	4.68567	4.44336	11.5586	4.02247	4.5909	8.65982	3.83271	5.56257	2.51285	3.63951	2.94629	3.01394	6.57069	3.5118	3.64322	3.00039	3.30667
1.38877	1.12528	3.19262	2.71774	1.52376	1.24881	1.3819	1.33322	1.92416	1.20924	2.59972	2.10092	3.92755	2.63647	5.22648	4.57382	4.26771	11.0715	4.03436	4.28401	8.66801	3.88383	5.27192	2.29049	3.97476	3.07043	3.12172	6.19933	3.55034	3.37548	2.98355	3.47387
1.3593	1.16813	3.11899	2.63165	1.51382	1.25322	1.41034	1.35344	1.99577	1.28585	2.66599	2.16069	4.02232	2.6931	5.17936	4.26746	4.3468	9.77428	3.99822	4.49605	8.68054	4.04779	5.63121	2.29869	3.85474	2.98806	3.13675	6.63631	3.37459	3.29741	3.00187	3.45158
1.35053	1.18728	3.12601	2.57815	1.51565	1.23694	1.35214	1.25649	2.06588	1.29898	2.67854	2.07048	3.75596	2.64401	5.16806	4.11848	4.13131	8.84784	3.92219	4.27001	8.58034	4.3421	5.32424	2.4684	3.92251	3.1689	3.12113	6.62385	3.25253	3.25229	3.01574	3.45796
1.35368	1.23368	3.15906	2.69069	1.4631	1.25731	1.35031	1.263	2.06135	1.28222	2.64842	2.15075	4.12644	2.76675	5.44465	4.57206	4.33851	8.78119	4.02002	4.30012	8.39804	4.46729	4.95148	2.41912	3.97008	3.25715	3.03434	6.31134	3.37234	3.34507	2.93922	3.64742
1.30449	1.19761	3.24183	2.6894	1.4217	1.24657	1.36437	1.1743	2.09205	1.41348	2.75713	2.3095	3.92907	2.73552	5.4981	4.41877	4.24596	8.84124	3.91437	4.10282	8.7446	4.10506	5.19802	2.40665	3.9545	3.23363	3.05612	6.83716	3.19608	3.32054	2.92335	3.62653
1.30508	1.25501	3.22843	2.69109	1.38858	1.25711	1.36848	1.13712	2.19773	1.40674	2.66274	2.17948	3.97576	2.86395	5.57385	4.75411	4.13273	8.53628	3.82654	4.24563	8.68073	4.27173	4.76342	2.3621	3.88009	3.36414	3.04904	6.94497	3.3418	3.36587	3.04754	3.42309
1.2756	1.36068	3.28126	2.73734	1.3924	1.23201	1.40004	1.17209	2.29786	1.47924	2.73008	2.25547	4.16883	2.93492	5.41867	4.24798	4.03246	8.38593	3.87655	4.2907	8.25102	4.48902	4.48592	2.36814	4.0357	3.35019	2.96648	6.7665	3.29356	3.17554	3.04393	3.3695
1.26824	1.36067	3.16067	2.64455	1.38967	1.25316	1.29852	1.27983	2.30714	1.41028	2.83173	2.10293	4.28271	2.97504	5.49673	4.39689	4.10391	9.39826	4.09525	4.43915	8.64829	4.47666	4.5174	2.34289	4.08842	3.35375	2.94832	6.63483	3.18445	3.19974	3.04695	3.25885
1.25828	1.384	3.22587	2.69004	1.37405	1.24588	1.34065	1.18733	2.30411	1.43958	2.83009	2.18581	4.18593	2.99142	5.4133	4.7739	4.26905	9.15671	3.99364	4.26611	8.46477	4.22437	4.60274	2.56277	4.19649	3.24722	3.08093	6.66297	3.20317	2.96221	3.07628	3.21957
1.23118	1.34881	3.23496	2.67068	1.35001	1.28381	1.27945	1.1122	2.3728	1.3887	2.89504	2.04194	4.25053	2.79257	5.484	5.22577	4.18984	8.77638	4.07539	4.40095	8.30198	4.45919	4.51129	2.49531	4.09216	3.4139	3.01615	6.37543	3.48552	2.81878	2.87916	3.25482
1.24664	1.35215	3.25984	2.6041	1.30418	1.30912	1.28032	1.03994	2.4219	1.44703	2.90956	2.06074	4.27063	2.76695	5.17412	4.84385	4.15785	8.72728	3.87987	4.37201	8.26949	4.11244	4.31508	2.50014	4.28888	3.24656	2.98714	6.41125	3.54156	2.67107	2.74962	3.07898
1.22026	1.40755	3.23578	2.6311	1.30757	1.32435	1.321	1.1422	2.34203	1.47385	2.79465	2.23167	4.32545	2.7494	5.47778	5.46919	4.30838	8.16684	3.85873	4.16667	8.1843	4.09447	4.25388	2.56628	4.18523	3.2773	2.92738	6.42594	3.33861	2.5082	2.93235	3.05092
1.21066	1.31974	3.10984	2.69445	1.27712	1.27649	1.29159	1.10992	2.3072	1.47272	2.89205	2.21998	4.31041	2.59867	5.2998	5.58967	4.01649	8.22831	3.72421	4.1112	8.33953	3.94827	4.2315	2.3028	4.09031	2.97225	2.94273	6.5388	3.30759	2.51078	2.93293	3.04196
1.23399	1.34697	3.10889	2.61691	1.28669	1.27778	1.32638	1.04098	2.26357	1.43595	2.93099	2.07297	4.38908	2.47608	5.06078	5.61363	3.99807	8.32155	3.73714	4.21589	8.33951	3.63653	4.13636	2.35428	4.12065	2.92012	2.90948	6.58453	3.38289	2.39701	3.06706	3.24155
1.2042	1.38127	3.07012	2.56239	1.25467	1.27195	1.26585	1.0281	2.41311	1.36167	2.93051	1.95676	4.49545	2.41721	5.18201	5.50967	3.89113	8.16318	3.96145	4.15202	8.27073	3.69812	4.22655	2.39525	4.12491	2.83644	2.90745	6.61749	3.295	2.33913	2.94857	3.21757
1.20461	1.34553	3.00313	2.67831	1.21309	1.25211	1.33608	1.01958	2.50834	1.47576	2.7557	2.07414	4.54053	2.27259	5.32055	5.31776	4.14693	8.60161	3.9044	4.10107	8.28935	3.46394	4.11586	2.36648	4.21845	2.93183	2.98998	6.54717	3.17876	2.26934	3.03215	3.26227
1.15703	1.35624	2.94759	2.71304	1.18794	1.25508	1.27032	1.10732	2.55989	1.33037	2.83787	2.07197	4.51519	2.30631	5.13827	5.29203	4.08997	8.33173	3.83764	4.19025	8.30429	3.46286	4.05184	2.65892	4.23442	2.9435	2.86928	6.39853	2.92882	2.34404	3.15391	3.29766
1.17995	1.39368	2.92782	2.73463	1.16816	1.24957	1.24143	1.01585	2.58158	1.3741	2.69216	2.08561	4.56002	2.39851	5.49516	5.28253	4.05178	8.42342	3.88769	4.09464	8.40836	3.56848	4.09973	2.47185	4.43269	2.89071	2.94225	6.7266	3.18909	2.34289	3.20014	3.2792
1.16165	1.39392	2.92505	2.77579	1.12844	1.18885	1.28508	1.03796	2.58009	1.40263	2.53109	2.09218	4.69454	2.43738	5.51628	4.63897	3.98609	8.30208	4.06935	4.11799	8.07443	3.61179	3.90866	2.52004	4.58589	2.62008	2.97587	6.70842	3.0954	2.45468	3.16067	3.30409
1.21025	1.38728	2.92405	2.72757	1.15423	1.20194	1.30112	1.1387	2.50019	1.43632	2.52989	1.93862	4.68179	2.47735	5.34896	4.12317	4.03117	8.31064	3.9343	4.23516	8.54581	3.41394	4.12554	2.42098	4.62194	2.57769	3.0263	6.57566	3.1859	2.48487	3.17676	3.30436
1.19273	1.31941	2.87154	2.62148	1.14128	1.26034	1.30686	1.17926	2.43816	1.39101	2.58007	2.09184	4.68823	2.44427	5.43493	3.95953	4.23662	8.48162	4.01618	4.13652	8.41555	3.5067	4.28676	2.36341	4.61937	2.66411	3.08418	6.30047	3.2506	2.54415	3.30952	3.17242
1.17899	1.35933	2.89593	2.67594	1.1607	1.24289	1.39253	1.19583	2.53146	1.31267	2.36604	2.04131	4.79908	2.63791	5.32388	3.77306	4.08963	8.50016	3.88018	4.25652	8.13643	3.49444	3.92939	2.43276	4.55259	2.52127	3.03228	6.61457	3.18731	2.64057	3.27202	3.38444
1.16588	1.36453	2.81889	2.63873	1.15418	1.29992	1.32686	1.25627	2.49662	1.37882	2.35728	2.00558	4.75522	2.43446	5.55863	3.68726	3.97236	8.19156	3.71	4.17421	8.21535	3.63606	4.01051	2.40452	4.47841	2.53792	3.02989	6.95057	3.20486	2.79526	3.338	3.37933
1.1529	1.3584	2.82364	2.65095	1.13625	1.32348	1.40119	1.21614	2.50383	1.36424	2.50932	2.03181	4.7593	2.45087	5.61558	3.61331	3.85664	8.10756	3.91811	4.15144	8.40494	3.5715	4.17563	2.39693	4.37743	2.58631	3.01371	6.78209	3.2184	2.64348	3.20189	3.27966
1.14914	1.35902	2.85811	2.64496	1.1621	1.39015	1.35292	1.23529	2.56843	1.39911	2.43927	2.06094	4.85939	2.32043	6.15866	3.53401	3.72719	8.42098	3.90013	4.15998	8.11792	3.66618	4.0488	2.48657	4.26021	2.76175	2.99949	6.69916	3.27341	2.77013	3.19079	3.2314
1.15966	1.37316	2.89283	2.61704	1.21772	1.36909	1.39681	1.23962	2.53811	1.35425	2.38228	2.13211	5.03034	2.39478	6.26351	3.49901	3.63291	8.27037	3.8399	4.13221	8.25998	3.5732	4.0662	2.37009	4.30772	2.57765	3.05065	6.66361	3.14538	2.67068	3.12099	3.3637
1.1807	1.44302	2.92405	2.69078	1.23102	1.39008	1.29138	1.2566	2.50243	1.24661	2.47451	2.18879	5.10049	2.41435	6.29604	3.62471	3.82689	8.10494	3.92507	4.21113	8.0105	3.60194	3.92953	2.42859	4.17522	2.68869	3.06017	6.48394	3.21764	2.70492	3.16192	3.22413
1.1638	1.37051	2.97017	2.70886	1.25464	1.3841	1.34373	1.18273	2.537	1.29401	2.48904	2.06538	5.33066	2.42414	6.28044	3.32756	3.80802	7.99142	4.09704	4.37271	7.61254	3.76903	4.01062	2.40548	4.3718	2.85545	3.10793	6.81048	3.26348	2.78157	3.11335	3.38595
1.097	1.37755	3.04947	2.69263	1.26156	1.35533	1.29287	1.09049	2.46221	1.32588	2.43115	2.06671	5.19787	2.34611	6.34132	3.00487	3.75366	7.7864	3.97289	4.30776	7.42186	3.95169	4.33816	2.33877	4.32002	2.9114	3.0825	6.74807	3.14591	2.74367	3.18907	3.42647
1.05333	1.41768	3.00389	2.68558	1.30082	1.37322	1.33636	1.07758	2.44248	1.40514	2.45767	2.11865	5.17008	2.29201	6.44302	2.92689	3.71598	7.49022	4.14958	4.28456	7.3615	4.11042	4.39212	2.58896	4.40938	2.73716	3.05514	6.57539	3.07996	2.77677	3.13963	3.46026
1.09303	1.4095	3.00464	2.7507	1.33152	1.39145	1.36951	1.07433	2.4157	1.31821	2.42131	2.09652	5.05307	2.27941	6.45401	2.84078	3.98652	7.4266	4.1965	4.36289	7.22354	4.27075	4.43382	2.31394	4.45455	2.66668	3.06547	6.7063	3.15356	2.74228	3.148	3.49645
1.06197	1.4135	3.14067	2.80046	1.32672	1.40955	1.45904	0.95393	2.44878	1.31031	2.30738	2.08018	4.89466	2.16834	6.29282	2.70568	3.91411	7.39486	4.16517	4.43484	7.05261	4.3257	4.55043	2.40256	4.37993	2.72401	2.95151	6.84582	3.06166	2.66801	3.17544	3.51525
1.00813	1.46659	3.04415	2.76283	1.33672	1.3843	1.37282	1.01247	2.51243	1.36573	2.23979	1.97075	4.63789	2.26759	6.22031	2.55423	3.74988	7.40074	4.01948	4.25675	6.76457	4.39158	4.5446	2.39979	4.29889	2.79035	2.90132	6.47171	3.12127	2.56379	3.17544	3.59254
0.971107	1.34936	3.03746	2.71443	1.37595	1.40476	1.33846	1.04724	2.49204	1.3032	2.34176	1.96699	4.66021	2.30547	6.42317	2.60441	3.76243	7.2048	4.06368	4.2585	6.62382	4.47701	4.54762	2.21204	4.22572	2.70809	3.00152	6.44139	3.34907	2.53461	3.2613	3.57594
0.965965	1.39591	3.06508	2.77951	1.408	1.38812	1.36134	1.07129	2.49835	1.438	2.17127	1.95738	4.68127	2.45068	6.0709	2.65912	3.79121	7.15732	4.20072	4.3258	6.63558	4.31598	4.53575	2.26445	4.36838	2.7858	2.99206	6.08815	3.2813	2.56415	3.14654	3.88488
0.963029	1.45754	2.92127	2.75074	1.43657	1.41217	1.37482	1.12284	2.36994	1.35188	2.23639	1.96678	4.62753	2.61297	6.2616	2.58593	3.81752	7.1481	4.12702	4.16863	6.68777	4.30983	4.42546	2.29629	4.24	2.82302	3.0202	6.15376	3.2259	2.54569	3.30684	3.6514
1.00023	1.49794	3.05989	2.70177	1.4293	1.48095	1.33715	1.11093	2.41309	1.40725	2.15282	2.12997	4.47135	2.55771	6.13753	2.55991	3.83578	7.15448	4.16671	4.17524	6.61259	4.01922	4.29162	2.34226	4.31488	2.78696	3.10587	6.16874	3.33051	2.60208	3.54348	3.62821
1.02211	1.47439	3.03989	2.65917	1.46196	1.44403	1.3252	1.08755	2.38229	1.43317	2.05844	2.19238	4.48998	2.50753	6.14075	2.41037	3.86549	7.13816	4.3486	4.5485	6.96701	4.2417	4.27107	2.27463	4.52803	2.91492	3.16453	6.38553	3.2989	2.5374	3.55511	3.61711
1.01361	1.37761	3.10511	2.6686	1.45349	1.51231	1.35756	1.19477	2.37157	1.42338	2.09868	1.97374	4.51023	2.53397	6.26348	2.29411	3.81097	6.82796	4.23299	4.42421	6.93316	4.24936	4.02083	2.15805	4.4954	2.9781	3.17954	6.39603	3.30103	2.60538	3.28064	3.53337
0.961567	1.40931	3.14842	2.69863	1.46648	1.48753	1.37258	1.19837	2.34785	1.40263	1.92512	2.04268	4.46574	2.34073	6.24131	2.13873	3.99139	6.94585	4.34038	4.55381	6.99744	4.1	3.82553	2.04776	4.31037	2.96624	3.25937	6.10458	3.27047	2.79732	3.39273	3.6893
0.959201	1.41109	3.18586	2.74758	1.57148	1.48759	1.31815	1.26172	2.39356	1.47948	1.83888	2.20617	4.53952	2.36764	6.13507	2.10146	3.8831	6.67599	4.25887	4.30168	6.91322	3.98376	3.49894	2.12894	4.48942	2.94643	3.33254	6.18685	3.23241	2.84979	3.34056	3.70207
0.958586	1.42154	3.20862	2.75854	1.54033	1.49948	1.32337	1.31993	2.43167	1.61029	1.74519	2.09244	4.61058	2.3496	6.29997	2.14594	3.79747	6.43887	4.23076	4.21671	6.8435	4.07894	3.58038	2.07714	4.43073	3.02279	3.28206	6.48576	3.38427	2.83797	3.37933	3.67996
0.954875	1.40085	3.21773	2.7777	1.50163	1.48605	1.36513	1.30451	2.47762	1.54909	1.73097	2.09179	4.7564	2.48294	6.03459	2.0055	3.80433	6.35352	4.30615	4.51692	6.7132	4.29323	3.53743	2.00556	4.39127	3.1394	3.35049	6.44801	3.2324	2.77648	3.47952	3.57696
0.970994	1.28025	3.25127	2.64361	1.49252	1.45071	1.37396	1.28008	2.49329	1.50963	1.71682	1.98576	4.71711	2.53153	5.98766	2.2487	3.66572	6.51755	4.33074	4.51012	6.87359	4.27972	3.42348	2.20382	4.42139	3.25983	3.31397	6.4028	3.26489	2.73176	3.45636	3.52548
0.931977	1.30689	3.27038	2.58307	1.47086	1.41946	1.3157	1.28531	2.52893	1.42924	1.72435	1.95692	4.71391	2.61445	6.02139	2.11479	3.71403	6.41124	4.19647	4.46635	6.90038	4.19538	3.35519	2.18713	4.36792	3.06068	3.38021	6.18684	3.3817	2.8251	3.45913	3.47657
0.936729	1.30733	3.21032	2.53348	1.52325	1.439	1.32297	1.23103	2.56243	1.39779	1.82497	2.04958	4.68404	2.4339	5.80961	2.22783	3.75719	6.33279	4.02209	4.45037	6.83685	4.18914	3.23413	2.05625	4.35871	3.01603	3.45954	5.85273	3.34648	2.8171	3.4793	3.42138
0.909159	1.31605	3.23581	2.50984	1.56347	1.39717	1.34813	1.28364	2.57876	1.39608	1.74725	2.01017	4.68051	2.56559	5.82921	2.322	3.53243	6.25294	4.21247	4.55828	6.84702	4.22313	3.33977	1.95896	4.42872	2.68884	3.44934	5.79171	3.37989	2.8093	3.44248	3.29245
0.884588	1.30583	3.30374	2.44161	1.54996	1.40557	1.23882	1.33565	2.56995	1.42793	1.79689	2.09958	4.6017	2.5558	6.19969	2.32914	3.70707	6.34543	4.20356	4.49399	6.77343	4.19244	3.38446	2.05464	4.46203	2.77592	3.44396	5.93565	3.48673	2.98799	3.66498	3.26136
0.899417	1.3356	3.43713	2.38626	1.57677	1.44337	1.32553	1.23	2.6028	1.47816	1.84591	1.96042	4.4514	2.57183	5.89994	2.1038	3.7603	6.28614	4.21355	4.47416	6.38834	4.09154	3.57388	2.09728	4.30954	2.63893	3.3823	5.95167	3.52008	3.16747	3.57489	3.29502
0.902757	1.33994	3.42259	2.42901	1.52163	1.44758	1.27592	1.20135	2.70498	1.53106	1.86485	1.98344	4.24166	2.61185	5.5346	1.9982	3.66523	6.31395	4.2276	4.67146	6.35484	4.17705	3.65368	1.98646	4.30166	2.56169	3.41124	5.90044	3.34582	3.15358	3.4447	3.494
0.884363	1.30593	3.5528	2.43538	1.43072	1.43668	1.28739	1.09826	2.7033	1.40247	1.89456	1.99702	4.41628	2.7452	5.37385	1.97699	3.59979	6.29106	4.30849	4.6503	5.88056	3.99565	3.82214	2.14264	4.54135	2.42681	3.40443	6.04825	3.26764	3.29408	3.44211	3.55702
0.89131	1.42657	3.47793	2.52039	1.4045	1.40774	1.23729	1.09876	2.7247	1.39808	1.83644	2.11396	4.44716	2.69377	5.49807	1.98825	3.54525	6.1982	4.45194	4.52051	5.48154	3.98415	3.9321	2.04623	4.56231	2.53016	3.3521	5.95286	3.29596	3.25712	3.47036	3.53863
0.892344	1.40195	3.41103	2.3436	1.37891	1.46092	1.2343	1.05931	2.72188	1.50567	1.74247	2.02617	4.20444	2.49575	5.48297	2.03656	3.42098	6.2163	4.32915	4.33153	5.03366	3.96952	3.96378	2.01278	4.62999	2.40983	3.26506	6.25627	3.15193	3.25042	3.39362	3.54656
0.914655	1.40948	3.39306	2.23754	1.35732	1.45249	1.27264	1.0762	2.70098	1.45893	1.7044	2.19586	4.32529	2.60509	5.25958	2.02781	3.58497	5.80193	4.47038	4.37767	4.45196	3.80585	3.96055	1.96767	4.39236	2.54972	3.21689	6.06029	3.17089	3.23761	3.51752	3.52212
0.916098	1.42739	3.44009	2.35219	1.35265	1.44484	1.19509	1.06458	2.6975	1.55644	1.84097	2.05421	4.47158	2.52824	4.91674	2.01461	3.79519	5.74796	4.32179	4.52334	4.30215	4.039	4.09487	1.98195	4.57005	2.66301	3.24198	6.03496	2.82164	3.15522	3.40189	3.46729
0.932007	1.43718	3.52459	2.38285	1.37808	1.4442	1.27446	1.0631	2.67923	1.37064	1.83737	1.99808	4.72895	2.53184	4.5711	2.12948	3.75209	5.45464	4.28489	4.4211	3.46428	4.05382	4.2972	2.10764	4.50594	2.83726	3.28872	6.27811	2.94271	3.25053	3.18695	3.44582
0.95606	1.45773	3.40016	2.41788	1.40032	1.42798	1.26012	1.0627	2.73135	1.43112	1.96131	2.19407	4.56128	2.50328	4.22641	2.36657	3.71628	5.30414	4.25779	4.42303	3.52068	3.98692	4.52203	1.93009	4.50568	2.70557	3.3702	6.03933	2.89364	3.09024	3.2112	3.30524
0.990457	1.40005	3.36939	2.62579	1.40424	1.44123	1.36019	1.09173	2.82598	1.38093	1.86757	2.01112	4.52085	2.43693	4.22502	2.13773	3.83241	5.40897	4.11003	4.49944	3.40311	4.00905	4.25916	1.97833	4.38475	2.61285	3.35721	6.12933	3.11955	3.03332	3.29282	3.1373
0.996886	1.43439	3.36332	2.66357	1.38853	1.46332	1.29821	1.06029	2.87597	1.36773	1.86626	1.95131	4.49198	2.30773	4.19224	2.12882	3.7161	5.32205	4.08362	4.58829	3.3091	4.03507	4.39452	1.95406	4.11632	2.52304	3.35451	6.32133	2.91136	3.09268	3.29973	3.12237
0.996479	1.3959	3.31831	2.67555	1.41594	1.44179	1.28185	1.07805	2.76426	1.39825	1.86565	2.01477	4.61136	2.39203	3.94753	2.03889	3.52161	5.48392	4.16306	4.68155	3.69435	4.19937	4.26035	2.07198	3.96118	2.4632	3.37414	6.39342	2.81281	3.17428	3.28665	3.0514
1.00397	1.43391	3.0729	2.68991	1.48261	1.44981	1.20372	1.05115	2.83899	1.39797	1.89978	2.12906	4.65414	2.44689	3.88187	2.12112	3.67855	5.53957	4.16722	4.58768	3.7966	4.12744	4.30618	1.94584	4.10477	2.6071	3.3551	6.1252	2.74663	2.94793	3.40599	3.11279
1.04727	1.39973	3.08924	2.67198	1.50058	1.45293	1.32912	1.0821	2.87015	1.37463	1.96407	2.07659	4.81607	2.44852	3.74366	2.28663	3.42953	5.46651	4.1236	4.92375	4.40345	4.12415	4.30896	2.08455	4.20453	2.84767	3.26369	6.12659	2.72427	3.04751	3.23785	3.01433
1.06405	1.37869	3.06365	2.64288	1.49743	1.45979	1.3309	1.07413	2.81588	1.35214	2.00848	1.94712	4.70993	2.4323	3.62196	2.18887	3.51982	5.46152	4.17338	5.14739	4.72917	4.11146	4.40512	2.04188	4.24788	3.02693	3.21469	6.07953	2.73375	3.10431	3.42213	3.22604
1.06782	1.39449	3.0766	2.56052	1.45151	1.48733	1.42048	1.038	2.88841	1.39596	2.11242	1.88941	4.79538	2.38974	3.6102	2.16523	3.4489	5.20495	4.17796	5.06144	4.49632	4.02794	4.28215	2.06352	4.31122	2.93151	3.20803	6.26526	2.55167	3.06078	3.3977	3.25408
1.07489	1.43715	2.95625	2.61344	1.4287	1.52585	1.36891	1.05878	2.89321	1.31002	2.07892	1.89589	4.64854	2.40841	3.44326	2.31897	3.62742	5.36229	4.18634	5.33651	4.56971	3.91247	4.34525	2.12694	4.15218	2.8951	3.21051	6.25699	2.68671	2.98306	3.27709	3.16746
1.089	1.40809	2.98792	2.73076	1.41828	1.51484	1.3758	1.06769	2.92074	1.23649	2.15271	1.91958	4.88554	2.39842	3.21673	2.439	3.38569	5.45372	4.13376	5.37995	4.69523	4.01694	4.28085	2.25699	4.12062	2.82347	3.24386	6.03193	2.69803	2.95763	3.39403	3.35393
1.07081	1.44134	2.89683	2.82475	1.45267	1.45507	1.35838	1.08607	2.93067	1.29338	2.12893	1.92428	4.86758	2.54204	3.13973	2.31371	3.57011	5.28991	4.23075	5.46813	4.91715	4.14754	4.31056	2.16545	4.14618	2.84942	3.29008	6.1177	2.65431	2.8339	3.37336	3.40762
1.07094	1.43946	2.82476	2.77882	1.43665	1.45846	1.32013	1.07222	2.9068	1.25853	2.05667	1.92844	5.08034	2.63762	2.96266	2.29713	3.4833	5.37908	4.29428	5.64923	4.51656	4.06264	4.17226	2.13565	4.29509	2.87921	3.21822	6.1108	2.61511	2.76898	3.36726	3.28732
1.06519	1.4129	2.71199	2.80399	1.43202	1.45814	1.3806	1.07318	2.84234	1.26553	2.13162	2.01055	5.06302	2.52388	2.81295	2.51224	3.71567	5.42145	4.38851	5.48985	4.58066	4.12402	4.20105	2.21292	4.28449	3.00054	3.31179	6.2951	2.73336	2.84069	3.37126	3.24704
1.08439	1.50598	2.65962	2.81704	1.51572	1.45614	1.30621	1.03787	2.94042	1.25257	2.24151	1.97066	5.08053	2.46184	2.79173	2.61008	3.49456	5.54317	4.48252	5.51883	4.37236	4.24374	4.46113	2.12897	4.31576	2.9619	3.33805	6.15881	2.71866	2.76399	3.46487	3.4088
1.08663	1.45762	2.60111	2.79593	1.49894	1.43044	1.26821	1.11041	2.78935	1.22738	2.27917	1.86887	5.19916	2.40957	2.72541	2.6898	3.73981	5.74198	4.53201	5.67318	4.00991	4.15075	4.42755	2.15706	4.28967	3.10365	3.35121	6.22576	2.8686	2.74868	3.29434	3.45422
1.06908	1.44562	2.47588	2.7793	1.64952	1.4468	1.26897	1.1673	2.73038	1.29239	2.19319	1.93087	5.04541	2.3096	2.73333	2.73797	3.71285	5.83542	4.49623	5.4476	4.06037	4.35252	4.60362	2.27649	4.22302	3.17082	3.37728	6.26509	2.77893	2.76745	3.27503	3.57417
1.08211	1.45283	2.41037	2.85827	1.73071	1.39714	1.23557	1.12354	2.71545	1.32942	2.23425	2.03455	5.15063	2.37932	2.90107	2.63379	3.80589	5.96083	4.46272	5.79595	4.41853	4.39207	4.36178	2.3338	4.45299	3.38367	3.42952	6.05753	2.92322	2.78039	3.18078	3.72381
1.09323	1.44779	2.40205	2.79059	1.7347	1.40537	1.30696	1.20053	2.67115	1.27173	2.14134	1.98293	4.8664	2.31394	2.9649	2.80403	3.69439	5.74319	4.34235	5.64897	4.39756	4.31996	4.34961	2.20464	4.36129	3.30735	3.34639	5.97403	2.96568	2.79046	3.26183	3.89117
1.07892	1.47474	2.24832	2.80177	1.70283	1.40572	1.28361	1.22908	2.6357	1.25547	2.21449	1.97098	4.96946	2.38496	2.9739	2.84517	3.66074	5.71572	4.612	5.71203	4.4164	4.40207	4.39067	2.25572	4.51152	3.27685	3.42319	6.16071	3.0412	2.70011	3.20114	3.91874
1.04078	1.46415	2.19052	2.85323	1.67211	1.44055	1.33747	1.27358	2.60171	1.29013	2.09076	2.03283	4.77057	2.27805	2.90379	2.91423	3.60324	5.7972	4.61146	5.59224	4.25002	4.56858	4.5751	2.21945	4.4111	3.23705	3.4337	5.90882	2.94176	2.61449	3.28543	3.96708
1.0217	1.41929	2.15909	2.88767	1.67837	1.42589	1.32123	1.30049	2.58168	1.2989	2.02229	1.90644	4.55416	2.20824	2.76807	2.68766	3.81231	5.9151	4.69143	5.17416	4.70079	4.45792	4.4372	2.32232	4.51605	3.1402	3.44017	5.804	2.93752	2.65927	3.40352	3.77251
1.0651	1.48135	2.20178	2.91594	1.64107	1.40066	1.32018	1.33484	2.59622	1.37475	1.99419	1.86602	4.54127	2.31356	2.7513	2.96233	3.55748	5.90376	4.6851	4.95728	4.84927	4.24221	4.66533	2.13044	4.35888	3.34732	3.44733	5.97082	2.96545	2.64384	3.37086	3.78034
1.06545	1.36642	2.31048	3.0693	1.64639	1.36203	1.31824	1.35929	2.52741	1.39207	2.05888	1.83431	4.53023	2.20962	2.81218	3.28175	3.60781	5.74383	4.90641	5.20841	5.0385	4.18525	4.63541	2.18425	4.46802	3.47971	3.46307	5.90841	2.81115	2.48316	3.24706	3.89248
1.07462	1.37074	2.31746	3.07551	1.63865	1.3716	1.2937	1.28305	2.50851	1.35201	2.02243	1.78001	4.75125	2.20513	2.83118	3.61358	3.60119	5.59247	4.57994	5.24244	5.4104	4.05167	4.86943	2.22917	4.36137	3.16534	3.54924	5.74136	2.84243	2.46706	3.20256	3.97096
1.01349	1.43852	2.31318	3.16675	1.66758	1.4069	1.31062	1.33029	2.51692	1.42837	2.00408	1.84742	4.56416	2.31216	2.82645	3.25676	3.63945	5.56208	4.77826	5.25114	5.37978	3.78785	4.77681	2.20434	4.27196	3.31361	3.59945	6.00006	2.83003	2.51209	3.26649	3.83275
1.00036	1.41575	2.32078	3.20292	1.74851	1.43172	1.27843	1.45653	2.57828	1.35927	2.02797	1.83561	4.63897	2.20595	2.98751	3.44034	3.63086	5.51512	4.58607	4.71569	5.50322	3.71956	4.99619	2.15809	4.39158	3.62391	3.53317	5.75602	2.87323	2.50655	3.26801	3.79548
1.01749	1.41722	2.28814	3.17636	1.70953	1.39514	1.26171	1.43693	2.53556	1.35999	1.97245	1.91589	4.62288	2.21126	3.03615	3.27817	3.68237	5.21408	4.86528	4.74597	5.54044	3.53094	4.87248	2.35095	4.33385	3.60983	3.66608	5.63628	2.8943	2.44373	3.30196	3.77373
1.01508	1.37344	2.16379	3.20214	1.7332	1.34443	1.32462	1.38731	2.58417	1.33876	2.10502	1.9543	4.58818	2.20947	3.19193	3.34988	3.69023	4.96572	4.70375	4.59499	5.38989	3.54136	5.07316	2.53768	4.4405	3.58026	3.59462	5.8338	2.95257	2.48097	3.21934	3.82658
1.01079	1.41708	2.25147	3.1439	1.6692	1.31665	1.31899	1.30552	2.56059	1.38807	2.06308	1.81084	4.69448	2.22111	3.21122	3.15669	3.77718	5.04809	4.65491	4.69675	5.24474	3.3705	5.15601	2.70134	4.55843	3.60684	3.66775	5.72372	2.94227	2.4688	3.31417	3.69978
1.01336	1.40156	2.23829	3.04437	1.70645	1.32422	1.31078	1.25042	2.5948	1.41581	1.92341	1.82921	4.71271	2.23376	3.28183	3.39291	3.79975	4.97414	4.70625	4.57133	5.31752	3.42421	5.32223	2.56621	4.60585	3.72221	3.70903	5.62562	2.78208	2.44302	3.30908	3.61206
1.04733	1.46065	2.29491	3.04654	1.69402	1.2912	1.25802	1.30396	2.64139	1.43794	1.95827	1.80332	4.54625	2.31145	3.22161	3.24762	3.67629	5.05613	4.77214	4.74608	5.24507	3.2534	5.55752	2.69914	4.60879	3.88625	3.61195	5.86626	2.90901	2.74514	3.29376	3.56853
1.02861	1.44061	2.25708	2.97996	1.6436	1.28792	1.26118	1.32137	2.67006	1.4432	1.90757	1.82463	4.5258	2.32739	3.01912	3.24563	3.53799	5.08361	4.70407	4.78788	5.67507	3.43489	5.41244	2.63238	4.39623	3.89403	3.59597	5.88769	2.80059	2.63007	3.44164	3.46907
1.01608	1.38845	2.20636	3.03187	1.64161	1.32238	1.29673	1.28598	2.57518	1.50145	2.04463	1.81478	4.40731	2.30132	3.05082	3.33863	3.66947	5.28984	4.86563	4.804	5.69658	3.50016	5.26493	2.84207	4.39369	3.96834	3.69718	6.06989	2.82553	2.68515	3.36032	3.39281
1.02587	1.36135	2.37028	3.01895	1.59569	1.32829	1.29126	1.2044	2.51548	1.4463	2.09334	1.79074	4.60355	2.36346	3.01827	3.38731	3.66524	5.19668	4.75898	4.95437	6.04645	3.60156	5.61729	3.2827	4.42228	3.91247	3.72626	6.02531	2.93693	2.95869	3.28443	3.15507
1.00385	1.33071	2.59764	3.03108	1.58642	1.3074	1.34739	1.13685	2.57616	1.45743	1.99085	1.74375	4.83126	2.27147	3.06568	3.17734	3.72168	5.31083	4.88102	5.28476	6.17381	3.31991	5.58015	3.38183	4.41407	3.86346	3.68807	6.01175	3.02134	2.82963	3.32486	2.8429
1.00789	1.35964	2.51637	3.0928	1.62537	1.32535	1.34818	1.06527	2.58637	1.45441	1.82052	1.75075	5.00015	2.2272	2.98126	3.16354	3.94077	5.25172	5.04553	5.49842	6.36289	3.30649	5.92307	3.47188	4.40348	3.85931	3.75684	6.14685	3.0649	2.58251	3.50734	3.11278
1.06668	1.40503	2.42167	3.05859	1.62434	1.29447	1.29808	1.02705	2.65157	1.41558	1.9205	1.87438	4.96229	2.20093	2.91062	3.42722	3.77118	5.24289	4.80083	5.57693	6.09729	3.44934	5.64149	3.28249	4.56349	3.89373	3.86286	6.39574	2.95372	2.54158	3.45618	3.18475
1.10086	1.36763	2.4153	2.98184	1.62941	1.30803	1.27931	0.988252	2.56135	1.56972	1.80222	1.86695	4.9348	2.18272	2.99138	3.29045	3.94859	5.31268	4.80586	5.74992	6.41402	3.49711	5.82511	3.24762	4.26981	3.97604	3.84014	6.56457	2.96268	2.46777	3.39146	3.26099
1.0505	1.38999	2.46319	3.07904	1.64368	1.36606	1.26488	0.98236	2.53575	1.63345	1.76813	1.92151	5.06563	2.26873	2.90339	3.3926	3.78064	5.28964	4.98324	5.57431	6.36198	3.57691	5.63915	3.45819	4.21407	4.1235	3.93476	6.45321	2.86088	2.45176	3.58544	3.13804
1.02876	1.40151	2.49705	3.05592	1.63758	1.4366	1.23178	0.971369	2.50031	1.54221	1.84626	1.9108	5.11895	2.31125	2.90536	3.29471	3.84548	5.26732	4.83774	5.56142	6.87101	3.41653	5.91359	3.37848	4.4029	4.03436	3.92915	6.71035	2.79504	2.65291	3.6534	3.0571
1.05664	1.38535	2.50257	3.04352	1.60044	1.53086	1.27412	0.973501	2.4721	1.52444	1.81418	1.98815	5.12987	2.29719	2.9705	3.36524	3.76142	5.00545	4.9353	5.4072	6.95696	3.69406	6.17253	3.1888	4.38384	3.97275	3.85633	6.65304	3.05228	2.58545	3.58566	2.79346
1.06576	1.36552	2.49194	3.07863	1.58354	1.58457	1.27174	0.970586	2.49219	1.62349	1.82353	1.82018	5.14759	2.34115	2.96325	3.50006	3.93454	4.84821	5.00788	5.58028	7.1588	3.48556	6.23441	3.1036	4.44934	4.08365	3.81993	6.81631	2.89119	2.60479	3.79114	2.71891
1.10692	1.35797	2.52888	3.14685	1.55903	1.64633	1.28675	1.00178	2.40929	1.62535	1.84454	1.93588	5.14311	2.4159	2.97909	3.49889	3.97561	4.87535	5.13504	5.61736	7.13366	3.44269	6.42581	3.11901	4.32246	3.81424	3.80206	6.86479	2.98239	2.68375	3.80645	2.63597
1.09517	1.35081	2.4419	3.17495	1.61114	1.6445	1.25367	1.01109	2.39476	1.6026	1.81218	1.97117	4.94334	2.39885	3.0289	3.48834	4.04377	4.68044	4.79661	6.05092	7.20592	3.44323	6.30141	2.94664	4.49581	4.07226	3.88094	7.13299	2.97436	2.71188	3.77668	2.55762
1.10645	1.4264	2.34834	3.21317	1.63644	1.68281	1.28588	1.05512	2.35145	1.63626	1.79592	2.0095	4.89853	2.34837	2.99731	3.41004	3.82213	4.53207	4.93205	5.9488	7.29103	3.41304	6.49941	2.71831	4.58117	4.03018	3.84413	6.85577	2.96907	2.6704	3.98547	2.61327
1.06836	1.37193	2.41775	3.14071	1.53661	1.68033	1.30572	1.12785	2.34313	1.61697	1.73344	2.0769	4.90937	2.38514	2.97958	3.32254	3.95395	4.49365	4.89868	6.04776	7.71325	3.38249	6.39443	2.76991	4.5503	3.98165	3.79006	7.19986	2.9287	2.62544	3.80631	2.58323
1.07222	1.44847	2.45799	3.08145	1.49613	1.64151	1.33867	1.09632	2.22637	1.62511	1.78334	2.12271	4.76486	2.33971	2.90417	3.48718	4.25511	4.4903	4.99605	6.04547	8.05212	3.53597	6.10331	2.69427	4.50379	3.95949	3.85118	6.94877	2.87292	2.54892	3.7632	2.37504
1.07292	1.44942	2.55085	2.98605	1.55259	1.6391	1.29458	1.1067	2.22553	1.74289	1.77309	2.07442	4.78785	2.27358	2.96436	3.43799	4.17151	4.49022	4.87461	5.81414	8.01981	3.63841	6.26149	2.76481	4.47637	3.82529	3.84879	6.83527	2.87421	2.51319	3.80291	2.24879
1.07043	1.43559	2.54218	2.89772	1.63124	1.60912	1.2475	1.13094	2.22676	1.65339	1.73777	2.12863	4.69533	2.21476	2.83602	3.55168	3.90154	4.41388	5.03916	5.82969	7.98444	3.67653	6.12001	2.77436	4.35238	3.7803	3.81414	6.87692	3.08232	2.47683	3.73335	2.27114
1.05155	1.47726	2.51639	2.83243	1.63607	1.62569	1.35476	1.16574	2.17313	1.78409	1.72243	2.106	4.77558	2.27472	2.93691	3.53881	3.99977	4.38859	5.01745	6.01729	8.19276	3.52609	5.86236	2.73813	4.46316	3.6503	3.9075	6.86418	2.77264	2.43431	3.82049	2.29893
1.06595	1.48591	2.48694	2.87244	1.65518	1.69537	1.31255	1.13279	2.17289	1.74719	1.73165	1.8669	4.57096	2.24141	2.82776	3.5039	3.72218	4.2809	5.1162	6.11644	8.13	3.39215	5.92972	2.93512	4.4857	3.59867	3.87034	7.07961	2.79413	2.43713	3.56876	2.34334
1.08294	1.38698	2.39599	2.73104	1.65294	1.66925	1.33228	1.12441	2.11448	1.64771	1.79173	1.98411	4.81573	2.22873	3.00822	3.3359	3.67702	4.23356	4.95798	6.23703	8.54703	3.65318	6.0991	2.91156	4.67833	3.70521	3.82775	7.22683	2.91407	2.42611	3.79821	2.36147
1.09978	1.44122	2.44018	2.79379	1.64678	1.68827	1.34673	1.17907	2.20156	1.70539	1.89388	1.85266	4.7456	2.19209	2.99419	3.4536	3.64724	4.16079	5.09919	6.57984	8.65737	3.82041	6.44946	2.8649	4.58708	3.54697	3.88284	6.97005	2.79247	2.32098	3.71166	2.35662
1.08465	1.41583	2.37692	2.8236	1.67379	1.75104	1.36249	1.12402	2.25078	1.68314	1.88346	1.98138	4.67966	2.18036	2.93768	3.40629	3.71831	4.17883	5.12155	6.68979	8.66753	3.63843	6.42285	2.84413	4.68688	3.42112	3.86055	7.46174	2.79627	2.18914	3.80924	2.40381
1.06281	1.41385	2.35964	2.71877	1.68395	1.82895	1.26303	1.0836	2.26314	1.72127	1.93041	1.97413	4.86531	2.19061	3.09336	3.52541	3.76411	3.92218	5.11805	6.90682	8.41531	3.42618	6.1277	2.65138	4.62926	3.52186	3.78753	7.3071	2.77699	2.29037	3.85934	2.39586
1.07343	1.51635	2.4073	2.7512	1.64104	1.81395	1.27349	1.07005	2.2322	1.59375	1.9068	1.95608	4.98376	2.10074	3.23736	3.42713	3.61708	3.90333	4.91441	6.65466	8.2753	3.47484	5.70947	2.92459	4.73213	3.39099	3.81351	7.42217	2.82696	2.24401	3.88295	2.42298
1.0597	1.48178	2.38306	2.67304	1.69462	1.87234	1.31251	1.08344	2.25159	1.59322	1.82282	1.89294	5.07176	2.00481	3.41695	3.29126	3.75996	3.8886	5.14053	6.67151	8.06068	3.44918	5.74003	2.78157	4.6028	3.60327	3.85977	7.24091	2.74756	2.24011	3.92497	2.55194
1.07864	1.39851	2.30851	2.647	1.68385	1.87635	1.22932	1.08082	2.26744	1.52635	1.90264	1.97981	5.10293	2.02385	3.27012	3.49491	3.86118	3.73547	5.1668	6.36401	8.02957	3.62526	5.90718	2.75573	4.50655	3.59339	3.91134	7.27596	2.77078	2.13703	3.74256	2.45923
1.07385	1.4108	2.31715	2.64114	1.73756	1.84961	1.28998	1.06628	2.22645	1.67853	1.81703	1.92103	4.97873	1.97626	3.32612	3.5395	3.81816	3.83064	5.18677	6.32095	8.10318	3.55383	5.80037	3.10088	4.34964	3.54569	3.89936	7.32093	2.69601	2.06334	3.85341	2.64395
1.10455	1.45402	2.30303	2.6442	1.68754	1.8611	1.2675	1.07165	2.20235	1.53714	1.8066	1.86481	5.03542	2.07198	3.32012	3.54767	3.68579	3.8243	5.14618	6.41808	8.13735	3.60751	5.7499	3.01562	4.49801	3.75433	3.81854	7.37199	2.77212	1.97126	3.90039	2.65021
1.0985	1.42473	2.19867	2.63548	1.69056	1.86005	1.2904	1.02594	2.14576	1.55014	1.84712	1.82343	4.8198	2.01852	3.35518	3.70728	3.90673	3.82131	5.30191	6.26901	8.23929	3.6494	6.14619	2.90504	4.75306	3.64758	3.81368	7.17745	2.65989	1.96602	3.8279	2.75642
1.07826	1.44219	2.25006	2.64808	1.60679	1.87714	1.26323	1.01836	2.03941	1.61433	1.75689	1.83093	5.22285	2.03827	3.41814	3.78018	4.10533	4.0749	5.32942	6.19442	7.76669	3.61159	5.75547	3.19785	4.5939	3.93931	3.8056	7.36819	2.74801	2.06142	3.97615	2.70847
1.12833	1.50167	2.18023	2.6249	1.58842	1.86134	1.29528	1.03491	2.01951	1.58798	1.81739	1.75282	5.39525	2.0551	3.52364	4.03892	3.95084	4.00428	5.31365	6.14528	7.51806	3.63046	5.98887	3.24446	4.56491	3.83066	3.65727	7.35717	2.7942	1.87585	3.73337	2.72313
1.13532	1.47427	2.18639	2.64785	1.51159	1.87689	1.3021	1.01673	1.99344	1.59589	1.73083	1.77189	5.47991	2.09099	3.7358	4.05317	3.95474	4.10151	5.26705	6.53073	7.43441	3.5731	5.56874	3.01758	4.52965	3.87043	3.67187	7.45231	2.85364	2.03245	3.71571	2.72823
1.13943	1.47158	2.16064	2.7056	1.44569	1.8356	1.29405	1.0134	1.95892	1.63664	1.74311	1.74672	5.72919	2.13512	3.68175	4.14608	3.97605	4.28072	5.18729	6.47094	7.4329	3.38328	5.57122	3.23219	4.18239	3.92072	3.71291	7.49353	2.9251	2.17956	3.72274	2.74255
1.12376	1.49629	2.14277	2.74188	1.4543	1.85312	1.30504	1.0035	2.04051	1.64849	1.75033	1.61107	5.73945	2.00998	3.75215	4.30584	3.8977	4.10872	5.40106	6.51583	7.33877	3.18077	5.58614	3.33932	4.29934	4.04742	3.87762	7.71059	2.87663	2.27464	3.61185	2.85265
1.09056	1.56825	2.1755	2.75604	1.44685	1.82173	1.28511	1.05006	2.03188	1.59126	1.7384	1.73668	5.69869	2.10626	3.77656	4.60751	3.81063	4.39005	5.12327	6.40294	7.00949	3.07777	5.66688	3.40976	4.28688	3.95652	3.9101	7.50461	2.79757	2.31887	3.79697	3.06409
1.08749	1.55012	2.28183	2.72879	1.44523	1.77987	1.27268	1.0941	2.07488	1.55277	1.88132	1.8052	6.01348	2.09252	3.96145	4.79241	3.75692	4.29773	5.28422	6.09178	6.92823	2.95803	5.49582	3.30209	4.3851	3.66025	3.82842	7.29829	2.8176	2.38766	3.73376	2.93127
1.06284	1.66424	2.24521	2.61573	1.46353	1.73583	1.26971	1.11537	2.00029	1.62405	1.95388	1.83166	5.85449	2.07032	3.96067	4.68286	3.75724	4.28206	5.14331	6.26243	6.78377	2.91157	5.28842	3.41129	4.38119	3.77072	3.89263	7.33807	2.87292	2.36311	3.75122	2.92601
1.11807	1.56665	2.21353	2.64974	1.5023	1.72878	1.24318	1.11064	1.99849	1.73052	1.95072	1.69788	6.07528	2.13476	3.97374	4.64946	3.63693	4.33359	5.25633	6.22376	7.03047	2.99866	5.65023	3.34659	4.56618	3.98229	3.80788	7.04972	2.87983	2.50488	3.65041	2.79407
1.08401	1.58297	2.2336	2.62735	1.50908	1.7134	1.30254	1.13006	1.92794	1.82161	1.97004	1.75444	5.93506	2.22057	4.08639	4.22999	3.51215	4.35115	5.32009	6.26156	6.97101	2.79933	5.17834	3.02175	4.44799	3.90532	3.78422	7.26361	2.87777	2.65488	3.47307	2.79026
1.0936	1.65216	2.27062	2.61533	1.43922	1.72146	1.2811	1.12509	2.01374	1.85976	2.08079	1.76338	5.91549	2.09956	4.06864	4.58682	3.73842	4.34196	5.1485	6.19521	6.78934	2.85842	5.08533	3.04329	4.30182	3.95335	3.84825	7.37475	2.82803	2.62366	3.66829	2.94201
1.08055	1.5495	2.2379	2.59298	1.39005	1.71368	1.29274	1.10648	2.08985	1.75605	2.10161	1.76684	5.72172	2.17991	4.05273	4.39425	3.79972	4.51808	5.09028	5.96072	6.47843	2.86733	5.19047	3.1388	4.30346	3.90441	3.75922	7.40951	2.71287	2.4918	3.63606	2.96064
1.09721	1.4871	2.26177	2.54285	1.39587	1.75076	1.29786	1.0915	2.02553	1.65289	2.11294	1.79669	5.69376	2.03339	4.06452	4.44053	3.67341	4.34476	5.02474	6.3445	6.45756	2.90572	5.15127	2.87112	4.32418	3.79777	3.85495	7.55314	2.72242	2.59444	3.74024	2.78949
1.10099	1.60064	2.30916	2.63381	1.37188	1.73907	1.3214	1.10423	2.0765	1.81159	2.00788	1.67292	6.0524	2.04272	4.00089	4.22305	3.72608	4.425	5.23893	6.41454	6.40489	2.94923	5.18188	2.84908	4.44496	3.92452	3.87118	7.4443	2.62495	2.69376	3.55122	2.84333
1.10041	1.54269	2.32006	2.64331	1.33013	1.82005	1.28755	1.12619	2.0987	1.8999	2.09301	1.63431	6.08369	1.95303	4.10012	4.54582	3.80498	4.36253	5.09204	6.71897	6.09126	2.8914	5.1595	3.19903	4.4451	4.25149	3.76124	7.12631	2.58969	2.97792	3.59429	2.68674
1.13275	1.46102	2.30472	2.58422	1.37169	1.81235	1.27901	1.10037	2.14869	1.7143	2.20249	1.65742	6.38636	1.91825	4.26166	4.74401	3.57998	4.46911	5.16162	6.56371	6.03886	3.06525	5.23469	3.09952	4.51107	4.11315	3.71039	7.29506	2.79034	3.03882	3.43811	2.65851
1.13928	1.52982	2.33475	2.65682	1.36976	1.75556	1.25492	1.12144	2.07307	1.62132	2.06398	1.7154	6.37911	1.92961	4.27405	4.69515	3.62443	4.45979	5.25793	6.78633	5.8334	3.13723	4.90496	3.12942	4.54166	4.24166	3.69514	7.16644	2.70635	3.11061	3.55354	2.70549
1.10816	1.55821	2.29455	2.67019	1.37351	1.76945	1.26645	1.10528	2.17534	1.62547	2.01467	1.64835	6.26679	1.9845	3.97046	4.67499	3.70355	4.60157	5.17177	7.23436	5.76217	3.20687	5.35281	3.171	4.54788	4.19086	3.58989	7.17972	2.77247	2.9562	3.57518	2.84569
1.06536	1.52574	2.29257	2.47609	1.40667	1.81382	1.30548	1.11331	2.24192	1.66948	2.0456	1.67244	6.0887	1.95455	3.84702	4.53313	3.74595	4.53546	4.93881	7.32729	5.62299	3.2531	5.22234	3.46817	4.56107	4.31764	3.63455	6.98876	2.75137	3.05276	3.60561	3.00726
1.0526	1.5484	2.29697	2.44634	1.38765	1.85294	1.3227	1.09459	2.2271	1.62872	2.01182	1.73589	6.28753	1.93939	4.1188	4.55088	3.664	4.43111	5.01474	7.47114	5.49463	3.19835	5.12601	3.31864	4.80497	4.18391	3.43649	7.292	2.79172	3.14232	3.4535	2.83357
1.07367	1.47034	2.29074	2.28508	1.40055	1.81157	1.30326	1.14256	2.27074	1.81611	2.12667	1.8315	6.33212	1.98825	3.89759	4.83843	3.98093	4.47603	4.84702	7.28411	5.17527	3.21454	4.67836	3.39331	4.68435	4.00865	3.36939	7.21806	2.78646	2.89547	3.53331	2.75008
1.04852	1.51226	2.37425	2.17963	1.40141	1.82619	1.31121	1.15571	2.30574	1.68077	2.28693	1.81919	5.999	2.06215	4.02116	4.76968	4.08368	4.44378	4.82106	6.8419	4.84948	3.30399	4.65176	3.36815	4.85009	4.33943	3.4405	7.18096	2.79599	2.74894	3.5056	2.68648
1.03282	1.52078	2.3722	2.1956	1.36919	1.83	1.31883	1.1894	2.3213	1.74766	2.28126	1.82622	5.94356	2.02726	3.96103	4.76821	3.88579	4.61623	4.76595	6.70308	4.49064	3.27263	4.6292	3.14752	4.50179	4.22331	3.43667	7.02621	2.74014	2.62538	3.49759	2.71164
1.03694	1.47882	2.34867	2.09247	1.37288	1.73155	1.34376	1.16463	2.30376	1.75372	2.30671	1.71486	5.82482	2.16766	3.74003	4.81216	3.76621	4.52914	4.7056	6.78074	4.14111	3.27616	4.75495	3.28319	4.48401	4.14843	3.44479	7.21051	2.76781	2.54007	3.33555	2.69087
1.05707	1.42969	2.33319	2.17393	1.35709	1.72123	1.34046	1.18296	2.36477	1.79578	2.20057	1.82877	5.98953	2.20666	3.88004	4.51009	3.72975	4.48247	4.83691	7.07743	3.86771	3.09421	4.65295	3.28332	4.41994	4.07709	3.28088	7.45622	2.78458	2.52918	3.5322	2.65229
1.07471	1.48897	2.36798	2.20002	1.37872	1.6556	1.31439	1.19533	2.33829	1.70526	2.12549	1.78329	5.97779	2.18687	3.78366	4.5648	4.02051	4.46782	4.6894	7.11854	3.6073	3.30527	4.59378	3.35783	4.64511	4.36001	3.42542	7.50162	2.95332	2.53799	3.57049	2.71351
1.0938	1.49936	2.44254	2.19877	1.4134	1.75564	1.26622	1.20414	2.39225	1.76517	2.15916	1.95195	5.70004	2.23385	3.93791	4.41356	3.71057	4.52133	4.60355	7.41177	3.33616	3.20281	4.84254	3.38449	4.48068	4.42944	3.39932	7.55758	2.74341	2.51061	3.56156	2.68581
1.11233	1.47551	2.42531	2.18356	1.33374	1.79925	1.33935	1.26486	2.5341	1.67875	2.24323	1.89167	5.90922	2.23973	3.78444	4.29019	3.79951	4.71343	4.70198	7.56653	3.16658	3.26695	4.72893	3.40499	4.4815	4.37696	3.48808	7.36919	2.74931	2.59922	3.46967	2.71594
1.05033	1.46443	2.33575	2.13066	1.31377	1.83116	1.36889	1.28173	2.51094	1.64039	2.18295	1.77652	6.02899	2.32348	3.58588	4.10966	3.6245	4.61406	4.80354	7.74016	4.29058	3.39939	4.75352	3.37771	4.54935	4.42568	3.45045	7.34621	2.74918	2.77426	3.43486	2.5502
1.03804	1.5035	2.42482	2.10348	1.28708	1.83224	1.35722	1.2527	2.54466	1.84597	2.27331	1.74039	5.89773	2.21375	3.86122	4.10095	3.8385	4.64385	4.8207	8.01955	4.63523	3.36947	4.50084	3.44843	4.58881	4.28056	3.43389	7.53907	2.68798	2.77261	3.63229	2.53581
1.0422	1.50773	2.43724	2.08721	1.27139	1.80374	1.31955	1.21183	2.5407	1.6646	2.33892	1.71377	6.2031	2.23334	4.01791	4.19168	3.69293	4.7211	4.69358	8.03002	5.07959	3.17858	4.27409	3.34914	4.44426	4.13417	3.42706	7.56722	2.64696	2.87639	3.64783	2.52061
1.04461	1.57489	2.40987	2.06226	1.29666	1.80382	1.33945	1.17601	2.50184	1.78333	2.31241	1.84345	6.13355	2.286	3.87696	4.22324	3.87397	4.6575	4.57659	7.41747	4.98825	3.27246	4.53692	3.31483	4.37987	4.43465	3.33934	7.1602	2.58586	2.97662	3.69026	2.56933
1.06074	1.55718	2.3941	2.07677	1.2894	1.78311	1.39126	1.16008	2.47283	1.78412	2.27451	1.82705	6.2488	2.28414	3.89098	4.40977	3.72901	4.62157	4.60611	7.31031	4.878	3.38107	4.47931	3.26523	4.37179	4.33714	3.29087	7.2381	2.52175	3.1364	3.71561	2.55775
1.02364	1.56735	2.30441	2.05735	1.24175	1.77499	1.33479	1.17687	2.46406	1.69939	2.25291	1.87899	6.1245	2.28604	3.81662	4.23133	3.74582	4.47603	4.75816	7.21505	4.70074	3.15729	4.52624	3.25996	4.42582	4.32833	3.23393	7.10118	2.54111	3.19682	3.62677	2.70271
1.04917	1.54547	2.2598	2.1066	1.22555	1.74276	1.37711	1.15968	2.38341	1.57903	2.2499	1.85602	6.24846	2.22386	3.97745	4.58819	3.80623	4.59295	4.75966	7.25382	4.28172	3.16727	4.84133	3.25997	4.38261	4.28979	3.11005	7.17393	2.43195	3.28882	3.72848	2.48728
1.07075	1.56858	2.22727	2.13341	1.18487	1.76008	1.33392	1.15025	2.34506	1.56964	2.39436	1.7641	6.29225	2.20976	3.9463	4.39275	3.89785	4.70859	4.56327	7.03647	4.22326	3.30283	4.90282	3.2261	4.60327	4.37185	3.20607	7.20307	2.44764	3.38332	3.6049	2.68578
1.06638	1.51046	2.15013	2.16908	1.18835	1.76104	1.28034	1.18787	2.31327	1.58341	2.37435	1.79793	6.40688	2.27838	4.17744	4.42339	3.89435	4.75756	4.5138	6.7054	3.62926	3.45595	5.09363	3.06666	4.57997	4.37308	3.17847	6.94428	2.40249	3.19944	3.68097	2.68072
1.04136	1.47575	2.1624	2.22407	1.16828	1.76764	1.29092	1.10505	2.207	1.53585	2.47346	1.75325	6.46385	2.18892	4.28679	4.3627	3.83195	4.94458	4.31002	7.11196	3.22437	3.40071	4.80582	2.99356	4.57598	4.35957	3.16831	7.37717	2.33218	3.3325	3.64865	2.75305
1.02015	1.49313	2.21184	2.25262	1.18086	1.7837	1.34829	1.06089	2.27861	1.6619	2.59335	1.74169	6.44935	2.23052	4.14279	4.59393	3.8566	4.97847	4.35761	6.91967	2.58037	3.3888	4.8427	2.89002	4.62899	4.48298	3.30504	6.93003	2.39386	3.31389	3.53293	2.81204
0.976044	1.4947	2.19836	2.29857	1.18185	1.79095	1.36217	1.08037	2.30334	1.65831	2.59214	1.86826	6.23398	2.10727	4.35584	4.61562	3.9781	5.00666	4.52344	7.4193	2.41589	3.41474	5.10504	3.16501	4.55579	4.50219	3.34349	7.08268	2.3668	3.48726	3.60747	2.88337
1.00941	1.52448	2.11645	2.3438	1.20905	1.75602	1.37907	1.09011	2.25937	1.6732	2.48162	1.69226	6.11825	2.19425	4.18734	4.28989	3.71428	4.85624	4.23453	6.5727	2.58577	3.35876	5.37382	3.1756	4.4494	4.4665	3.3449	7.05377	2.435	3.52433	3.47406	2.8387
1.03601	1.51354	2.10889	2.29003	1.22451	1.76455	1.40055	1.07956	2.26535	1.58451	2.35238	1.78439	6.12401	2.22304	4.13472	4.40051	3.75304	4.77732	4.20644	6.87331	2.65573	3.26989	5.4627	3.23051	4.58747	4.49904	3.5033	7.18182	2.38251	3.52721	3.55492	2.79708
1.01639	1.53004	2.13899	2.29961	1.24236	1.80101	1.51888	1.04491	2.31433	1.5342	2.41194	1.70545	6.18069	2.26973	4.32412	4.37509	3.54659	4.99592	4.23466	6.90993	2.8554	3.24372	5.54786	3.01033	4.51032	4.35943	3.44856	6.97632	2.32294	3.42897	3.44325	2.75926
1.02537	1.50974	2.12895	2.3334	1.19685	1.71814	1.44949	1.03773	2.35071	1.5179	2.59399	1.70408	6.3568	2.25181	4.16884	4.56026	3.574	4.84357	4.12123	6.56876	2.94089	3.27844	5.56238	3.02822	4.50315	4.64085	3.45499	7.1177	2.22258	3.50458	3.38587	2.70363
1.01418	1.57716	2.08889	2.35918	1.21608	1.71897	1.3964	0.996522	2.36532	1.59436	2.62897	1.76242	6.23344	2.35488	4.35607	4.26094	3.58795	4.82009	4.20499	6.5307	2.75983	3.10937	5.3981	3.14846	4.35655	4.66342	3.54304	7.12539	2.13161	3.2851	3.51228	2.7046
0.985341	1.57292	2.05809	2.36827	1.19129	1.69721	1.37441	0.980762	2.32281	1.61998	2.54898	1.80257	6.21193	2.30892	4.11356	4.30196	3.71282	4.87062	4.06444	5.9292	2.67992	3.19899	5.72159	3.21669	4.31777	4.67556	3.68469	7.14666	2.16285	3.47345	3.51737	2.67244
1.01601	1.51936	2.03492	2.32073	1.21842	1.66669	1.43664	0.954852	2.31093	1.56423	2.47174	1.74469	5.94323	2.13748	4.26225	4.26811	3.6757	4.77887	4.15912	5.4197	2.70944	3.10618	5.55113	3.01775	4.45439	4.70866	3.57851	6.79351	2.20451	3.15561	3.4729	2.60071
1.03527	1.53633	2.02834	2.21041	1.25499	1.68221	1.4294	0.939166	2.33677	1.61212	2.39676	1.70543	6.08948	2.1433	4.38844	4.47151	3.63936	4.92217	4.07483	5.36151	3.05917	3.25299	5.63872	3.05595	4.50451	4.91351	3.61023	6.90882	2.19554	3.19954	3.3715	2.64917
1.06575	1.5127	2.04905	2.10101	1.21539	1.70043	1.36003	0.928048	2.37332	1.5701	2.4815	1.67588	6.10518	2.21623	4.33528	4.51051	3.52772	5.02678	3.94581	5.23103	3.17597	3.33764	6.17589	2.99508	4.54646	4.82066	3.67426	6.99875	2.20029	3.32347	3.30385	2.57218
1.112	1.5759	2.14856	2.1103	1.22277	1.67893	1.38411	0.90182	2.41988	1.63205	2.44878	1.5358	6.31183	2.31036	4.42773	4.32202	3.45035	4.87096	3.89325	4.84116	3.21655	3.22704	6.1362	3.07444	4.7961	4.59512	3.66718	7.10245	2.188	3.21893	3.46678	2.71429
1.17104	1.59336	2.23524	2.01794	1.24103	1.64324	1.39658	0.896224	2.41563	1.51209	2.29156	1.75892	6.10233	2.24852	4.18493	4.43322	3.55215	5.02821	3.90877	4.7158	3.29305	3.2808	6.60947	3.22633	4.83732	4.78871	3.65428	7.06457	2.10754	3.30449	3.57282	2.80598
1.13659	1.52273	2.27655	1.93759	1.2453	1.55637	1.43372	0.920121	2.50815	1.6282	2.39278	1.7274	6.31151	2.26722	4.44576	4.58467	3.42422	5.16979	3.78043	4.86336	3.53369	3.301	6.63678	3.25677	5.02106	4.59413	3.74174	7.07742	2.03426	3.36825	3.47749	2.82429
1.12021	1.49393	2.43284	1.91096	1.2395	1.54337	1.42571	0.904407	2.52093	1.67911	2.54632	1.69908	6.37349	2.42068	4.39259	4.26001	3.36666	5.14134	3.79453	4.80159	4.05292	3.22673	6.03377	3.1743	4.93426	4.73001	3.63146	6.9016	1.95705	3.21469	3.56811	2.81917
1.09701	1.52991	2.45884	1.88363	1.21343	1.50242	1.40708	0.899371	2.52762	1.70563	2.50065	1.6991	6.2732	2.4034	4.27667	3.98479	3.76397	5.21303	3.7646	4.94968	4.00854	3.16772	5.98773	3.38851	4.63254	4.97273	3.70233	6.72663	1.92409	3.1948	3.52566	2.7882
1.11692	1.55638	2.4683	1.8653	1.19073	1.48388	1.44175	0.873716	2.51431	1.67882	2.51239	1.76854	6.44763	2.4831	4.46698	4.3262	3.53526	5.18007	3.81913	4.76576	4.05318	3.13881	5.98041	3.50965	4.67519	4.76582	3.77768	6.53124	1.90869	3.15781	3.44611	2.81358
1.09818	1.50302	2.49152	1.83889	1.19141	1.44193	1.41529	0.853143	2.59636	1.72122	2.42697	1.57065	6.41329	2.32538	4.65173	4.43856	3.48243	5.19735	3.77462	4.79426	4.32884	2.96554	5.89345	3.23275	4.74851	4.96204	3.68701	6.5937	1.95136	3.12071	3.71853	2.8349
1.06568	1.54135	2.5651	1.78382	1.21553	1.48314	1.43988	0.835093	2.59125	1.6855	2.4037	1.6607	6.25096	2.51275	4.83089	4.62672	3.54904	4.85028	3.72827	4.82988	4.60777	2.8251	5.65907	3.06815	4.81655	4.92731	3.63271	6.74172	1.91926	3.25412	3.53219	2.84007
1.08248	1.51275	2.55857	1.80844	1.18074	1.49196	1.41564	0.846761	2.50657	1.5883	2.51508	1.7139	6.29182	2.36736	4.67031	4.72271	3.63889	4.81674	3.53205	4.84254	4.3293	2.83425	5.7609	3.08166	4.97936	4.97383	3.70509	7.07891	1.85075	3.26715	3.52352	2.92795
1.09567	1.56602	2.52851	1.76676	1.25778	1.49801	1.40483	0.847374	2.45163	1.63014	2.36729	1.79872	6.28997	2.39993	4.78018	4.77903	3.51024	4.82101	3.53278	4.7274	4.42707	2.73588	6.24072	3.25808	4.94663	4.85288	3.68029	6.68247	1.86266	3.32327	3.64731	2.98309
1.10033	1.59823	2.519	1.77766	1.25858	1.51642	1.39772	0.873138	2.42234	1.68006	2.33484	1.81613	5.80369	2.37559	4.58292	4.51076	3.33654	4.52868	3.54386	4.74233	4.0742	2.86919	6.06961	3.35684	5.00813	4.91474	3.64648	6.497	1.95601	3.27061	3.73071	2.9058
1.12012	1.55874	2.52442	1.83356	1.31331	1.60918	1.47251	0.83836	2.44413	1.81082	2.24113	1.78017	5.80477	2.40536	4.65516	4.44094	3.59602	4.35257	3.48317	4.56975	4.59453	2.89254	5.69448	3.55299	4.80519	4.7528	3.7012	6.37616	1.9568	3.09716	3.91117	2.99775
1.1105	1.56444	2.56385	1.88545	1.43445	1.63881	1.44917	0.827665	2.47275	1.79714	2.48512	1.84459	5.79672	2.36683	4.65247	4.46172	3.67471	4.26044	3.47222	4.69303	4.69131	2.86489	6.05306	3.29786	5.08433	4.83554	3.66607	6.40961	1.94494	3.10026	3.88405	3.24001
1.13162	1.58112	2.43959	1.8697	1.50222	1.66231	1.38995	0.801549	2.43992	1.77602	2.22766	1.77269	5.51721	2.39848	4.59028	4.40231	3.58728	4.11147	3.53789	4.95722	5.33257	2.90508	5.85313	3.60112	4.81986	4.84452	3.73232	6.19205	2.01492	3.03154	3.72823	3.21781
1.17451	1.6803	2.45581	1.9388	1.52555	1.70386	1.34963	0.80748	2.39761	1.80522	2.16867	1.71316	5.553	2.54873	4.53534	4.36999	3.69701	4.07168	3.20986	4.84853	5.43366	2.91998	5.89403	3.45247	4.7702	4.95902	3.72106	6.06704	1.91137	3.17655	3.92574	3.20126
1.15651	1.63125	2.39221	1.95957	1.64099	1.74656	1.3782	0.800686	2.46904	1.89823	2.19812	1.751	5.44171	2.50728	4.62417	4.3152	3.59398	3.88568	3.47112	4.6352	5.35744	3.10765	6.16913	3.32611	4.8973	5.07671	3.59691	6.21663	1.98494	3.09673	3.58906	3.32915
1.16759	1.62282	2.45785	1.96239	1.64011	1.75501	1.35845	0.792121	2.42621	1.86137	2.12565	1.72231	5.53026	2.5878	4.69493	4.10005	3.71607	4.10475	3.4518	4.39623	5.49993	3.13374	5.96222	3.32396	4.9634	5.05873	3.61074	6.09733	2.05337	3.07324	3.76453	3.32456
1.18538	1.68081	2.38458	1.99568	1.61556	1.7523	1.3366	0.788652	2.50254	1.84708	2.29174	1.70891	5.81011	2.65453	4.67355	4.20881	3.48344	4.21027	3.35548	4.24527	5.62265	3.14869	6.25521	3.09438	5.05207	5.21523	3.7437	6.14491	2.06872	3.22507	3.61477	3.27381
1.19166	1.63549	2.33527	2.07107	1.62829	1.74829	1.31012	0.808288	2.50454	1.80028	2.49451	1.68982	5.76088	2.5715	4.60655	4.15695	3.44119	4.21002	3.24386	4.39363	5.90097	2.99748	5.99131	3.32882	5.1268	5.2167	3.62266	6.25369	2.20555	3.27358	3.47184	3.35315
1.1621	1.68506	2.34688	2.01118	1.64248	1.83613	1.39258	0.802797	2.58901	1.95591	2.22632	1.72335	5.96495	2.73555	4.76866	4.32181	3.46167	3.99852	3.2308	4.32034	5.86436	3.02402	6.08554	3.33601	5.14223	4.91246	3.48685	5.98053	2.25379	3.3449	3.61335	3.22957
1.20663	1.57503	2.24052	2.03379	1.63503	1.87485	1.38166	0.783085	2.53478	1.9389	2.22735	1.83969	5.87803	2.83276	4.71795	4.38802	3.56727	3.93258	3.41152	4.89593	5.91712	2.9553	6.08612	3.52511	5.00995	5.09908	3.55113	6.05399	2.25247	3.38927	3.61996	3.06512
1.18436	1.57394	2.19974	2.05764	1.63565	1.83665	1.35857	0.772542	2.51797	1.92912	2.29176	1.67328	5.45645	2.72039	4.77649	4.60246	3.60406	3.80856	3.12752	4.7317	5.89245	2.95405	6.2509	3.87038	5.40482	5.15136	3.5218	5.99855	2.17241	3.52588	3.57319	3.1296
1.1957	1.5857	2.13219	2.11154	1.61701	1.83239	1.32622	0.790523	2.57171	1.84989	2.2641	1.71833	5.57738	2.68751	4.93927	4.38662	3.59735	3.90568	3.1627	5.08283	6.00132	2.98878	6.05434	3.40471	5.1229	5.21994	3.46212	5.76007	2.14649	3.45689	3.71528	3.06679
1.21636	1.62969	2.16651	2.21434	1.56618	1.89569	1.38694	0.818581	2.61685	1.83412	2.1235	1.71466	5.53071	2.6555	4.76385	4.30097	3.59525	3.89046	3.15957	5.10873	6.08388	2.98759	6.23736	3.58336	5.30431	5.02965	3.4969	5.83154	2.14682	3.47994	3.73069	3.02014
1.23822	1.64254	2.08426	2.20566	1.51451	1.8161	1.32749	0.838	2.7444	1.83513	2.23409	1.666	5.59433	2.58508	4.93519	4.15907	3.71839	3.88116	3.33766	5.21121	6.21639	2.89905	5.99941	3.48986	5.41138	5.04506	3.42598	5.66194	2.12527	3.53197	3.60893	2.96894
1.15442	1.62928	2.01944	2.22614	1.44701	1.8469	1.33418	0.870428	2.77127	1.69735	2.30592	1.77883	5.58494	2.68687	4.73633	4.50311	3.61058	4.04337	3.24239	5.43122	5.99013	2.85866	6.1498	3.6011	5.45041	5.15802	3.5039	5.77592	2.17333	3.48764	3.4881	3.05882
1.13202	1.62544	1.97056	2.18813	1.40887	1.86987	1.35217	0.896573	2.75676	1.71265	2.26084	1.6023	5.57928	2.64685	4.9278	4.77307	3.45792	4.11415	3.52358	6.25849	5.76249	3.00539	6.06351	3.67716	5.79086	4.97155	3.4739	5.64626	2.18095	3.4547	3.54577	3.17025
1.09208	1.60237	1.99276	2.208	1.33235	1.92593	1.38035	0.909623	2.76842	1.74469	2.10398	1.69863	5.77941	2.6506	4.8613	4.23033	3.4839	4.17234	3.40204	6.7151	5.68575	2.89019	6.17777	3.80488	5.40594	4.97508	3.56667	5.53784	1.99599	3.57406	3.31962	3.11152
1.09554	1.66274	1.98111	2.17323	1.34323	1.87452	1.40103	0.873054	2.82715	1.70064	2.21094	1.72321	5.93141	2.68266	5.00284	4.24628	3.51676	4.34251	3.52671	7.66896	5.56581	2.90994	5.79945	3.51456	5.39113	5.01161	3.5327	5.55375	1.96556	3.43101	3.55834	3.03953
1.07145	1.60883	1.87666	2.13761	1.3957	1.79903	1.35027	0.846382	2.79302	1.76847	2.14612	1.81875	6.06897	2.43124	4.9503	4.03265	3.55984	4.38695	3.49197	7.93183	5.48226	2.92066	5.78628	3.47787	5.24775	5.1045	3.50503	5.47971	1.98377	3.34987	3.59053	3.16004
1.09696	1.59326	1.9422	2.10942	1.40095	1.77082	1.39727	0.853646	2.77269	1.84953	2.03851	1.7904	6.06808	2.42484	5.02411	4.18123	3.46905	4.3916	3.49104	7.92068	5.62136	2.86888	5.38639	3.53769	5.06575	4.98973	3.50633	5.42245	2.02847	3.25759	3.41143	3.07667
1.09332	1.60035	1.90618	2.17332	1.32015	1.76455	1.36621	0.895898	2.81875	1.91661	2.0487	1.85677	6.33138	2.41835	4.99369	4.27831	3.37822	4.27505	3.45697	7.73301	5.70262	2.90163	5.60043	3.80864	5.1246	4.74961	3.42277	5.3302	2.11638	3.16971	3.51257	2.89868
1.1316	1.58267	1.84694	2.22713	1.28196	1.7539	1.35105	0.851631	2.73317	1.8558	2.00565	1.80495	6.27065	2.36308	5.13892	4.33874	3.53687	4.28522	3.41898	7.93299	6.0924	2.73768	5.6551	3.70201	5.02873	4.73331	3.37727	5.26276	2.06885	3.19449	3.39811	2.90464
1.11729	1.57019	1.815	2.28511	1.25471	1.74825	1.41748	0.813661	2.77284	1.85761	1.85138	1.72914	6.35222	2.46884	4.97383	4.52016	3.4585	4.31285	3.34366	8.14403	6.16359	2.56363	5.61782	3.76961	5.24266	4.6312	3.4293	5.23543	2.26094	3.18509	3.52435	2.90047
1.05854	1.59257	1.821	2.25394	1.23836	1.75308	1.44062	0.800446	2.72954	1.81791	1.83698	1.87788	6.58396	2.34957	5.18542	4.47944	3.42376	4.41491	3.5697	7.79968	5.99804	2.56833	5.7989	3.5435	5.25418	4.71417	3.39961	5.33451	2.35635	3.21544	3.47253	2.82333
1.02814	1.63084	1.80558	2.26458	1.24231	1.77369	1.50793	0.860455	2.7828	1.79902	1.87117	1.66329	6.24904	2.35523	5.15526	4.5026	3.39886	4.5076	3.56819	7.86806	6.06027	2.77761	5.6589	3.41333	5.22956	4.58334	3.33188	5.16822	2.32952	3.33111	3.40283	2.96617
1.08478	1.6121	1.8101	2.2414	1.24518	1.78888	1.38944	0.89245	2.74768	1.87935	1.96942	1.70396	6.48329	2.44342	4.96917	4.76939	3.32756	4.46749	3.83475	7.71808	6.01703	2.82231	5.71772	3.61296	5.35153	4.6488	3.27175	5.16976	2.35577	3.25987	3.44305	3.01497
1.15528	1.62328	1.87008	2.24624	1.22038	1.72878	1.28543	0.859942	2.8441	1.80645	1.96545	1.79439	6.57249	2.35174	5.12375	4.35247	3.33802	4.45571	3.84562	7.86095	5.9487	2.65049	5.68292	3.86034	5.00429	4.45035	3.3119	5.16698	2.34318	3.25597	3.3682	2.91226
1.2003	1.70109	1.86393	2.29898	1.25748	1.72628	1.43012	0.879221	2.86697	1.81893	2.05057	1.66258	6.38146	2.36105	5.23521	4.54245	3.52757	4.46766	3.86994	8.07687	5.94728	2.63495	5.64141	4.0627	5.02498	4.3559	3.42984	5.25445	2.37097	3.24402	3.55727	2.97529
1.2188	1.67468	1.85399	2.33704	1.32039	1.71166	1.38652	0.87787	2.87994	1.65078	2.08859	1.64877	6.2414	2.33913	5.46585	4.13959	3.40054	4.53323	3.92931	7.954	6.51302	2.6178	5.99437	4.17318	5.02486	4.27972	3.49941	5.07965	2.40017	3.05859	3.41189	2.96753
1.28439	1.64518	1.86171	2.42075	1.33537	1.72055	1.31651	0.888146	2.88551	1.79199	2.15086	1.73878	6.00824	2.29669	5.66469	4.53061	3.34322	4.47358	3.77274	7.89524	6.56248	2.63286	5.7833	4.26581	5.06044	4.11213	3.57817	5.03007	2.48324	3.12015	3.31833	3.00017
1.29203	1.65144	1.81099	2.41126	1.37405	1.67254	1.32078	0.918091	2.82312	1.63761	2.15144	1.7434	6.01686	2.27044	5.46958	4.39311	3.31217	4.41954	3.95372	8.11087	6.47231	2.54569	5.75556	4.05416	5.04313	4.1745	3.48775	4.94792	2.48962	2.82063	3.30667	2.98147
1.29115	1.63821	1.78716	2.34011	1.37906	1.68692	1.39414	0.91438	2.77557	1.70016	2.27897	1.76317	5.9058	2.28554	5.4294	4.55898	3.62193	4.31338	4.03219	8.05069	6.4872	2.61447	5.79893	4.06976	4.95977	4.16862	3.4226	5.20618	2.51684	2.85723	3.31563	2.88286
1.33915	1.67567	1.77452	2.33609	1.33711	1.69846	1.36346	0.895157	2.81219	1.69145	2.3415	1.71736	5.98015	2.37948	5.66858	4.58212	3.5559	4.26557	3.93934	8.18418	6.17517	2.57946	5.8404	4.06685	4.90711	4.33429	3.35147	5.3295	2.44142	2.9061	3.35998	2.8565
1.351	1.64335	1.80575	2.2846	1.30882	1.78516	1.37665	0.907708	2.83964	1.57173	2.3677	1.85029	5.95028	2.42961	5.49351	4.47631	3.47877	4.24792	4.08645	8.19811	6.55386	2.51574	5.945	4.51773	4.77616	4.34632	3.41705	5.43183	2.36202	2.73478	3.20801	2.71463
1.2998	1.62978	1.89341	2.25197	1.22897	1.75212	1.36774	0.92395	2.89338	1.65808	2.34937	1.84051	6.20721	2.44467	5.48838	4.95088	3.7579	4.25936	3.7754	8.04403	6.631	2.47476	5.83755	4.37147	4.88777	4.43771	3.37895	5.33341	2.47754	2.59775	3.45174	2.76226
1.24182	1.62815	1.92798	2.25525	1.21736	1.74491	1.31405	0.928457	2.90961	1.68304	2.29079	1.75133	6.4007	2.41051	5.4555	4.65957	4.07348	4.21828	3.8067	8.36049	6.90651	2.58963	5.44663	4.20641	4.94862	4.54275	3.26086	5.55793	2.47485	2.64752	3.10733	2.86972
1.23965	1.54968	1.90608	2.22508	1.19137	1.74625	1.44637	0.950333	3.00921	1.65986	2.4432	1.88878	6.1126	2.50699	5.52731	4.97634	4.15568	4.19746	3.88194	8.32419	7.07236	2.532	5.71551	4.30778	5.27855	4.64367	3.2616	5.33901	2.44606	2.76081	3.24657	2.83881
1.28818	1.68976	1.87147	2.28563	1.26768	1.76544	1.4301	0.992963	3.02079	1.61386	2.53019	1.83681	6.09715	2.46608	5.49047	4.86005	4.33103	4.1733	3.81929	8.54208	7.28899	2.49204	6.0801	4.52078	5.06009	4.49253	3.25474	5.45847	2.4618	2.81592	3.18845	2.79742
1.29813	1.7193	1.87086	2.27135	1.28561	1.763	1.39941	0.961845	3.07319	1.61354	2.47782	1.83164	6.1048	2.48217	5.30044	4.58805	4.48653	4.20251	3.70479	8.28036	7.02328	2.54256	6.20661	4.1057	5.19182	4.54631	3.28014	5.35143	2.45476	2.83429	3.07769	2.70027
1.29769	1.74258	1.89517	2.30741	1.35859	1.77233	1.37403	0.955872	3.1074	1.58252	2.59286	1.83764	6.02692	2.34354	5.23936	4.48989	4.49173	4.17915	3.82695	8.0055	6.71128	2.50017	5.92214	4.33392	5.29646	4.55042	3.17288	5.43562	2.47969	2.90965	3.07929	2.81196
1.38159	1.75407	1.92211	2.27246	1.39545	1.75087	1.30418	0.892527	3.21155	1.59989	2.5592	1.81967	6.22107	2.41191	5.39186	4.76751	4.50033	4.14549	3.73831	8.21973	6.37309	2.47908	6.23488	4.21496	5.65639	4.42378	3.27361	5.26205	2.50038	2.89249	3.19409	2.79422
1.41159	1.72938	1.87935	2.26869	1.47522	1.71282	1.38432	0.824338	3.12532	1.50105	2.65108	1.82779	6.06398	2.42654	4.97492	4.9081	4.468	3.9684	3.80411	8.4905	6.43094	2.78946	6.24019	4.04323	5.39491	4.69163	3.28954	5.18533	2.56251	2.76426	3.15449	2.78437
1.51516	1.77125	1.88198	2.25778	1.51938	1.69905	1.39879	0.841987	3.05056	1.62766	2.5824	1.88473	6.10573	2.47338	4.87152	5.19013	4.11701	3.87356	3.78928	8.34805	6.13772	2.83665	6.0206	3.76521	5.33918	4.4392	3.25665	5.15501	2.43758	2.69279	3.02534	3.06716
1.55086	1.76921	1.9384	2.29101	1.51032	1.80672	1.34124	0.821523	3.10435	1.57556	2.56198	1.90404	6.25419	2.38274	4.75034	5.05905	4.20326	3.91385	3.83472	8.11986	5.73369	2.82493	6.00385	3.68866	5.55526	4.71527	3.14549	5.14261	2.39522	2.77016	3.0342	2.96421
