# Supplementary material for: Extended-Synaptotagmin-1 and -2 control T cell signaling and function
Source: EMBO Rep. 2023 Dec 19;25(1):286–303. doi: 10.1038/s44319-023-00011-7 (PMC10897422; doi:10.1038/s44319-023-00011-7)
Supplement: Supplementary file 8 — Source Data Fig. 5 [file 44319_2023_11_MOESM8_ESM.zip › FIG 5/Figure 5D/Figure 5D. data source.xlsx]

## Sheet: Sheet1
Figure 5D. TIRF data analysis of E-Syt KO Jurkat cell lines in activated conditions. Measured integrated density values of DAG signal during the span of 5 minute movies for each cell. 8 movies per condition were analyzed.
WT								E-Syt1 KO								E-Syt2 KO								E-Syt1&2 DKO
0.751173	1.49253	2.59786	1.57714	2.59786	2.27975	2.249	1.47735	1.30363	1.44192	2.19495	1.39478	3.74469	3.09186	1.77235	1.20497	2.57394	4.06738	2.40398	3.45115	4.40796	3.69274	3.69274	3.76787	4.03833	2.02918	4.16402	6.56555	2.14616	2.62771	7.356	3.06656
0.749665	1.46281	2.68006	1.64139	2.68006	2.31005	2.25067	1.47256	1.28771	1.46338	2.21458	1.38788	3.71139	3.05741	1.74892	1.1925	2.63054	4.00832	2.47799	3.37582	4.31811	3.51241	3.51241	3.84747	4.07569	1.98225	4.08987	6.41339	2.17629	2.69241	7.28243	3.11682
0.747616	1.50444	2.64954	1.57055	2.64954	2.36415	2.36042	1.46231	1.27461	1.42439	2.20228	1.37162	3.57714	3.06229	1.84096	1.21823	2.67174	4.0537	2.45313	3.43499	4.26828	3.67143	3.67143	4.06559	4.06821	1.99704	4.09635	6.35769	2.17242	2.66789	7.29545	3.08962
0.752134	1.46917	2.64127	1.51041	2.64127	2.31255	2.3337	1.51436	1.26381	1.4379	2.20638	1.37895	3.67437	3.01511	1.75955	1.18946	2.65687	4.10332	2.40483	3.4066	4.40267	3.62153	3.62153	4.34932	4.25616	1.96453	4.17831	6.21729	2.21825	2.67783	7.27298	3.0882
0.745728	1.52439	2.55318	1.50579	2.55318	2.33246	2.31979	1.65583	1.26129	1.48504	2.27979	1.45213	3.73654	3.0038	1.8003	1.18846	2.6124	3.95337	2.30386	3.36397	4.24865	3.57319	3.57319	4.30643	4.17869	1.95439	4.1792	6.00971	2.21924	2.62288	7.31611	3.0039
0.767626	1.53254	2.51937	1.48658	2.51937	2.28709	2.38665	1.55917	1.25974	1.52308	2.28664	1.43045	3.55496	2.98784	1.84596	1.1861	2.56727	4.10936	2.39275	3.33477	4.17112	3.58376	3.58376	4.33858	4.25479	1.9476	4.26313	5.9626	2.22305	2.58132	7.39968	2.9984
0.7565	1.61829	2.44198	1.45379	2.44198	2.32541	2.38396	1.53354	1.28865	1.51653	2.21923	1.45105	3.61654	3.01015	1.80352	1.23688	2.63426	4.01244	2.36105	3.44894	4.22563	3.58586	3.58586	4.32784	4.20873	1.95278	4.06727	5.96573	2.25657	2.68368	7.41394	3.0178
0.76206	1.5612	2.46473	1.5103	2.46473	2.39419	2.43656	1.62261	1.30543	1.54482	2.18655	1.49558	3.84436	3.01792	1.74822	1.18789	2.71444	3.84014	2.47741	3.34939	4.38639	3.65267	3.65267	4.42491	4.19234	1.92547	4.12154	5.88645	2.2588	2.60482	7.41065	2.96994
0.757133	1.54671	2.50839	1.51562	2.50839	2.42615	2.41765	1.55845	1.28181	1.55734	2.13121	1.48989	3.59602	3.03	1.77254	1.19753	2.65683	4.1172	2.36531	3.36438	4.45583	3.62186	3.62186	4.41034	4.11501	1.89953	4.14744	5.7873	2.29685	2.64401	7.48101	2.9875
0.769711	1.49648	2.50678	1.53399	2.50678	2.38141	2.37827	1.66543	1.29263	1.55324	2.19603	1.46203	3.63923	3.01299	1.68633	1.1559	2.71674	4.11251	2.40503	3.37628	4.60943	3.5999	3.5999	4.28509	4.00571	1.90001	4.27047	5.71465	2.31886	2.62984	7.59565	2.97806
0.756017	1.46647	2.48515	1.54072	2.48515	2.33677	2.44087	1.61328	1.29295	1.53608	2.15492	1.62789	3.56102	2.94132	1.73546	1.13706	2.56798	4.19388	2.18232	3.31664	4.46407	3.48786	3.48786	4.18213	4.10657	1.90321	4.26861	5.67893	2.26526	2.66978	7.674	2.95345
0.74791	1.43996	2.44709	1.52969	2.44709	2.26006	2.42539	1.69868	1.30848	1.53743	2.23016	1.65003	3.55535	2.97787	1.71439	1.10455	2.5478	4.21487	2.23095	3.47866	4.4983	3.4526	3.4526	4.14063	4.18738	1.94227	4.19408	5.64376	2.2693	2.61905	7.75846	3.0053
0.75664	1.39886	2.41626	1.5618	2.41626	2.22095	2.42	1.58568	1.29911	1.55137	2.17505	1.64263	3.76061	2.95631	1.71182	1.12891	2.52088	4.15593	2.28837	3.3816	4.46215	3.55201	3.55201	4.19169	4.20321	1.95252	4.26263	5.53718	2.28687	2.60654	7.7843	2.99751
0.759158	1.39618	2.4631	1.54626	2.4631	2.19051	2.36952	1.62864	1.28495	1.54607	2.17377	1.69219	3.77659	2.93839	1.69479	1.14139	2.48342	4.20382	2.27507	3.37031	4.57252	3.48753	3.48753	4.09161	4.20317	1.98589	4.39468	5.52199	2.28774	2.54975	7.72729	2.97651
0.760493	1.38543	2.48665	1.55163	2.48665	2.14454	2.40545	1.53077	1.29935	1.56823	2.22681	1.68253	3.59495	2.96817	1.67498	1.1376	2.49742	3.85796	2.39795	3.59384	4.50579	3.54364	3.54364	4.14996	4.09025	1.94694	4.40857	5.61611	2.3051	2.58424	7.72743	2.98423
0.763606	1.41735	2.48152	1.53688	2.48152	2.13345	2.43686	1.54694	1.31374	1.61257	2.13397	1.64983	3.39526	2.93524	1.64079	1.15243	2.42171	3.88265	2.40233	3.67187	4.67614	3.63936	3.63936	3.81213	4.02585	1.92096	4.47419	5.67123	2.32267	2.55489	7.8534	2.97912
0.765333	1.38034	2.43298	1.516	2.43298	2.10232	2.37675	1.43917	1.30653	1.63817	2.15798	1.57925	3.56579	2.99193	1.70352	1.14649	2.39704	3.76454	2.42876	3.65545	4.51568	3.54015	3.54015	3.79592	3.93586	1.92278	4.49467	5.70562	2.33213	2.61654	7.83054	2.99119
0.769361	1.36554	2.41017	1.58605	2.41017	2.15692	2.38933	1.42409	1.30721	1.62329	2.19637	1.5349	3.52245	3.01615	1.67956	1.11125	2.44327	3.65312	2.31259	3.7801	4.40616	3.57092	3.57092	3.86503	3.89764	1.94521	4.42704	5.65204	2.32739	2.53175	7.89374	3.05399
0.766172	1.334	2.43994	1.59469	2.43994	2.06337	2.48842	1.4664	1.30147	1.65899	2.28755	1.60696	3.69945	3.04172	1.62079	1.0998	2.44877	3.57112	2.57275	3.86967	4.39994	3.64977	3.64977	3.74427	4.13638	1.93455	4.4169	5.62954	2.32844	2.51264	7.85885	2.97982
0.758	1.32916	2.41604	1.54808	2.41604	1.96792	2.41661	1.49109	1.29426	1.65703	2.39289	1.58679	3.61915	3.02999	1.64774	1.09586	2.44904	3.76416	2.46638	3.845	4.30108	3.70431	3.70431	3.61618	4.0014	1.93612	4.49981	5.6158	2.33776	2.52648	7.86037	2.96628
0.763604	1.33142	2.49194	1.53318	2.49194	1.98559	2.29819	1.50935	1.32299	1.66967	2.42475	1.61507	3.65294	3.00198	1.64933	1.15457	2.39252	3.72532	2.49062	3.83455	4.35437	3.68947	3.68947	3.79063	3.99033	1.9307	4.48422	5.61635	2.32864	2.4815	7.87071	2.93148
0.763989	1.36025	2.52272	1.56838	2.52272	1.97158	2.26504	1.50451	1.32296	1.66969	2.38424	1.5592	3.68371	2.98621	1.60733	1.13071	2.35921	3.56328	2.38706	3.72305	4.37814	3.63082	3.63082	3.64784	3.82652	1.97406	4.54822	5.70536	2.41332	2.44806	7.78429	2.92436
0.766006	1.4109	2.48953	1.54142	2.48953	1.99149	2.25539	1.52747	1.34963	1.71126	2.34045	1.54867	3.60925	2.94215	1.60614	1.1323	2.26635	3.57158	2.42813	3.71365	4.39126	3.78621	3.78621	3.53879	3.94067	1.94175	4.64062	5.65397	2.32837	2.4469	7.80459	2.95244
0.765664	1.4908	2.40319	1.50419	2.40319	1.95776	2.25408	1.57863	1.30922	1.72469	2.33732	1.55932	3.65523	2.96366	1.63727	1.10788	2.28511	3.51818	2.41205	3.81907	4.50934	3.70946	3.70946	3.54127	4.06799	1.9383	4.60179	5.72598	2.35322	2.44539	7.70252	2.99666
0.784169	1.43599	2.43517	1.52639	2.43517	1.84668	2.24118	1.514	1.33259	1.69324	2.34754	1.60332	3.56753	2.93285	1.66054	1.09172	2.27644	3.66461	2.4914	3.85897	4.35178	3.75192	3.75192	3.51757	4.03735	1.9317	4.65697	5.78517	2.37307	2.42324	7.63379	2.98489
0.779821	1.35674	2.44095	1.44491	2.44095	1.85701	2.21272	1.50078	1.34903	1.68378	2.3838	1.55758	3.34698	2.92273	1.64371	1.08668	2.30913	3.52401	2.33446	3.70008	4.46624	3.79806	3.79806	3.63886	4.17078	1.90544	4.47653	5.87996	2.39082	2.45668	7.60478	2.99312
0.77634	1.3444	2.47407	1.46835	2.47407	1.81094	2.19126	1.48073	1.3409	1.68498	2.40729	1.58285	3.55166	2.95823	1.62186	1.05932	2.26089	3.43826	2.3589	3.63783	4.33024	3.89872	3.89872	3.53263	4.12314	1.83514	4.46928	5.95235	2.39647	2.46911	7.60518	2.95371
0.792327	1.33984	2.43142	1.47538	2.43142	1.72502	2.07874	1.39294	1.36291	1.70086	2.38765	1.55416	3.60892	2.98902	1.58325	1.08895	2.25801	3.54043	2.396	3.73553	4.46353	3.83969	3.83969	3.43365	4.10854	1.8619	4.49297	6.05949	2.40572	2.44036	7.57751	2.99022
0.769983	1.35821	2.41914	1.52019	2.41914	1.74459	2.04841	1.37878	1.39144	1.72334	2.35023	1.53276	3.69742	2.96857	1.53977	1.12519	2.22429	3.61426	2.45468	3.70266	4.42926	3.77636	3.77636	3.42099	4.14247	1.8919	4.56876	6.07626	2.4888	2.40497	7.50111	3.00731
0.772065	1.36642	2.47302	1.47092	2.47302	1.75955	2.02564	1.32445	1.37243	1.71464	2.24351	1.48842	3.45782	2.98744	1.5194	1.09717	2.28327	3.79374	2.48458	3.64351	4.48501	3.98833	3.98833	3.36522	3.96385	1.87472	4.66361	6.22997	2.48387	2.33698	7.44867	3.03537
0.781834	1.38829	2.49183	1.45328	2.49183	1.74312	1.99271	1.3632	1.34824	1.73621	2.22534	1.47479	3.64678	2.99917	1.54628	1.10398	2.21803	3.85501	2.47302	3.71322	4.54914	3.91573	3.91573	3.3316	4.09301	1.86438	4.63222	6.31388	2.48607	2.30846	7.44312	3.03643
0.772268	1.43933	2.5085	1.46462	2.5085	1.80739	2.08319	1.32133	1.33099	1.70792	2.11641	1.49199	3.56947	3.0381	1.53064	1.11785	2.19104	3.83591	2.45444	3.79641	4.63056	3.9834	3.9834	3.4212	4.22773	1.87148	4.56733	6.38299	2.511	2.31757	7.49747	3.08159
0.786099	1.46161	2.47869	1.51154	2.47869	1.73111	2.04554	1.31252	1.29311	1.63917	2.15326	1.52468	3.56413	3.06177	1.58051	1.13545	2.23281	3.8961	2.2754	3.76205	4.49259	3.85183	3.85183	3.33853	4.12023	1.82114	4.5128	6.34624	2.46839	2.30709	7.38214	3.09415
0.788318	1.47377	2.4662	1.52224	2.4662	1.72265	2.0293	1.29415	1.26624	1.6293	2.11837	1.49714	3.6944	3.04396	1.5209	1.17741	2.22175	3.8142	2.27125	3.79977	4.44428	3.98552	3.98552	3.36807	4.27563	1.85265	4.5274	6.40534	2.43373	2.28449	7.36009	3.14747
0.807655	1.49578	2.4665	1.53302	2.4665	1.69878	2.07928	1.2909	1.26419	1.5993	2.03478	1.49766	3.44021	3.09655	1.53735	1.18787	2.26551	3.87487	2.33631	3.81339	4.50092	3.79235	3.79235	3.24487	4.19483	1.82367	4.50984	6.58333	2.38937	2.30217	7.39432	3.14811
0.801922	1.53803	2.49628	1.4652	2.49628	1.70506	2.113	1.2916	1.25937	1.61103	2.0146	1.59813	3.44181	3.08615	1.52707	1.17218	2.23975	3.74232	2.37255	3.78814	4.6227	3.69317	3.69317	3.20783	4.16608	1.84293	4.40712	6.66249	2.42823	2.34878	7.3651	3.15074
0.790999	1.52366	2.493	1.53154	2.493	1.64305	2.22681	1.32723	1.23204	1.60285	1.97577	1.59949	3.45668	3.13844	1.48184	1.18707	2.21278	3.72108	2.40764	3.70423	4.46753	3.77751	3.77751	3.26924	4.22632	1.82874	4.54992	6.79377	2.46016	2.35499	7.51471	3.1045
0.788735	1.49909	2.50895	1.52633	2.50895	1.70682	2.27149	1.33022	1.25334	1.62181	2.04562	1.60193	3.60119	3.19562	1.51113	1.22309	2.22412	3.72157	2.53276	3.73868	4.59313	3.94469	3.94469	3.37892	4.4476	1.81512	4.4952	6.72856	2.43418	2.32149	7.4974	3.10519
0.781748	1.48127	2.53628	1.46282	2.53628	1.69776	2.32813	1.3983	1.23935	1.66706	2.13764	1.64432	3.77726	3.194	1.54715	1.21379	2.27741	3.82151	2.3578	3.84412	4.58117	3.94719	3.94719	3.26477	4.3597	1.81957	4.48364	6.75515	2.38717	2.34555	7.54908	3.14982
0.789529	1.49633	2.51299	1.48208	2.51299	1.70046	2.31345	1.4118	1.25349	1.7026	2.12959	1.68942	3.60251	3.16854	1.57052	1.22858	2.24014	3.91148	2.44755	3.91038	4.80675	4.168	4.168	3.23875	4.23547	1.84734	4.58401	6.87467	2.39748	2.32876	7.59424	3.11173
0.790556	1.48789	2.52092	1.49637	2.52092	1.74723	2.19929	1.41422	1.24619	1.67368	2.1517	1.64273	3.64541	3.14689	1.53809	1.21172	2.28269	3.84783	2.3538	3.96724	4.90479	4.11789	4.11789	3.23724	4.40381	1.83963	4.7206	6.99102	2.38142	2.26913	7.66486	3.21146
0.798618	1.47155	2.60003	1.54875	2.60003	1.82334	2.19942	1.49098	1.27771	1.70747	2.16532	1.61551	3.79837	3.15205	1.56955	1.19702	2.16738	3.71562	2.38283	3.94538	4.90293	4.11973	4.11973	3.19656	4.38218	1.83212	4.7307	6.96238	2.34728	2.2704	7.81006	3.21949
0.79143	1.49578	2.59347	1.49701	2.59347	1.77632	2.30225	1.53187	1.25251	1.7321	2.20347	1.65644	3.72916	3.22059	1.50075	1.19285	2.21366	3.71573	2.38884	3.83843	4.90499	3.92639	3.92639	3.05443	4.337	1.816	4.67903	6.99005	2.28639	2.29948	7.79743	3.22575
0.791005	1.52173	2.58135	1.49428	2.58135	1.69062	2.24108	1.47917	1.26398	1.76297	2.1669	1.65184	3.69235	3.23858	1.50291	1.18239	2.12949	3.67263	2.47776	3.91738	4.90861	3.94044	3.94044	3.19856	4.16681	1.82503	4.61173	7.02783	2.31003	2.24315	7.81527	3.21378
0.792893	1.50354	2.64043	1.45757	2.64043	1.60639	2.20859	1.42168	1.23669	1.73281	2.12791	1.67811	3.81574	3.2487	1.54172	1.21244	2.18638	3.74276	2.42437	4.06165	4.90763	3.79309	3.79309	3.1636	4.23472	1.78788	4.62655	6.99894	2.28229	2.33227	7.9097	3.21409
0.792419	1.4721	2.70864	1.53526	2.70864	1.66458	2.23958	1.39183	1.25253	1.72518	2.01705	1.64568	3.86105	3.23137	1.55403	1.15477	2.14402	3.80049	2.47408	3.80217	5.0799	4.0857	4.0857	3.21949	4.36496	1.85402	4.61896	7.07851	2.3021	2.28589	7.90848	3.28392
0.791327	1.41552	2.7689	1.50249	2.7689	1.67761	2.18415	1.48923	1.2458	1.80545	2.04346	1.6476	3.99708	3.20317	1.53758	1.14735	2.08336	3.79657	2.62608	3.78506	5.43262	3.97541	3.97541	3.19301	4.46838	1.82521	4.72896	7.17831	2.24071	2.21421	7.92819	3.28812
0.788603	1.41785	2.79884	1.44943	2.79884	1.6928	2.1876	1.48639	1.22058	1.79986	2.0508	1.64649	3.98089	3.1826	1.51128	1.13848	2.0738	3.8153	2.48965	3.83065	4.96805	3.86387	3.86387	3.09069	4.53312	1.83965	4.659	7.24443	2.11971	2.21248	7.99068	3.29202
0.78684	1.36391	2.75814	1.50565	2.75814	1.70896	2.17575	1.40902	1.23655	1.83189	2.02768	1.63124	3.84408	3.17117	1.56008	1.16388	2.17704	3.87334	2.63168	3.97403	5.13589	3.83812	3.83812	3.12708	4.47731	1.83208	4.69943	7.33763	2.11939	2.24566	8.06664	3.36558
0.788969	1.3171	2.83194	1.52212	2.83194	1.75116	2.24702	1.4322	1.19564	1.83346	2.03957	1.68856	4.14582	3.12469	1.54397	1.18181	2.15657	3.99557	2.4025	4.01482	4.98368	4.16406	4.16406	3.18132	4.4718	1.81026	4.67661	7.29383	2.08625	2.26605	8.07553	3.41112
0.781644	1.33274	2.84742	1.52187	2.84742	1.8381	2.22168	1.52145	1.20877	1.86076	2.1059	1.67693	4.03912	3.13604	1.54842	1.19629	2.22157	3.80527	2.35973	3.89798	5.04531	4.17991	4.17991	3.36731	4.3818	1.82257	4.76027	7.19586	2.12064	2.20209	8.09457	3.40184
0.789877	1.36406	2.90868	1.47127	2.90868	1.84063	2.20947	1.53914	1.2163	1.87689	1.99396	1.68643	4.08131	3.12792	1.56216	1.24094	2.2217	3.84553	2.39393	3.81177	4.78446	3.94104	3.94104	3.17885	4.54219	1.87387	4.73636	7.14626	2.1162	2.22906	8.16231	3.4029
0.779449	1.3699	2.92678	1.47664	2.92678	1.75132	2.25505	1.62243	1.20693	1.90925	1.92171	1.75609	4.15428	3.12943	1.61108	1.18437	2.2144	3.85411	2.46797	3.87959	4.63687	4.09873	4.09873	3.26345	4.48017	1.93981	4.762	7.1778	2.14912	2.2897	8.15891	3.41611
0.777927	1.386	2.88602	1.44573	2.88602	1.80803	2.2065	1.57072	1.18744	1.93492	1.92929	1.75472	4.05847	3.10446	1.58637	1.17948	2.19136	4.08174	2.24386	3.768	4.69979	4.02411	4.02411	3.36579	4.41977	1.97311	4.63941	7.23596	2.17954	2.3579	8.12469	3.41362
0.79249	1.33418	2.90405	1.46114	2.90405	1.81776	2.17956	1.63734	1.18486	1.93586	1.94877	1.7116	3.87858	3.10919	1.59625	1.1586	2.2088	3.85675	2.24655	3.74074	4.83163	4.34913	4.34913	3.47949	4.33907	1.95432	4.78934	7.12012	2.2093	2.34807	8.19562	3.38129
0.800765	1.37434	2.89032	1.48994	2.89032	1.72414	2.13877	1.50152	1.1991	2.01409	1.94424	1.6751	4.04898	3.08643	1.5737	1.18015	2.1943	3.95639	2.12949	3.68015	4.70989	4.24317	4.24317	3.54452	4.48755	1.97007	4.87714	7.1751	2.26132	2.3404	8.19436	3.34457
0.792389	1.41652	2.90654	1.48062	2.90654	1.74175	2.13004	1.51865	1.20557	2.02117	1.95415	1.72034	4.0928	3.04108	1.63265	1.19889	2.26149	4.05525	2.32765	3.79423	4.58966	4.11799	4.11799	3.70782	4.32749	2.00705	4.88553	7.1833	2.30681	2.36032	8.13149	3.33292
0.801495	1.49461	2.92852	1.44971	2.92852	1.65087	2.12409	1.49799	1.21282	2.0437	1.97944	1.67568	4.0268	3.03313	1.64624	1.16826	2.25498	3.95296	2.32359	3.904	4.67242	4.26249	4.26249	3.70226	4.57984	1.94648	4.84884	7.08595	2.28288	2.33198	8.25052	3.34595
0.791991	1.50691	2.92758	1.44345	2.92758	1.61195	2.06731	1.39776	1.21889	2.07005	1.96524	1.6694	4.17169	3.0116	1.65823	1.15908	2.2289	3.87265	2.46514	4.13782	4.73064	4.19047	4.19047	3.52036	4.39757	1.93768	4.6429	7.02073	2.28876	2.35125	8.19192	3.42922
0.790738	1.54389	2.95686	1.49599	2.95686	1.64771	2.03875	1.42953	1.26288	2.03215	1.92671	1.65949	3.84503	2.96556	1.62747	1.18454	2.2474	3.86236	2.37902	4.0398	4.69435	4.25141	4.25141	3.50427	4.31304	1.94257	4.74469	7.19953	2.34579	2.36884	8.17332	3.44729
0.789289	1.61853	2.89702	1.42246	2.89702	1.68543	2.03793	1.47017	1.24599	2.05013	1.89318	1.62841	3.84722	2.94341	1.6608	1.15102	2.30003	3.82945	2.2954	4.01387	4.75935	4.24554	4.24554	3.44657	4.34195	1.93449	4.70853	7.24938	2.32492	2.32925	8.2462	3.41957
0.793754	1.61833	2.82567	1.43292	2.82567	1.62416	2.1011	1.47849	1.26372	2.07977	1.89282	1.59574	3.86961	2.9338	1.65302	1.14874	2.21075	3.7695	2.37146	4.16459	4.78597	4.10321	4.10321	3.30681	4.32418	1.9332	4.53898	7.38477	2.30276	2.35345	8.20145	3.42995
0.787302	1.60314	2.76346	1.48889	2.76346	1.62697	2.15578	1.59671	1.28064	2.07055	1.88351	1.65941	3.87417	2.91339	1.61623	1.17101	2.30824	3.99034	2.39818	4.25905	5.03505	3.83224	3.83224	3.54732	4.43416	1.94259	4.72433	7.47278	2.36251	2.33378	8.09252	3.49313
0.787738	1.59985	2.71107	1.40913	2.71107	1.55158	2.19874	1.50855	1.27396	2.0411	1.92684	1.72154	3.79905	2.907	1.62785	1.16767	2.32618	3.85274	2.43961	4.18211	5.19797	3.85697	3.85697	3.47298	4.37478	1.91727	4.59022	7.60869	2.42001	2.39321	8.06357	3.47793
0.787128	1.60304	2.71861	1.45684	2.71861	1.59418	2.32392	1.48361	1.27249	2.04385	1.88772	1.67665	3.92295	2.88216	1.64866	1.16831	2.32666	3.98022	2.50332	4.12715	5.19834	3.81111	3.81111	3.43218	4.25775	1.90433	4.70641	7.66205	2.45428	2.36861	8.01568	3.51902
0.776869	1.58701	2.74741	1.41349	2.74741	1.65291	2.33196	1.52616	1.30165	2.0204	1.92071	1.73911	4.00312	2.87509	1.65242	1.18481	2.26874	3.88277	2.45951	4.31287	5.08269	3.9634	3.9634	3.30409	4.30127	1.90915	4.66512	7.7192	2.47567	2.32799	7.96296	3.55025
0.77628	1.58437	2.6864	1.52002	2.6864	1.6207	2.43887	1.51988	1.29504	2.01353	1.92927	1.76291	4.05725	2.89784	1.6817	1.19701	2.27815	3.81785	2.27231	4.32104	5.12641	3.95243	3.95243	3.2894	4.18604	1.90955	4.59349	7.87844	2.48927	2.29755	8.00423	3.55697
0.783008	1.61043	2.64287	1.48825	2.64287	1.63816	2.50359	1.49167	1.27088	2.07445	1.92419	1.73139	4.02257	2.97383	1.6746	1.17434	2.33549	3.89423	2.38166	4.25502	5.00284	3.77592	3.77592	3.22079	4.14927	1.94519	4.71287	7.99287	2.47761	2.31211	7.97799	3.54847
0.765249	1.67143	2.6323	1.4929	2.6323	1.64358	2.43648	1.47229	1.30171	2.07424	1.91571	1.67285	4.12549	2.98861	1.75358	1.14733	2.24485	3.89458	2.32551	4.13556	5.02841	3.7709	3.7709	3.38748	4.16299	1.91791	4.69216	8.117	2.49901	2.26709	7.98806	3.59219
0.769369	1.69024	2.69246	1.50532	2.69246	1.60278	2.38346	1.39537	1.24105	2.11626	1.89678	1.76422	3.89092	3.00412	1.68982	1.17478	2.29483	3.96367	2.2809	4.07833	5.05856	3.75725	3.75725	3.37776	4.17898	1.94428	4.79887	7.98973	2.48108	2.26301	8.102	3.53779
0.782877	1.77106	2.66329	1.57509	2.66329	1.68176	2.35282	1.40382	1.28668	2.13195	1.89708	1.7916	4.15378	3.01916	1.71384	1.1663	2.29478	3.83184	2.24316	4.00886	4.88603	3.89528	3.89528	3.56404	4.3802	1.95684	4.63907	7.91475	2.53272	2.21616	7.9644	3.49808
0.780482	1.80654	2.76867	1.54159	2.76867	1.71045	2.30853	1.41986	1.26604	2.13251	1.95247	1.76147	3.72618	3.05421	1.74728	1.19485	2.2716	3.79985	2.28734	4.0728	4.99605	3.92991	3.92991	3.37095	4.25772	1.91887	4.63901	7.96228	2.55189	2.20718	8.04973	3.49847
0.781569	1.78214	2.73303	1.52405	2.73303	1.65531	2.38295	1.42287	1.30255	2.15257	1.92224	1.80719	3.84744	3.05161	1.71424	1.18189	2.28046	3.91775	2.11225	4.0456	4.86264	3.89067	3.89067	3.31285	4.38498	1.96857	4.67142	7.92111	2.59226	2.21056	8.09167	3.50573
0.780448	1.73501	2.71612	1.57981	2.71612	1.57966	2.45013	1.38545	1.31886	2.18489	1.93302	1.81731	3.63059	3.03689	1.64204	1.13689	2.28458	3.89597	2.15935	3.92045	4.86028	3.69389	3.69389	3.35233	4.45837	1.97414	4.75936	7.85885	2.62178	2.23499	8.0335	3.40786
0.784819	1.72521	2.64509	1.53509	2.64509	1.50773	2.45728	1.51243	1.31368	2.20929	1.86444	1.71099	3.75373	3.0547	1.67041	1.11421	2.34531	3.88778	2.12698	3.7535	4.98833	3.77122	3.77122	3.28118	4.47202	1.95766	4.81185	7.83171	2.63147	2.19884	7.93481	3.41947
0.800247	1.67515	2.66547	1.56507	2.66547	1.49069	2.55282	1.54623	1.32721	2.23321	1.86423	1.68881	3.83715	2.9977	1.68481	1.10912	2.28705	3.87782	2.23023	3.85378	4.87576	3.81301	3.81301	3.39559	4.5809	1.93866	4.8721	7.68011	2.59202	2.19991	8.07682	3.45797
0.802096	1.65844	2.71341	1.54224	2.71341	1.57098	2.55901	1.5789	1.35081	2.23977	1.82119	1.72008	3.65271	2.99845	1.76018	1.0852	2.30568	3.9973	2.30745	3.844	5.05243	3.75542	3.75542	3.23218	4.46752	1.93744	4.89255	7.57658	2.62435	2.24172	7.96476	3.39943
0.789949	1.59403	2.70939	1.5605	2.70939	1.56328	2.55149	1.45688	1.34365	2.27338	1.87639	1.72972	3.82658	3.00068	1.72577	1.09266	2.19221	3.91689	2.28233	3.8329	4.66119	3.72151	3.72151	3.33245	4.45192	1.96975	4.90843	7.44992	2.57554	2.19158	7.85896	3.36121
0.798126	1.57721	2.66672	1.58805	2.66672	1.65281	2.54781	1.52379	1.36313	2.295	1.90226	1.75074	3.81268	3.02564	1.78838	1.1066	2.16428	3.86666	2.25818	3.72818	4.58226	3.70063	3.70063	3.153	4.52682	1.95572	4.87581	7.43016	2.61938	2.21344	7.94454	3.38419
0.784148	1.57089	2.69074	1.58785	2.69074	1.66355	2.65939	1.42559	1.37753	2.25411	1.9243	1.71849	3.75494	3.03792	1.85765	1.13155	2.19421	3.8456	2.20064	3.79197	4.81812	3.80577	3.80577	3.13741	4.44281	1.92409	4.92512	7.42062	2.62979	2.24437	7.94207	3.36555
0.779329	1.53595	2.70857	1.53165	2.70857	1.76954	2.59099	1.48896	1.38291	2.27648	1.88223	1.71617	3.34472	3.06658	1.74192	1.15788	2.16249	3.88734	2.21803	3.86117	4.77058	3.73866	3.73866	3.28778	4.53446	1.92714	4.83627	7.47924	2.65639	2.27157	7.94	3.34221
0.785098	1.4927	2.74765	1.56733	2.74765	1.77913	2.59168	1.46565	1.44121	2.22671	1.90179	1.79565	3.52208	3.04449	1.77484	1.1504	2.22877	3.80498	2.19295	3.92891	4.98704	3.74974	3.74974	3.16107	4.69848	1.93012	4.96967	7.46844	2.60923	2.28781	7.95898	3.36839
0.793721	1.46064	2.68102	1.55942	2.68102	1.77086	2.65224	1.47102	1.43746	2.19469	1.82165	1.72448	3.40922	3.01411	1.77597	1.10331	2.17445	3.8754	2.2973	3.89974	4.80118	3.72891	3.72891	3.16661	4.59638	1.90397	5.05088	7.55075	2.68029	2.25976	8.00412	3.33334
0.80937	1.45496	2.61028	1.55926	2.61028	1.84228	2.5589	1.44935	1.41717	2.18127	1.82437	1.70474	3.57567	2.97858	1.70354	1.08129	2.15299	3.85397	2.33479	3.93786	4.73802	3.93984	3.93984	3.29907	4.36698	1.93181	4.9298	7.60848	2.70524	2.25906	7.90612	3.30173
0.810529	1.5941	2.60491	1.62962	2.60491	1.9027	2.58039	1.49217	1.44546	2.12469	1.8284	1.763	3.40407	2.95551	1.72966	1.09236	2.13975	3.80302	2.32149	3.76788	4.85187	3.87824	3.87824	3.37386	4.43907	1.88155	5.09688	7.62529	2.6945	2.25525	8.00113	3.35864
0.796687	1.55707	2.58788	1.55426	2.58788	1.91026	2.64553	1.52226	1.41902	2.08575	1.82098	1.78258	3.54952	2.92125	1.72964	1.08845	2.09647	3.906	2.46652	3.79921	4.99571	3.99211	3.99211	3.26448	4.61702	1.89448	5.18647	7.64963	2.71003	2.307	8.01098	3.30938
0.787962	1.49891	2.60986	1.53117	2.60986	1.80445	2.56959	1.54819	1.40665	2.11057	1.80307	1.77377	3.28151	2.91522	1.74385	1.05512	2.11941	3.82143	2.50241	3.83075	4.95763	4.04177	4.04177	3.25659	4.66833	1.83634	5.06886	7.68299	2.68045	2.35239	8.00147	3.38174
0.809498	1.48186	2.61626	1.5923	2.61626	1.8952	2.61048	1.51269	1.40975	2.12427	1.77217	1.82109	3.55879	2.94731	1.7606	1.11924	2.10875	3.82157	2.34088	3.72899	4.79666	3.99826	3.99826	3.23317	4.49196	1.81646	5.25089	7.74726	2.68138	2.31109	7.93025	3.38459
0.811833	1.43639	2.65435	1.60792	2.65435	1.93871	2.60223	1.47025	1.42508	2.14621	1.75803	1.7657	3.54547	2.93101	1.6957	1.12255	2.11386	3.64589	2.51714	3.71654	4.74659	4.0645	4.0645	3.28408	4.4766	1.83719	5.17136	7.74056	2.65166	2.36259	8.01877	3.41598
0.809688	1.47343	2.68914	1.61889	2.68914	1.96716	2.52539	1.52608	1.41942	2.2682	1.73112	1.78492	3.58436	2.93033	1.74899	1.12454	2.18845	3.67402	2.54417	3.81982	4.71917	3.9039	3.9039	3.20191	4.52407	1.77074	5.15894	7.62306	2.62083	2.47174	7.97193	3.394
0.802652	1.45163	2.74062	1.59751	2.74062	1.89454	2.56531	1.4499	1.42678	2.29398	1.77122	1.81582	3.82074	2.932	1.75195	1.12734	2.2255	3.63046	2.55239	3.88306	4.79581	3.86654	3.86654	3.2134	4.46631	1.80036	5.26309	7.65341	2.5683	2.54894	7.97578	3.43368
0.812601	1.39524	2.8015	1.58737	2.8015	1.92338	2.57306	1.40942	1.40444	2.30227	1.79745	1.8901	3.23096	2.96426	1.75949	1.12253	2.23313	3.67933	2.65254	3.94383	4.68218	3.92215	3.92215	3.26689	4.34598	1.73545	5.20966	7.64837	2.51492	2.49312	8.10472	3.49198
0.823852	1.42194	2.79384	1.66973	2.79384	1.90501	2.61559	1.45799	1.42111	2.28113	1.80005	1.86784	3.45838	2.94733	1.76172	1.10863	2.23191	3.76257	2.47658	4.00379	4.58896	3.87829	3.87829	3.31928	4.34889	1.77797	5.17429	7.65875	2.53485	2.53096	8.15397	3.49818
0.811995	1.42604	2.79214	1.66153	2.79214	1.8329	2.52997	1.49108	1.44703	2.22427	1.79968	1.82452	3.37638	2.96722	1.84227	1.12672	2.29874	3.63696	2.30238	3.94802	4.67906	3.8847	3.8847	3.22273	4.34596	1.77441	5.17082	7.74138	2.48535	2.48983	8.11598	3.52689
0.812421	1.41001	2.80742	1.53887	2.80742	1.85998	2.48897	1.47226	1.40566	2.21323	1.74076	1.80494	3.29934	2.92015	1.80017	1.1376	2.35937	3.724	2.45582	3.82914	4.5335	4.02068	4.02068	3.06668	4.35854	1.74876	5.05259	7.71686	2.49191	2.53367	8.1106	3.49457
0.809665	1.42434	2.7763	1.60707	2.7763	1.86201	2.57383	1.50408	1.41591	2.14224	1.78497	1.84595	3.34957	2.92231	1.84091	1.11685	2.2988	3.66552	2.45288	3.92416	4.46918	4.00539	4.00539	3.06152	4.43052	1.75272	4.96984	7.72805	2.51145	2.52847	8.02943	3.49403
0.794749	1.40824	2.76891	1.65753	2.76891	1.79054	2.59979	1.41871	1.38003	2.21604	1.8113	1.82854	3.22228	2.94769	1.77281	1.10044	2.33442	3.86312	2.48043	3.68373	4.65928	3.85022	3.85022	3.25135	4.537	1.80158	4.98602	7.79159	2.47709	2.5108	8.00516	3.38406
0.798022	1.41192	2.77148	1.647	2.77148	1.68981	2.60088	1.53391	1.35554	2.1507	1.8227	1.811	3.5518	2.9533	1.78502	1.1462	2.22053	3.61631	2.26165	3.46267	4.64076	3.88806	3.88806	3.20068	4.43493	1.80335	5.00072	7.93543	2.47799	2.54983	8.0464	3.4701
0.791966	1.35443	2.82075	1.59041	2.82075	1.68231	2.64309	1.56378	1.37067	2.14543	1.85004	1.7812	3.48623	2.95611	1.71944	1.1483	2.23901	3.63003	2.49846	3.55691	4.68837	3.85705	3.85705	3.22974	4.33866	1.76492	4.95802	7.88302	2.40896	2.54512	7.96678	3.43729
0.816374	1.30239	2.79004	1.63478	2.79004	1.68674	2.74665	1.56638	1.34462	2.14648	1.93538	1.87791	3.54655	2.91617	1.74394	1.12002	2.18798	3.61844	2.33455	3.45767	4.67384	3.92466	3.92466	3.35935	4.3553	1.74562	4.913	7.7836	2.40896	2.60949	8.0134	3.42379
0.806028	1.27559	2.79197	1.63463	2.79197	1.68515	2.81082	1.71466	1.32422	2.10344	1.96804	1.83805	3.5459	2.92239	1.70955	1.16485	2.33037	3.70091	2.39921	3.47266	4.85073	4.07331	4.07331	3.32859	4.2761	1.7719	4.82276	7.86396	2.44992	2.65054	8.07922	3.43996
0.811646	1.29301	2.69308	1.60966	2.69308	1.68867	2.81613	1.73987	1.33482	2.1202	2.04054	1.85767	3.48784	2.93608	1.72068	1.18803	2.35222	3.61599	2.36035	3.49918	4.88852	4.01094	4.01094	3.46783	4.2972	1.76488	4.78245	7.92513	2.5289	2.70492	8.18618	3.45878
0.817967	1.28748	2.70432	1.58346	2.70432	1.78719	2.79564	1.69905	1.33293	2.23853	2.09472	1.77899	3.59093	2.96723	1.72692	1.1667	2.3087	3.73221	2.30406	3.45211	4.97885	4.07122	4.07122	3.43979	4.24146	1.74344	4.89761	7.97286	2.56061	2.71324	8.22429	3.46725
0.817159	1.29552	2.63627	1.53063	2.63627	1.85724	2.83523	1.72753	1.34787	2.27968	2.13825	1.78645	3.85722	3.01148	1.75775	1.22208	2.33903	3.82599	2.32109	3.38432	5.13575	4.20756	4.20756	3.39292	4.21848	1.76716	4.9353	8.02872	2.56365	2.69811	8.10502	3.46159
0.82997	1.27605	2.63836	1.63798	2.63836	1.84927	2.78363	1.68169	1.36328	2.31253	2.26908	1.8604	3.78502	2.98591	1.75558	1.16596	2.37522	3.96766	2.38545	3.45616	5.20479	4.11417	4.11417	3.53616	4.50655	1.77173	4.94227	8.02077	2.5441	2.76027	8.19446	3.48021
0.831212	1.30113	2.74881	1.62094	2.74881	1.93524	2.69448	1.74772	1.39081	2.32787	2.32609	1.95565	3.59174	2.97865	1.72376	1.17664	2.43443	4.09954	2.10778	3.43624	5.17169	4.20217	4.20217	3.60158	4.25133	1.79478	4.90922	8.07625	2.522	2.74332	8.20102	3.4718
0.831225	1.28918	2.74959	1.64413	2.74959	1.88294	2.65048	1.77723	1.40446	2.32352	2.40358	1.95776	3.64944	3.00308	1.7636	1.17209	2.38633	3.79074	2.2089	3.49124	4.94858	4.10599	4.10599	3.63347	4.25546	1.82257	4.90723	8.12225	2.5546	2.69375	8.33984	3.48459
0.838358	1.26696	2.79285	1.70773	2.79285	1.84875	2.70235	1.8242	1.37967	2.31542	2.45198	1.96639	3.46877	3.015	1.812	1.12387	2.35902	3.94915	2.38364	3.53666	5.07948	4.14358	4.14358	3.60441	4.29169	1.78186	4.89909	8.21493	2.61081	2.64199	8.37888	3.48135
0.83613	1.24983	2.74924	1.64059	2.74924	1.86162	2.64287	1.86665	1.40727	2.28562	2.48324	1.89156	3.72253	3.03494	1.81387	1.14258	2.33924	3.8658	2.52454	3.56416	5.22098	4.00069	4.00069	3.54423	4.21034	1.82	4.93134	8.22524	2.67842	2.62575	8.46657	3.48875
0.844125	1.19143	2.70461	1.59964	2.70461	1.91718	2.56874	1.89731	1.44048	2.21753	2.44145	1.94774	3.69724	3.00159	1.74694	1.14101	2.34589	4.06132	2.28224	3.54371	5.18072	4.02979	4.02979	3.46011	4.33256	1.83476	4.97422	8.22425	2.71851	2.64942	8.42539	3.42604
0.837266	1.16071	2.7355	1.59044	2.7355	1.93432	2.57081	1.89084	1.47209	2.21072	2.44088	1.96041	3.79454	2.99093	1.72297	1.12099	2.3342	3.87941	2.25052	3.43294	5.15232	4.15127	4.15127	3.2575	4.29857	1.82065	4.85134	8.18676	2.80411	2.66527	8.56263	3.4113
0.838761	1.17027	2.68147	1.56744	2.68147	1.93008	2.56931	1.90183	1.48605	2.15749	2.29531	1.88439	3.83624	2.97478	1.74922	1.12546	2.33708	3.88549	2.21644	3.49773	5.17008	3.86904	3.86904	3.33	4.31625	1.84321	4.99189	8.04698	2.89122	2.71193	8.52563	3.47224
0.817282	1.17876	2.69427	1.59451	2.69427	2.01166	2.41811	1.84507	1.48457	2.14758	2.26977	1.94614	3.69782	2.98023	1.69833	1.10091	2.371	4.0227	2.29277	3.35649	4.90376	3.87448	3.87448	3.23644	4.30143	1.79277	4.81348	7.99441	3.01416	2.64487	8.51416	3.4997
0.826461	1.17522	2.68682	1.62911	2.68682	2.06171	2.38387	1.83081	1.46965	2.14478	2.25067	1.88086	3.49318	2.97069	1.74815	1.06217	2.34719	4.09828	2.38414	3.47307	4.97091	3.81712	3.81712	3.23929	4.20733	1.77215	5.07225	7.96467	2.99075	2.62358	8.60724	3.56385
0.81669	1.16953	2.64653	1.58302	2.64653	2.06933	2.30355	1.88431	1.45003	2.15148	2.24363	1.8525	3.73093	2.95974	1.7994	1.0493	2.34369	3.99792	2.40356	3.54187	4.66096	4.07695	4.07695	3.2399	4.33832	1.8073	5.08538	7.91422	2.97607	2.58495	8.52094	3.59321
0.832133	1.21573	2.60785	1.61807	2.60785	2.16503	2.2779	1.93053	1.42773	2.17628	2.18404	1.85367	3.80292	2.85496	1.83593	1.03488	2.37636	4.19874	2.31821	3.67455	4.77792	4.02966	4.02966	3.35156	4.41285	1.80693	5.02131	7.87561	3.0781	2.60112	8.67973	3.55543
0.835379	1.24479	2.56072	1.65371	2.56072	2.24567	2.25436	1.88321	1.43799	2.14713	2.17704	1.84872	3.71894	2.87338	1.78191	1.03832	2.44666	4.03107	2.24374	3.62918	4.52188	4.0418	4.0418	3.41812	4.49036	1.78509	5.14814	7.91173	3.08501	2.62994	8.70129	3.59017
0.829256	1.22344	2.57993	1.6921	2.57993	2.31379	2.37995	1.79105	1.44562	2.1484	2.21925	1.87672	3.81549	2.87729	1.85447	1.05626	2.48493	4.0616	2.36315	3.51683	4.69145	4.04609	4.04609	3.53846	4.55808	1.77282	5.21633	7.8725	3.07259	2.63247	8.71476	3.59672
0.824914	1.25108	2.56285	1.61937	2.56285	2.29772	2.36882	1.83377	1.41872	2.13172	2.20275	1.85955	3.85031	2.88402	1.85038	1.05786	2.40322	4.16505	2.31025	3.68163	4.73029	4.24033	4.24033	3.42421	4.59566	1.77665	5.23131	7.75409	3.02131	2.65415	8.72222	3.55401
0.802992	1.22756	2.62256	1.63262	2.62256	2.37755	2.34149	1.7056	1.40534	2.15699	2.20796	1.82831	3.98625	2.87087	1.84178	1.11216	2.49007	4.17212	2.2216	3.60412	4.91854	4.07275	4.07275	3.5561	4.59976	1.77137	5.29825	7.61083	3.05261	2.67126	8.78654	3.58264
0.804125	1.18335	2.59593	1.58117	2.59593	2.47681	2.2662	1.79176	1.44171	2.16799	2.16738	1.8091	4.08695	2.83444	1.80332	1.11576	2.43056	4.35853	2.25551	3.5508	4.92325	4.1363	4.1363	3.43364	4.43816	1.77273	5.23753	7.71024	3.19004	2.66941	8.77433	3.66379
0.81338	1.17441	2.72569	1.5498	2.72569	2.38834	2.2811	1.72648	1.42395	2.14541	2.06722	1.81156	4.09499	2.85485	1.75812	1.10839	2.3521	4.20093	2.26476	3.49336	4.89455	4.20399	4.20399	3.37156	4.68498	1.83044	5.36553	7.60515	3.15954	2.69318	8.85748	3.59204
0.795298	1.15197	2.65478	1.57367	2.65478	2.38325	2.24212	1.6246	1.45383	2.12461	2.07981	1.91193	4.22211	2.83763	1.77797	1.0789	2.34686	4.21362	2.32459	3.55952	5.12661	4.05382	4.05382	3.40236	4.62454	1.84441	5.36697	7.61912	3.08754	2.62684	8.86427	3.63149
0.802902	1.15548	2.68897	1.52878	2.68897	2.35315	2.28869	1.76303	1.46244	2.22027	2.03599	1.88469	4.20846	2.83826	1.78588	1.12352	2.30823	4.04149	2.2478	3.53954	4.83437	3.9985	3.9985	3.45658	4.4916	1.84211	5.39206	7.55638	3.07519	2.62378	8.92871	3.68334
0.799045	1.15051	2.75803	1.58523	2.75803	2.35665	2.2568	1.69512	1.47495	2.29949	2.02245	1.87686	4.15225	2.87575	1.76949	1.07406	2.31892	4.01537	2.34734	3.5345	4.88698	3.87241	3.87241	3.58343	4.41204	1.87661	5.37359	7.45179	3.12663	2.59551	9.0551	3.64071
0.799185	1.16994	2.74857	1.61005	2.74857	2.29096	2.29269	1.71563	1.4607	2.30725	1.98075	1.92209	4.2197	2.84137	1.70445	1.08754	2.29641	3.89605	2.35456	3.72174	4.81905	3.79223	3.79223	3.52617	4.57204	1.89573	5.37182	7.47149	3.10827	2.53955	9.1555	3.69376
0.799679	1.15012	2.74095	1.53838	2.74095	2.24822	2.27785	1.63235	1.42505	2.28518	1.95012	1.9326	4.42163	2.83271	1.72707	1.07049	2.26468	3.86469	2.38314	3.5791	5.05584	3.71598	3.71598	3.68059	4.38503	1.86149	5.2283	7.43481	3.16136	2.56159	9.03132	3.67595
0.810851	1.19262	2.79862	1.55344	2.79862	2.24878	2.30933	1.70126	1.45655	2.26687	1.94504	1.92764	4.28047	2.82288	1.7873	1.11434	2.29705	4.11179	2.33686	3.58857	5.19946	3.7279	3.7279	3.48516	4.35841	1.87995	5.26001	7.30344	3.26539	2.60277	9.04474	3.69643
0.82729	1.17142	2.79963	1.54763	2.79963	2.33801	2.32703	1.60051	1.41264	2.23066	1.92289	1.94871	4.57931	2.83687	1.77504	1.07642	2.2952	4.03912	2.31737	3.63258	5.42535	3.94071	3.94071	3.57484	4.43787	1.86402	5.28404	7.22188	3.26138	2.6333	8.96988	3.70091
0.8175	1.17213	2.76312	1.58873	2.76312	2.31687	2.37764	1.68472	1.42899	2.20249	1.91366	1.93	4.55406	2.84108	1.72343	1.09255	2.22403	3.78992	2.40219	3.77732	5.62206	4.03039	4.03039	3.38759	4.27517	1.85985	5.13002	7.18975	3.31875	2.73898	8.84204	3.65666
0.811801	1.1536	2.70402	1.58938	2.70402	2.3841	2.41842	1.64073	1.41465	2.25345	1.9111	1.94343	4.38103	2.87621	1.7708	1.09593	2.21488	3.91357	2.54371	3.68267	5.85532	4.11715	4.11715	3.42878	4.66764	1.85657	5.19626	7.12455	3.30142	2.71401	8.99331	3.69384
0.804587	1.14681	2.68549	1.61226	2.68549	2.1502	2.47427	1.60489	1.45802	2.22523	1.8391	1.9173	4.41539	2.90591	1.76448	1.08226	2.25628	4.06989	2.48171	3.76626	5.77244	4.03602	4.03602	3.19658	4.39893	1.85274	5.29464	7.08744	3.29237	2.73079	8.90646	3.69559
0.809833	1.09756	2.72364	1.57523	2.72364	2.40961	2.4666	1.6228	1.48753	2.20913	1.86034	1.90077	4.56804	2.96144	1.81721	1.11974	2.24883	3.9145	2.52224	3.70211	5.79788	4.13724	4.13724	3.2472	4.42613	1.86361	5.18814	7.01827	3.32869	2.71456	8.8743	3.75235
0.82168	1.09818	2.76707	1.60871	2.76707	2.34804	2.52314	1.71557	1.47413	2.21608	1.86966	1.97023	4.50818	3.01028	1.78081	1.1585	2.25747	3.85661	2.54842	3.63231	5.8881	4.06001	4.06001	3.34246	4.39101	1.89156	5.38248	7.0933	3.30039	2.72698	8.94206	3.72653
0.841556	1.13611	2.80958	1.58547	2.80958	2.30987	2.61919	1.67968	1.46692	2.21834	1.8747	1.90339	4.78074	3.03979	1.69272	1.17707	2.36905	4.02579	2.67383	3.5424	5.57633	4.00846	4.00846	3.35751	4.38592	1.86578	5.36229	7.03047	3.25741	2.73359	8.956	3.77986
0.819909	1.12183	2.82307	1.65847	2.82307	2.25846	2.51855	1.56046	1.45606	2.26057	1.84654	1.86344	4.64268	3.02119	1.74547	1.22203	2.34331	3.86178	2.58845	3.55877	5.43924	3.86323	3.86323	3.35249	4.39621	1.80758	5.50976	7.04033	3.25325	2.7039	8.8646	3.73904
0.814715	1.13628	2.87752	1.68106	2.87752	2.20389	2.49469	1.54147	1.45848	2.23143	1.85872	1.88781	4.63799	2.98863	1.69352	1.27296	2.35604	3.905	2.38674	3.57158	5.44989	3.96054	3.96054	3.49715	4.35004	1.7682	5.49369	7.07093	3.27392	2.73418	8.84	3.74078
0.817791	1.13231	2.88043	1.65065	2.88043	2.25446	2.40677	1.65085	1.44548	2.24825	1.8849	1.81852	4.64765	3.00999	1.64526	1.27712	2.31552	3.94156	2.56401	3.47528	5.35875	3.90118	3.90118	3.61318	4.46371	1.76454	5.26244	7.03596	3.17161	2.75836	8.81516	3.71513
0.835168	1.12366	2.82895	1.66305	2.82895	2.15853	2.52943	1.59031	1.43832	2.21944	1.88204	1.93523	4.55331	3.00093	1.67676	1.28467	2.30831	3.90668	2.51607	3.46044	5.43386	3.86678	3.86678	3.38728	4.57034	1.75414	5.2838	7.03559	3.18048	2.77292	8.74393	3.6882
0.827139	1.13651	2.85364	1.61029	2.85364	2.17825	2.63118	1.65176	1.43033	2.27574	1.87399	1.90195	5.0611	3.04266	1.62778	1.29128	2.27103	3.88178	2.42036	3.34775	5.19348	3.9456	3.9456	3.30445	4.48108	1.74945	5.18913	7.061	3.22907	2.75798	8.85985	3.69173
0.821188	1.14723	2.83023	1.65966	2.83023	2.15561	2.63137	1.58668	1.44031	2.29425	1.89101	1.86593	4.80377	3.00694	1.61582	1.22271	2.27016	3.96724	2.41166	3.35116	5.06738	3.74487	3.74487	3.37178	4.59241	1.75939	5.20473	7.14602	3.33409	2.76382	8.82969	3.74776
0.823623	1.14752	2.84948	1.58275	2.84948	2.18288	2.71985	1.66457	1.44915	2.29158	1.87746	1.83195	4.86983	2.99568	1.64059	1.17904	2.31679	3.80994	2.49944	3.34762	5.23954	3.8499	3.8499	3.49155	4.61924	1.7711	5.15897	7.24187	3.48902	2.78727	8.82781	3.72406
0.825404	1.17496	2.87382	1.58471	2.87382	2.28517	2.61713	1.62074	1.48061	2.27423	1.91275	1.8285	4.89484	2.98276	1.64986	1.21303	2.39554	3.80277	2.301	3.37811	5.2824	3.8766	3.8766	3.6341	4.5183	1.74429	5.27884	7.29425	3.56849	2.80392	8.79824	3.74011
0.839747	1.16061	2.89352	1.59803	2.89352	2.29266	2.67227	1.70474	1.4677	2.28623	1.87995	1.81648	4.74447	3.00096	1.59629	1.15554	2.4307	3.78047	2.4709	3.58735	5.30242	3.7573	3.7573	3.61753	4.68227	1.71947	5.24892	7.2782	3.56583	2.73235	8.8023	3.71392
0.847153	1.1293	2.85582	1.58461	2.85582	2.3615	2.7051	1.69873	1.49413	2.30835	1.93399	1.77895	4.67008	2.99903	1.58355	1.20456	2.31413	3.62164	2.56541	3.51243	5.00874	3.76511	3.76511	3.83315	4.51975	1.73211	5.40506	7.31217	3.70946	2.78539	8.75104	3.65281
0.857955	1.12214	2.80716	1.61515	2.80716	2.23149	2.70508	1.69224	1.48203	2.4156	1.88027	1.8785	4.71369	2.96043	1.61334	1.21637	2.38011	3.81084	2.37928	3.58066	4.96553	3.79729	3.79729	3.90009	4.64876	1.75038	5.34338	7.46942	3.82501	2.82779	8.79813	3.69712
0.851054	1.09258	2.89186	1.69951	2.89186	2.18975	2.71628	1.71517	1.45739	2.41421	1.88924	1.85517	4.65648	3.03195	1.62315	1.22259	2.43115	3.88263	2.50316	3.56674	5.07803	3.71947	3.71947	3.83345	4.76266	1.67545	5.20579	7.5493	3.84171	2.8392	8.81916	3.69328
0.850973	1.07457	2.82843	1.58612	2.82843	2.14333	2.6231	1.68563	1.48211	2.40375	1.83369	1.80505	4.68447	3.02945	1.60321	1.2318	2.37138	3.7712	2.39914	3.60471	5.10743	3.84531	3.84531	3.69529	4.5858	1.71703	5.34983	7.58775	3.87119	2.83251	8.92836	3.64855
0.856544	1.07985	2.77363	1.66443	2.77363	2.09912	2.55188	1.66231	1.48191	2.41319	1.81312	1.77495	4.50207	3.03703	1.58819	1.19375	2.34934	3.69916	2.32693	3.62926	5.10148	3.93063	3.93063	3.82348	4.54738	1.7528	5.5021	7.70058	3.86211	2.81724	8.97477	3.66324
0.844912	1.08933	2.78646	1.63964	2.78646	2.13994	2.61789	1.81519	1.47306	2.37233	1.78253	1.77214	4.7133	3.03574	1.68328	1.2055	2.22292	3.62063	2.36873	3.56418	5.26336	3.91055	3.91055	3.87137	4.64343	1.7414	5.53574	7.8299	3.87397	2.79341	8.90641	3.66908
0.838178	1.07072	2.75211	1.7372	2.75211	2.12214	2.64133	1.82026	1.43608	2.3719	1.78878	1.80064	4.56533	3.06311	1.67047	1.15017	2.28906	3.75505	2.42727	3.40357	5.40493	3.9329	3.9329	3.94802	4.54815	1.7292	5.44744	7.82928	3.84444	2.81448	9.06298	3.65233
0.842274	1.05119	2.71727	1.61173	2.71727	2.04932	2.60778	2.00699	1.43174	2.32772	1.73791	1.81518	4.6705	3.03297	1.61856	1.20831	2.2873	3.51595	2.48536	3.35788	5.27003	3.87064	3.87064	3.61884	4.63118	1.67974	5.5721	7.90913	3.7628	2.83229	9.04335	3.6758
0.846662	1.14135	2.67188	1.66476	2.67188	2.09738	2.49785	2.08877	1.46022	2.29457	1.74554	1.83157	4.66773	3.03789	1.62262	1.19459	2.27913	3.55594	2.43775	3.40093	5.28521	3.89309	3.89309	3.73337	4.75839	1.76185	5.55315	7.8641	3.82006	2.76887	8.93874	3.59966
0.831143	1.19771	2.71274	1.71583	2.71274	2.12317	2.48084	1.94308	1.48948	2.2541	1.73856	1.79524	4.6174	3.05418	1.7254	1.1948	2.27189	3.67482	2.35616	3.39815	5.18178	3.87126	3.87126	3.67416	4.66331	1.76285	5.45776	7.88062	3.82658	2.73799	8.92109	3.59384
0.830835	1.26751	2.73086	1.70898	2.73086	2.13526	2.57164	2.03888	1.51837	2.21063	1.75379	1.7612	4.25358	3.06132	1.79169	1.16809	2.32955	3.5842	2.39185	3.39563	5.35797	3.96549	3.96549	3.61825	4.67132	1.80142	5.64798	7.92226	3.89238	2.70393	9.01703	3.56021
0.84638	1.38047	2.73658	1.68811	2.73658	2.09008	2.62055	2.03921	1.52585	2.21653	1.74859	1.80563	4.27194	3.07467	1.713	1.15987	2.314	3.51195	2.36571	3.53306	5.19787	3.92375	3.92375	3.73099	4.65444	1.79101	5.53974	8.08246	3.86234	2.67025	8.93628	3.53351
0.833638	1.44606	2.72307	1.70224	2.72307	2.06369	2.55154	2.04653	1.56681	2.17073	1.80734	1.74823	4.39492	3.07802	1.76767	1.16844	2.2596	3.67326	2.38257	3.43353	5.28168	4.12278	4.12278	3.65094	4.50573	1.80691	5.44623	8.158	3.91185	2.65074	8.90972	3.54575
0.822525	1.44272	2.7956	1.74984	2.7956	2.00683	2.56229	1.99602	1.55615	2.14209	1.77731	1.77472	4.51595	3.04935	1.77611	1.1799	2.32928	3.73379	2.34499	3.3934	5.14826	3.92111	3.92111	3.66788	4.4862	1.80285	5.51062	8.19806	3.85571	2.65435	9.05631	3.63378
0.842759	1.37494	2.72956	1.69522	2.72956	1.97793	2.54053	1.97195	1.55131	2.09049	1.79894	1.7866	4.34334	2.9993	1.74241	1.15229	2.3548	3.55168	2.34543	3.47604	4.92315	3.91579	3.91579	3.56828	4.70097	1.87299	5.55538	8.09479	3.80672	2.59973	8.9588	3.62657
0.833706	1.35925	2.70968	1.70363	2.70968	1.89311	2.51026	1.97738	1.59449	2.07535	1.75075	1.79515	4.58715	3.02296	1.71292	1.14005	2.33462	3.78798	2.30057	3.3813	5.03231	3.95257	3.95257	3.66394	4.63734	1.84275	5.51697	8.05336	3.77233	2.51964	9.07094	3.61962
0.816175	1.29132	2.68609	1.72789	2.68609	1.77371	2.42946	2.06487	1.61791	2.0612	1.73244	1.82085	4.36818	3.08235	1.66902	1.07932	2.33941	3.46667	2.23149	3.4857	4.92994	3.98844	3.98844	3.56098	4.5113	1.84025	5.52688	7.92781	3.84331	2.49685	9.06715	3.64244
0.831996	1.24035	2.68431	1.73291	2.68431	1.71466	2.43533	1.98791	1.65801	1.98169	1.74734	1.84864	4.26173	3.03474	1.68921	1.11507	2.35766	3.57363	2.2838	3.37904	4.93249	4.17201	4.17201	3.41221	4.53963	1.83866	5.62482	7.92683	3.93094	2.48298	9.03482	3.64483
0.832373	1.20038	2.72188	1.80784	2.72188	1.71417	2.46196	1.87882	1.7018	1.89586	1.80312	1.85681	4.1016	3.04901	1.73624	1.12602	2.33704	3.38326	2.27259	3.22236	5.2428	4.19829	4.19829	3.41843	4.64412	1.84506	5.61596	8.00161	3.96964	2.42725	8.91667	3.61402
0.828261	1.2018	2.65224	1.7807	2.65224	1.6544	2.42144	1.97308	1.72472	1.88973	1.80052	1.85398	4.09776	3.0291	1.73036	1.07942	2.27071	3.46488	2.12332	3.22386	5.46482	4.07013	4.07013	3.54128	4.6238	1.89763	5.56881	7.8516	4.02537	2.38751	8.88099	3.66777
0.817953	1.19209	2.73988	1.8696	2.73988	1.57442	2.40938	1.91148	1.74156	1.90874	1.83714	1.80017	3.95828	3.0619	1.76708	1.10762	2.24192	3.40912	2.16521	3.25241	5.43348	4.26017	4.26017	3.49723	4.80379	1.87305	5.61581	7.74052	4.01868	2.34476	8.84407	3.68119
0.822624	1.22498	2.80149	1.79442	2.80149	1.5727	2.41389	1.72822	1.70528	1.91671	1.86319	1.8613	3.98407	3.00535	1.75914	1.07899	2.18976	3.41662	2.07446	3.37889	5.44188	4.11701	4.11701	3.39897	4.89963	1.84315	5.65288	7.62235	4.04099	2.35429	8.89449	3.703
0.819014	1.20542	2.7205	1.72052	2.7205	1.55147	2.34913	1.79464	1.68918	2.00545	1.92909	1.87183	4.18452	2.99303	1.75387	1.12584	2.18821	3.39078	2.23745	3.37493	5.33844	4.14796	4.14796	3.43659	4.80555	1.86566	5.7299	7.54879	4.01942	2.34926	8.85826	3.6789
0.802685	1.23792	2.68039	1.74006	2.68039	1.54039	2.35536	1.96232	1.68883	2.05055	1.96644	1.87782	4.20912	2.98268	1.66156	1.11645	2.22371	3.42675	2.2467	3.44696	5.30709	4.39207	4.39207	3.48023	4.8204	1.84236	5.57926	7.58603	3.91856	2.32714	8.82035	3.69687
0.819247	1.23737	2.75849	1.67572	2.75849	1.52023	2.31047	1.78375	1.69151	2.0534	1.94379	1.89641	4.1353	2.93108	1.68815	1.15722	2.21701	3.60226	2.14787	3.35948	5.03843	4.35751	4.35751	3.48386	4.69254	1.8508	5.60794	7.5385	3.99741	2.30326	8.87373	3.59594
0.813513	1.18697	2.71929	1.69402	2.71929	1.47745	2.23637	1.97973	1.70644	2.0106	1.9331	1.88745	4.30623	2.94473	1.67147	1.13997	2.32628	3.67392	2.16672	3.48659	4.90684	4.30197	4.30197	3.38441	4.83496	1.90384	5.64478	7.45722	3.96749	2.36435	8.87643	3.59604
0.820597	1.15689	2.73847	1.68674	2.73847	1.45489	2.27147	1.97386	1.692	2.05137	1.89629	1.79541	4.28095	2.96382	1.6528	1.15713	2.35197	3.6598	2.19243	3.4628	4.86908	4.26851	4.26851	3.61622	4.65068	1.8834	5.59271	7.42447	3.9647	2.32384	8.87509	3.57243
0.804007	1.16241	2.77917	1.625	2.77917	1.4083	2.32694	1.8113	1.72942	2.0748	1.82304	1.76104	4.34852	2.94473	1.6556	1.13969	2.31538	3.91517	2.15669	3.51127	4.89865	4.1219	4.1219	3.61231	4.83748	1.9102	5.57391	7.4047	3.93836	2.29254	8.79977	3.50547
0.811305	1.18159	2.73871	1.66444	2.73871	1.43204	2.31715	1.91292	1.70097	2.09797	1.79479	1.74336	4.68379	2.99967	1.70171	1.2077	2.26613	3.9886	2.0986	3.4752	4.90226	4.37863	4.37863	3.47889	5.00535	1.90822	5.65823	7.38018	4.105	2.36876	8.90932	3.54647
0.809391	1.16669	2.80846	1.61307	2.80846	1.32915	2.42289	1.84876	1.69805	2.08804	1.79826	1.73317	4.22072	2.99536	1.63836	1.17868	2.28834	3.88664	2.17994	3.33303	4.78006	4.41426	4.41426	3.52856	4.73431	1.85824	5.61703	7.29983	4.00644	2.37089	8.81759	3.56691
0.797468	1.16188	2.82996	1.61946	2.82996	1.32665	2.29292	1.73087	1.65615	2.06776	1.81454	1.80064	4.65317	3.00134	1.71697	1.1713	2.30766	3.92113	2.1355	3.29179	4.70108	4.31523	4.31523	3.51181	4.65454	1.81608	5.6874	7.22181	4.09683	2.38183	8.91357	3.58716
0.802846	1.22563	2.84093	1.67613	2.84093	1.40273	2.41274	1.68918	1.6779	2.07629	1.83292	1.78032	4.6583	2.98816	1.69285	1.16563	2.4252	4.02599	2.13668	3.15037	4.8736	4.17385	4.17385	3.48864	4.60493	1.77782	5.68161	7.31453	4.02053	2.40787	8.84901	3.55775
0.803887	1.21813	2.88854	1.66544	2.88854	1.40918	2.4493	1.88057	1.6767	2.06198	1.84108	1.80283	4.49707	3.03489	1.69204	1.18414	2.42305	3.95411	2.19307	3.16234	4.89597	4.17637	4.17637	3.50493	4.65681	1.80402	5.57777	7.42753	4.13864	2.35576	8.80033	3.49035
0.811457	1.2595	2.82588	1.72408	2.82588	1.3616	2.3851	1.71342	1.69465	2.08729	1.87095	1.8142	4.80056	3.00243	1.69657	1.18504	2.36021	4.17485	2.02501	3.12933	4.79928	4.06258	4.06258	3.31587	4.75159	1.81251	5.57264	7.41815	4.14764	2.40203	8.74467	3.60368
0.809772	1.27223	2.77093	1.6667	2.77093	1.35976	2.38388	1.77948	1.67806	2.1012	1.84667	1.84458	4.49528	3.04	1.66989	1.15885	2.34718	4.19302	2.00645	3.20232	4.78191	3.98362	3.98362	3.41295	4.86856	1.77501	5.6979	7.46241	4.09038	2.45169	8.7119	3.60546
0.810989	1.31431	2.80414	1.66214	2.80414	1.37046	2.40487	1.70169	1.70236	2.13411	1.82794	1.80482	4.69619	3.05947	1.7178	1.13344	2.29562	4.02103	1.97778	3.17544	4.47872	4.02743	4.02743	3.48619	4.68155	1.76172	5.66599	7.37504	4.05463	2.50728	8.68387	3.63771
0.799509	1.34273	2.80444	1.70369	2.80444	1.39753	2.4007	1.6224	1.66537	2.18437	1.8472	1.88225	4.85208	3.13506	1.75061	1.11346	2.34445	3.85352	2.04966	3.26454	4.59183	3.98996	3.98996	3.38012	4.7047	1.73091	5.63376	7.43719	4.04316	2.47332	8.67875	3.65837
0.812858	1.31792	2.8285	1.66849	2.8285	1.43516	2.41182	1.66229	1.67582	2.20391	1.85637	1.88513	4.87744	3.154	1.64115	1.13244	2.41463	3.88812	1.98644	3.20015	4.55522	4.15906	4.15906	3.24872	4.47636	1.74701	5.81782	7.47576	4.15177	2.50135	8.64654	3.65322
0.826747	1.37394	2.79542	1.63255	2.79542	1.49984	2.37976	1.72137	1.64818	2.19898	1.91563	1.82735	5.18948	3.12883	1.68626	1.13899	2.51698	3.57591	2.00459	3.23617	4.36767	3.94111	3.94111	3.22262	4.49216	1.69565	5.7044	7.3865	4.12603	2.59344	8.59839	3.63661
0.829217	1.30872	2.69533	1.68512	2.69533	1.45151	2.36395	1.70211	1.55045	2.20215	1.88273	1.88367	4.7957	3.16772	1.69242	1.1127	2.56184	3.68708	2.02081	3.18004	4.59465	3.90727	3.90727	3.23983	4.50075	1.72839	5.72773	7.50177	4.00971	2.61507	8.65321	3.72868
0.836068	1.4143	2.68849	1.64246	2.68849	1.46884	2.36266	1.65334	1.59974	2.14428	1.83339	1.86779	4.41314	3.13	1.69931	1.14435	2.52441	3.42584	2.00521	3.25495	4.41032	3.88847	3.88847	3.18724	4.5842	1.7482	5.66141	7.58038	3.98947	2.55381	8.66608	3.79431
0.828744	1.4326	2.60524	1.6952	2.60524	1.44137	2.41133	1.54929	1.60827	2.15439	1.83377	1.90231	4.49461	3.17136	1.67924	1.11869	2.59227	3.32022	2.0292	3.33129	4.49203	3.96795	3.96795	3.34052	4.60363	1.79933	5.62147	7.70781	4.04527	2.52019	8.64284	3.75243
0.821939	1.44762	2.61911	1.70027	2.61911	1.45828	2.43176	1.58955	1.61898	2.08704	1.75275	1.90282	4.09491	3.19878	1.69978	1.15874	2.59799	3.44174	2.0373	3.21153	4.63161	3.94523	3.94523	3.32903	4.78291	1.79011	5.44911	7.70494	4.00462	2.42623	8.73164	3.71377
0.812415	1.40772	2.62817	1.71753	2.62817	1.46909	2.46915	1.64189	1.58656	2.06044	1.76311	1.91483	4.48855	3.20138	1.64993	1.1083	2.59031	3.2982	1.96802	3.09389	4.65064	3.99855	3.99855	3.29197	4.52549	1.78532	5.54806	7.77686	4.05149	2.38228	8.81652	3.67028
0.819167	1.44463	2.62713	1.71216	2.62713	1.50042	2.56539	1.65261	1.60637	2.06234	1.73922	1.90991	4.61609	3.15537	1.65857	1.10287	2.64369	3.61542	1.98326	3.13321	4.79979	4.07376	4.07376	3.17562	4.46993	1.83817	5.58183	7.68837	4.00182	2.40475	8.77257	3.70316
0.831723	1.44889	2.69669	1.79315	2.69669	1.36132	2.64478	1.78301	1.59418	2.05556	1.72444	1.92539	4.76014	3.1789	1.66202	1.08514	2.68384	3.64524	2.04171	3.44607	4.63518	4.11362	4.11362	3.16645	4.4272	1.83115	5.64839	7.57317	4.0263	2.35567	8.74427	3.6638
0.82597	1.43453	2.69225	1.74457	2.69225	1.36778	2.58976	1.79926	1.59452	2.08203	1.75032	1.94061	4.57479	3.22663	1.7244	1.07342	2.72774	3.73459	2.09526	3.34217	4.61854	3.94056	3.94056	3.21788	4.44517	1.8189	5.54503	7.55472	3.83849	2.35762	8.78047	3.60795
0.814326	1.42133	2.7195	1.70203	2.7195	1.35317	2.47863	1.93163	1.58083	2.07543	1.71788	1.8528	4.62563	3.22885	1.69983	1.06835	2.63554	3.61573	2.0581	3.422	4.54414	3.84307	3.84307	3.1149	4.57516	1.80157	5.60791	7.56367	3.89056	2.37335	8.67417	3.59149
0.826468	1.36899	2.75278	1.70922	2.75278	1.33563	2.47809	1.90143	1.57991	2.06671	1.76528	1.91977	4.5806	3.22719	1.73017	1.07503	2.63959	3.55472	1.95416	3.25426	4.51916	4.0181	4.0181	3.08565	4.62002	1.78164	5.49576	7.57639	4.00693	2.35062	8.63656	3.53907
0.845459	1.37907	2.79824	1.7537	2.79824	1.30976	2.52627	1.87599	1.62558	2.11178	1.76065	1.91825	4.36426	3.19724	1.73027	1.06904	2.54624	3.62928	2.01216	3.28397	4.30544	4.04698	4.04698	3.06006	4.51019	1.7713	5.39068	7.54947	4.04177	2.32984	8.56371	3.58016
0.841096	1.39736	2.75788	1.69846	2.75788	1.28703	2.68187	1.85289	1.60578	2.14574	1.73454	1.93731	4.3274	3.14065	1.78678	1.0948	2.52508	3.54593	1.8079	3.4074	4.60456	4.15565	4.15565	3.07159	4.68674	1.71067	5.50685	7.51387	4.02412	2.30727	8.64372	3.59701
0.832895	1.40635	2.78674	1.64367	2.78674	1.24823	2.72069	1.89855	1.62068	2.12884	1.76824	1.92252	4.31855	3.15191	1.66681	1.11135	2.59966	3.43705	2.08984	3.24606	4.3501	4.02377	4.02377	2.95344	4.64368	1.71906	5.64238	7.3092	4.04656	2.32193	8.58373	3.64204
0.839926	1.38344	2.74311	1.63998	2.74311	1.1838	2.64802	1.79775	1.62357	2.21975	1.81078	1.90647	4.32831	3.19771	1.77281	1.06504	2.54799	3.40359	1.92649	3.28057	4.48698	4.06341	4.06341	3.14154	4.61429	1.67808	5.51154	7.16251	4.02096	2.29761	8.59429	3.67536
0.844819	1.3954	2.76226	1.64588	2.76226	1.17133	2.59042	1.65747	1.62461	2.23024	1.81272	1.91821	4.63844	3.245	1.74053	1.11079	2.64957	3.49282	2.0601	3.33819	4.41917	4.14081	4.14081	3.16297	4.69789	1.67798	5.54483	7.15245	3.99617	2.31176	8.62127	3.63263
0.850832	1.49916	2.82448	1.62771	2.82448	1.08344	2.5908	1.6498	1.60898	2.25135	1.79377	1.88932	4.29912	3.28363	1.81076	1.10742	2.63201	3.31663	1.92269	3.3548	4.23314	3.95175	3.95175	3.17044	4.86368	1.61257	5.55759	7.21448	4.06772	2.29182	8.50818	3.63435
0.839144	1.49232	2.79726	1.66056	2.79726	1.06482	2.6251	1.77794	1.57125	2.30169	1.82085	1.8669	4.71768	3.26748	1.80094	1.08349	2.68729	3.5276	1.91988	3.21193	4.22566	3.8919	3.8919	3.08557	4.97412	1.63708	5.58554	7.30226	4.11774	2.30458	8.45616	3.6699
0.845482	1.50292	2.80118	1.65422	2.80118	1.03004	2.72596	1.74114	1.58048	2.40857	1.8032	1.87349	4.5563	3.2793	1.76145	1.11165	2.67619	3.34476	1.85694	3.37768	4.16237	3.90615	3.90615	3.08615	4.85191	1.62741	5.49389	7.34477	4.04438	2.34771	8.59897	3.69869
0.859315	1.44535	2.9247	1.64792	2.9247	1.0501	2.67648	1.79542	1.57383	2.41692	1.76945	1.86686	4.49167	3.32615	1.76891	1.03928	2.6715	3.46911	2.03965	3.27277	4.24794	4.01035	4.01035	3.08269	4.78261	1.62921	5.42483	7.41532	4.07737	2.31663	8.64368	3.66748
0.844342	1.39513	2.8849	1.57036	2.8849	1.05685	2.63847	1.78795	1.58193	2.33273	1.78049	1.82943	4.31918	3.33949	1.75991	1.08676	2.75408	3.52584	2.0105	3.28549	4.324	3.96623	3.96623	3.16666	4.73516	1.63636	5.52252	7.43564	3.99536	2.36046	8.51933	3.68086
0.853505	1.40758	2.92336	1.56714	2.92336	1.04753	2.75679	1.71183	1.54657	2.36586	1.75493	1.82988	4.26253	3.30788	1.81332	1.07817	2.69759	3.46298	1.98236	3.30249	4.20881	3.75886	3.75886	3.11842	4.5075	1.62149	5.63046	7.54422	4.09349	2.34997	8.50934	3.75469
0.876927	1.49093	2.86796	1.70085	2.86796	1.05349	2.76815	1.81112	1.556	2.26847	1.76668	1.86481	4.38798	3.2883	1.76408	1.02997	2.68367	3.54072	2.08114	3.51547	4.33263	3.80142	3.80142	3.09615	4.68733	1.66307	5.54072	7.60621	4.07035	2.3954	8.57444	3.70483
0.872052	1.47586	2.8757	1.63144	2.8757	1.01526	2.78983	1.76933	1.51897	2.31463	1.73672	1.85454	4.18872	3.26648	1.77516	1.05494	2.64715	3.46639	2.11835	3.56656	4.11342	3.75786	3.75786	2.94261	4.80851	1.69463	5.5345	7.50188	4.05421	2.41517	8.37426	3.77471
0.854894	1.50115	2.89562	1.71023	2.89562	1.03811	2.64508	1.79796	1.53238	2.31484	1.7454	1.80862	4.29794	3.2887	1.83416	1.0876	2.71869	3.24643	2.08416	3.51343	4.14342	3.78991	3.78991	2.8906	4.90158	1.7808	5.6721	7.6426	4.03673	2.45461	8.42478	3.77327
0.852529	1.4857	2.79476	1.72184	2.79476	1.04881	2.54454	1.7854	1.4879	2.33167	1.75813	1.81433	4.23798	3.26518	1.78327	1.0651	2.71846	3.35501	2.02124	3.43833	4.11467	3.75684	3.75684	2.85989	4.80394	1.73567	5.78087	7.66942	4.02089	2.43842	8.4979	3.73208
0.855049	1.47524	2.84286	1.64565	2.84286	1.08118	2.52646	1.74012	1.49835	2.28444	1.72776	1.74876	4.42711	3.26746	1.75605	1.04043	2.75075	3.36976	2.08761	3.52062	4.20754	3.71606	3.71606	2.88426	4.70993	1.77823	5.70677	7.77693	3.9539	2.48736	8.43054	3.7691
0.853354	1.46664	2.86943	1.72109	2.86943	1.06809	2.52922	1.70747	1.4924	2.33754	1.74443	1.82167	4.51255	3.22236	1.86919	1.08241	2.70137	3.57375	2.14579	3.41241	4.22747	3.6735	3.6735	2.95851	4.62123	1.77167	5.69739	7.94899	3.88385	2.45436	8.42956	3.77599
0.845407	1.45207	2.85032	1.69599	2.85032	1.05022	2.59555	1.71742	1.50192	2.34484	1.76835	1.73582	4.47525	3.19294	1.80116	1.03798	2.73631	3.50725	2.1388	3.4516	4.46842	3.74083	3.74083	2.9747	4.74555	1.7565	5.61985	8.02529	3.89054	2.44846	8.40941	3.67717
0.837226	1.48441	2.84118	1.72132	2.84118	1.06927	2.60304	1.64451	1.50372	2.32635	1.75614	1.75647	4.46331	3.20374	1.74574	1.02276	2.73865	3.4547	2.11241	3.40678	4.38905	3.88658	3.88658	3.02296	4.72361	1.74787	5.64301	8.03311	3.93587	2.43518	8.36972	3.75138
0.836076	1.4745	2.73966	1.69717	2.73966	1.12295	2.58233	1.75978	1.48848	2.34971	1.77946	1.65193	4.49143	3.17439	1.75689	1.03524	2.77614	3.25906	2.11662	3.56585	4.34989	3.85431	3.85431	3.12816	4.73033	1.80884	5.79229	7.98181	3.96848	2.52038	8.37842	3.78356
0.820071	1.54996	2.78906	1.71636	2.78906	1.13047	2.64702	1.83542	1.48469	2.28379	1.79089	1.62972	4.45218	3.19241	1.75349	1.05354	2.77383	3.1762	2.16211	3.46113	4.33233	3.74777	3.74777	2.92634	4.87552	1.70801	5.72199	8.12337	3.9199	2.50789	8.37036	3.74228
0.819599	1.50893	2.79095	1.70405	2.79095	1.19908	2.63136	1.96637	1.42949	2.30829	1.77516	1.68959	4.69171	3.19015	1.68824	1.02915	2.773	3.1937	2.22291	3.43589	4.24233	3.9933	3.9933	2.94649	4.90543	1.69001	5.80277	8.16481	3.98871	2.52822	8.31033	3.75605
0.823041	1.66197	2.80192	1.62473	2.80192	1.26096	2.64797	2.06603	1.47079	2.38062	1.79435	1.64442	4.43122	3.15807	1.80345	1.0396	2.81737	3.2666	2.32698	3.40406	4.2687	4.0022	4.0022	2.97866	4.91961	1.6904	5.89822	8.20317	4.01066	2.52871	8.28164	3.73222
0.821707	1.70215	2.7795	1.70789	2.7795	1.30844	2.55223	1.94931	1.47251	2.41408	1.81362	1.68802	4.26079	3.19259	1.75358	1.0403	2.84744	3.21792	2.14967	3.36255	4.23734	3.9892	3.9892	2.94044	4.91401	1.66715	5.87474	8.25476	4.20595	2.52277	8.2149	3.74556
0.841914	1.70553	2.82172	1.68434	2.82172	1.35758	2.36452	2.0223	1.43829	2.41909	1.86201	1.70379	4.50501	3.17141	1.76475	1.04849	2.87275	3.2345	2.15201	3.17488	4.34422	3.90031	3.90031	3.04938	4.83056	1.66835	5.84409	8.3287	4.24286	2.53663	8.28898	3.75582
0.837831	1.77203	2.75515	1.56345	2.75515	1.32633	2.32988	1.9986	1.44222	2.52036	1.85473	1.6973	4.43416	3.13088	1.8216	1.02113	2.97774	3.10587	2.20659	3.20577	4.53956	3.77139	3.77139	3.13291	4.91336	1.6582	5.7619	8.25917	4.27965	2.50573	8.27408	3.75951
0.827473	1.79421	2.77568	1.63652	2.77568	1.29501	2.3105	2.02998	1.41706	2.55231	1.87389	1.71186	4.9848	3.16281	1.83479	1.02133	2.90047	3.36238	2.20277	3.31695	4.84057	3.82876	3.82876	3.12121	4.74457	1.6148	5.79519	8.26622	4.20248	2.49453	8.20199	3.78618
0.848845	1.87613	2.76794	1.68641	2.76794	1.31159	2.21816	1.89187	1.38852	2.51356	1.85734	1.6967	4.77322	3.19228	1.82349	1.02659	2.79335	3.35381	2.26054	3.2928	4.82502	3.92076	3.92076	3.10565	4.66506	1.63211	5.72782	8.12773	4.21855	2.54693	8.26575	3.79239
0.837725	1.82774	2.74908	1.67707	2.74908	1.30838	2.18454	1.93917	1.36413	2.48867	1.82027	1.74631	5.05419	3.2162	1.83957	1.06034	2.74781	3.34134	2.21887	3.33306	4.78389	3.8486	3.8486	3.24767	4.80145	1.66923	5.75766	8.20996	4.28828	2.5091	8.22146	3.77618
0.823868	1.81507	2.76835	1.67251	2.76835	1.31912	2.13689	1.8222	1.36709	2.50662	1.80555	1.76237	4.82855	3.19391	1.76803	1.07917	2.75632	3.25126	2.37289	3.2743	4.60664	3.76721	3.76721	3.27938	4.73042	1.6561	5.90171	8.34688	4.40787	2.4596	8.16792	3.83528
0.839076	1.80905	2.76148	1.64893	2.76148	1.29777	2.15652	1.91646	1.41466	2.46002	1.78029	1.72522	4.72251	3.16963	1.76552	1.07813	2.72175	3.26307	2.19166	3.43096	4.80774	3.84994	3.84994	3.22797	4.73888	1.64081	5.91368	8.37025	4.47668	2.48432	8.1696	3.79067
0.844267	1.84663	2.76695	1.77142	2.76695	1.30432	2.11929	2.0666	1.43088	2.43431	1.76972	1.75163	4.35781	3.2012	1.79985	1.03733	2.78308	3.32117	2.26394	3.45829	4.81218	3.8485	3.8485	3.17666	4.85225	1.64208	5.98335	8.32548	4.38939	2.50997	8.03085	3.73412
0.841231	1.9204	2.76049	1.70782	2.76049	1.25613	2.09388	1.91355	1.42607	2.45041	1.79559	1.74383	4.44076	3.16845	1.75091	1.06431	2.84292	3.22154	2.19143	3.51868	4.63364	3.86078	3.86078	3.21694	4.69012	1.7018	5.99615	8.33336	4.5026	2.48726	7.96858	3.66721
0.848391	1.87388	2.65784	1.68777	2.65784	1.20285	2.10899	1.97973	1.43808	2.4642	1.75604	1.7538	4.28793	3.15687	1.77179	1.07684	2.86765	3.32391	2.22285	3.36292	4.59853	3.77178	3.77178	3.23791	4.63683	1.66156	5.972	8.41195	4.64986	2.53102	7.92309	3.67424
0.852425	1.82476	2.59665	1.61305	2.59665	1.23201	2.06053	2.01336	1.42158	2.47802	1.77875	1.74229	4.25832	3.0469	1.79647	1.1089	2.84594	3.27164	2.15629	3.42409	4.59123	3.88752	3.88752	3.09606	4.68738	1.68391	6.01195	8.41618	4.66509	2.4971	7.91034	3.72788
0.86036	1.76853	2.66712	1.68478	2.66712	1.21651	1.988	1.91452	1.42837	2.47016	1.78267	1.78862	4.81644	3.11922	1.78684	1.10152	2.83404	3.31506	2.11431	3.21943	4.65789	3.72782	3.72782	3.14245	4.77616	1.67321	6.06687	8.25465	4.66424	2.53463	7.91122	3.70863
0.858949	1.71124	2.61565	1.68686	2.61565	1.29176	2.00097	1.8283	1.4317	2.34467	1.81494	1.75492	4.63232	3.12542	1.75535	1.10122	2.81331	3.19453	2.03651	3.27182	4.54958	3.72029	3.72029	3.03207	4.77838	1.64938	6.0228	8.25257	4.70346	2.52568	7.92476	3.74976
0.864098	1.69132	2.62747	1.67561	2.62747	1.22506	1.96683	1.98498	1.40796	2.32382	1.82244	1.80857	4.62714	3.17664	1.78471	1.14252	2.8212	3.25963	2.14638	3.39789	4.30416	3.70221	3.70221	3.14702	4.90358	1.67825	6.07597	8.24479	4.67443	2.56108	7.90389	3.84258
0.860613	1.75348	2.64895	1.68507	2.64895	1.247	1.97327	1.78625	1.41247	2.26386	1.78565	1.76694	4.88953	3.22015	1.79217	1.13154	2.88017	3.12741	2.00086	3.60177	4.34004	3.50534	3.50534	3.16564	4.73562	1.67041	6.14745	8.23475	4.59939	2.61276	7.96295	3.81518
0.865904	1.84225	2.61902	1.62276	2.61902	1.23656	1.85564	1.9151	1.40317	2.23711	1.79148	1.84999	4.73593	3.24883	1.87367	1.11459	2.86282	3.1894	2.08121	3.53117	4.40694	3.37606	3.37606	3.23589	4.70924	1.69784	6.22072	8.27258	4.59842	2.63233	7.88515	3.88133
0.874207	1.81495	2.60397	1.61623	2.60397	1.23889	1.84158	1.93947	1.39326	2.25481	1.76675	1.79414	4.8215	3.24296	1.73597	1.11772	2.88854	3.21189	2.0661	3.49686	4.48493	3.49889	3.49889	3.16345	4.47056	1.71577	6.23036	8.20716	4.71518	2.60522	8.03107	3.81243
0.864477	1.84519	2.65978	1.70553	2.65978	1.26952	1.81302	2.00026	1.40519	2.19136	1.7426	1.81053	4.77234	3.24368	1.75842	1.14483	2.78926	3.21404	1.98063	3.41846	4.44452	3.40875	3.40875	3.16351	4.67645	1.73567	6.29603	8.10016	4.64968	2.60158	8.05788	3.80891
0.852235	1.99779	2.69234	1.62867	2.69234	1.29174	1.72661	2.07242	1.44452	2.11409	1.75293	1.85158	4.67846	3.22816	1.70312	1.13783	2.79209	3.14557	2.07523	3.3571	4.32481	3.67221	3.67221	3.32108	4.48418	1.70564	6.18803	8.01514	4.62302	2.58989	7.99114	3.72686
0.87359	1.97978	2.68667	1.63218	2.68667	1.29815	1.71313	2.00153	1.45945	2.09107	1.75417	1.93868	4.61993	3.20488	1.73445	1.14773	2.74482	3.23006	2.04621	3.59622	4.36652	3.51826	3.51826	3.35287	4.43159	1.7266	6.28251	7.94447	4.59969	2.58511	8.05286	3.69414
0.866648	2.15365	2.70339	1.69898	2.70339	1.2579	1.65334	1.95693	1.47317	2.0598	1.80845	1.87388	4.74356	3.21023	1.66925	1.15721	2.65119	3.24042	2.02376	3.60984	4.20859	3.60845	3.60845	3.45242	4.29369	1.69588	6.26421	8.05522	4.49291	2.61482	7.97542	3.67309
0.876818	2.24448	2.70837	1.72718	2.70837	1.22016	1.63642	1.95449	1.48584	2.04066	1.82594	1.80835	4.4807	3.18283	1.71413	1.11954	2.64667	3.25979	2.05518	3.72786	4.38111	3.64013	3.64013	3.46487	4.68495	1.70353	6.35695	8.03688	4.40615	2.65179	7.90267	3.61415
0.899914	2.29801	2.67633	1.73288	2.67633	1.20737	1.60226	1.96858	1.51921	2.06466	1.79989	1.82988	4.56155	3.1885	1.69562	1.10138	2.67164	3.18525	2.09046	3.77927	4.26009	3.87981	3.87981	3.3439	4.71824	1.69763	6.22429	7.97832	4.42741	2.61947	7.94387	3.67453
0.901412	2.35	2.6107	1.6597	2.6107	1.17041	1.5459	1.95675	1.54743	2.07129	1.8306	1.86266	4.70287	3.19428	1.76855	1.12391	2.65804	3.39989	2.0338	3.5915	4.33537	3.9951	3.9951	3.33824	4.5649	1.69103	6.25502	7.81744	4.36081	2.67488	7.95213	3.6953
0.895149	2.34491	2.66568	1.75642	2.66568	1.15023	1.56318	1.97183	1.57194	2.07933	1.88231	1.87737	4.60839	3.16244	1.81472	1.12545	2.74256	3.34784	2.11186	3.56517	4.3498	3.90446	3.90446	3.43205	4.64243	1.68172	6.08304	7.70234	4.2653	2.68247	8.03129	3.71795
0.888524	2.31334	2.65232	1.77805	2.65232	1.2149	1.57003	2.41316	1.5836	2.0117	1.87431	1.84023	4.60976	3.21075	1.70742	1.14562	2.77235	3.41669	2.10267	3.59555	4.56856	3.93387	3.93387	3.53208	4.65967	1.68162	6.29381	7.65198	4.29777	2.69734	7.97569	3.65494
0.882005	2.29017	2.67999	1.77787	2.67999	1.22989	1.56578	2.38685	1.61938	1.9994	1.8936	1.84749	4.75733	3.23301	1.77948	1.16557	2.76584	3.46608	1.93515	3.4575	4.74476	4.19319	4.19319	3.65353	4.74333	1.71114	6.22724	7.60488	4.37771	2.621	7.94811	3.66637
0.889445	2.31786	2.61403	1.74944	2.61403	1.20092	1.53052	2.33172	1.65797	1.94082	1.88232	1.8349	4.83031	3.23434	1.77961	1.18632	2.7828	3.54448	1.98411	3.52383	4.87259	4.04854	4.04854	3.587	4.65497	1.66629	6.24146	7.5682	4.32013	2.6815	7.9385	3.64676
0.891454	2.24575	2.61632	1.78703	2.61632	1.24973	1.46678	2.22531	1.66801	1.9467	1.87011	1.80309	4.99306	3.23243	1.70697	1.16421	2.76373	3.48771	2.04505	3.66796	5.02542	3.96643	3.96643	3.53686	4.91407	1.70245	6.26863	7.55386	4.38152	2.68945	7.90247	3.54981
0.892493	2.2995	2.68777	1.79529	2.68777	1.32823	1.50752	2.03129	1.70116	1.9506	1.87249	1.82272	4.97891	3.22971	1.65523	1.17174	2.77316	3.5699	2.15948	3.59225	5.15804	4.04982	4.04982	3.54854	4.71312	1.69598	6.2088	7.51478	4.49251	2.69268	7.79793	3.52335
0.878009	2.24224	2.69687	1.74176	2.69687	1.29533	1.4867	2.18539	1.68063	1.96125	1.88065	1.80688	5.43396	3.24116	1.6749	1.16249	2.79823	3.45376	1.98665	3.52021	5.12614	3.98431	3.98431	3.61873	4.73233	1.67288	6.2286	7.63963	4.40766	2.68609	7.80975	3.53227
0.877792	2.26258	2.75407	1.71411	2.75407	1.31835	1.44828	2.02309	1.71217	1.97351	1.83507	1.89648	4.76567	3.26768	1.65186	1.18953	2.84055	3.40267	1.94144	3.5174	5.15161	3.92287	3.92287	3.5421	4.75063	1.64602	6.35743	7.70283	4.39534	2.69332	7.67634	3.58015
0.871613	2.22451	2.81012	1.60317	2.81012	1.34507	1.46312	2.11074	1.72316	1.99466	1.78864	1.85502	5.16449	3.23753	1.67837	1.21095	2.88265	3.64782	2.02867	3.44546	5.00821	3.99774	3.99774	3.55656	4.81345	1.65649	6.25439	7.74433	4.48196	2.77116	7.65049	3.56952
0.855077	2.28576	2.86592	1.67999	2.86592	1.3955	1.42123	2.11775	1.75877	2.06288	1.78154	1.86394	5.01602	3.27676	1.70979	1.1946	2.81226	3.66874	2.03752	3.42086	5.10861	4.02666	4.02666	3.36403	4.79721	1.62342	6.12296	7.73784	4.55709	2.7686	7.637	3.60786
0.868986	2.36607	2.86184	1.63847	2.86184	1.45965	1.44907	2.1825	1.75955	2.10384	1.78633	1.87389	4.77468	3.25887	1.6372	1.14209	2.77556	3.75211	2.03002	3.51451	5.27577	3.97359	3.97359	3.48731	4.77201	1.66512	6.33101	7.74129	4.38423	2.82574	7.6223	3.57169
0.854206	2.38567	2.76172	1.61956	2.76172	1.49506	1.44081	2.35928	1.75492	2.08887	1.77788	1.77545	5.19901	3.23337	1.70987	1.16174	2.78473	3.81374	2.01907	3.48714	5.25952	3.86843	3.86843	3.40794	4.90836	1.61761	6.53896	7.61965	4.44014	2.84227	7.64532	3.56126
0.855992	2.42618	2.75655	1.67355	2.75655	1.48723	1.46557	2.46835	1.76552	2.12724	1.77213	1.83895	5.13875	3.24931	1.64618	1.13891	2.68692	3.81486	1.94096	3.4895	5.29865	3.8955	3.8955	3.41463	4.8016	1.61783	6.45036	7.62873	4.51023	2.79145	7.56195	3.58191
0.839993	2.3997	2.68437	1.67148	2.68437	1.47879	1.47888	2.38112	1.7262	2.15687	1.73378	1.90988	5.02931	3.20453	1.68157	1.1304	2.65053	3.64463	1.95524	3.59018	5.37249	4.05451	4.05451	3.47291	4.67048	1.56457	6.37949	7.57976	4.3664	2.81388	7.51317	3.56658
0.857343	2.3419	2.74156	1.62975	2.74156	1.53058	1.49641	2.44866	1.73902	2.10118	1.72744	1.81024	5.47155	3.24372	1.6716	1.11837	2.64341	3.70634	1.9471	3.57114	5.05585	4.22062	4.22062	3.42731	4.71663	1.55473	6.50187	7.58546	4.34769	2.80394	7.51672	3.52216
0.859782	2.33002	2.71162	1.65327	2.71162	1.56288	1.48163	2.50961	1.71735	2.21819	1.72909	1.82637	5.27899	3.23801	1.64766	1.12643	2.62756	3.61371	2.02247	3.58901	5.1249	4.16684	4.16684	3.53241	4.69002	1.57919	6.55849	7.52374	4.24634	2.84165	7.40187	3.54624
0.861947	2.30256	2.71033	1.69708	2.71033	1.55144	1.4712	2.4137	1.73707	2.26375	1.79671	1.83248	5.01228	3.25891	1.68212	1.12744	2.45833	3.58081	2.05484	3.32045	5.26843	3.9893	3.9893	3.6845	4.74343	1.54519	6.62647	7.45199	4.23763	2.83083	7.46791	3.58051
0.85051	2.24764	2.74582	1.6502	2.74582	1.53935	1.44428	2.31407	1.75554	2.28809	1.85275	1.85519	4.98651	3.30478	1.66869	1.13785	2.57201	3.62731	1.99882	3.35872	5.37693	3.84725	3.84725	3.55777	4.64928	1.5023	6.33667	7.4509	4.14565	2.81916	7.33021	3.58465
0.858193	2.23183	2.71932	1.69334	2.71932	1.52105	1.39509	2.4766	1.7575	2.31644	1.79188	1.82108	5.29077	3.32754	1.68781	1.12634	2.61942	3.80884	2.08871	3.50529	5.53609	3.87577	3.87577	3.70078	4.69417	1.52654	6.58388	7.38838	4.22743	2.81349	7.21827	3.59341
0.875379	2.12818	2.71204	1.7076	2.71204	1.56501	1.36284	2.35032	1.78788	2.33711	1.82234	1.74171	5.14286	3.35542	1.63225	1.11925	2.53236	3.66011	2.00021	3.334	5.54175	4.04237	4.04237	3.84306	4.66553	1.50249	6.47265	7.29115	4.27581	2.86016	7.2266	3.59473
0.876923	2.12026	2.7014	1.74392	2.7014	1.50066	1.39991	2.50632	1.86153	2.25017	1.80297	1.76251	5.04131	3.37638	1.67549	1.11671	2.59244	3.752	1.89406	3.38639	5.38661	4.03438	4.03438	3.91747	4.62985	1.48614	6.27472	7.259	4.35076	2.89424	7.14563	3.55716
0.87379	2.19213	2.72044	1.67206	2.72044	1.50966	1.40963	2.49573	1.88495	2.38051	1.79814	1.74394	4.99328	3.37613	1.68061	1.11913	2.59631	3.60918	1.92721	3.59322	5.67138	4.02829	4.02829	3.9071	4.70336	1.4984	6.31283	7.26777	4.24186	2.92588	7.07575	3.45138
0.871261	2.15568	2.67894	1.72369	2.67894	1.60911	1.42746	2.44236	1.82052	2.40017	1.78358	1.76519	5.43766	3.35262	1.65032	1.18125	2.63906	3.51688	1.8114	3.42142	5.82127	3.91365	3.91365	4.27034	4.77032	1.46121	6.37165	7.08339	4.21896	2.87413	7.0743	3.48105
0.878164	2.17814	2.63739	1.67508	2.63739	1.60886	1.39901	2.39153	1.86638	2.44138	1.77602	1.78882	5.15447	3.29027	1.63157	1.20764	2.63702	3.54977	1.93846	3.36138	5.54178	3.94223	3.94223	3.99196	4.75434	1.41272	6.4207	7.0366	4.36979	2.89749	7.01548	3.4656
0.880771	2.26848	2.68559	1.69133	2.68559	1.62892	1.42187	2.48666	1.86653	2.47553	1.78382	1.71083	5.50796	3.2571	1.70631	1.21778	2.54808	3.63185	1.94709	3.35756	5.44397	3.91972	3.91972	3.98425	4.69249	1.44213	6.61041	6.98425	4.47488	2.88887	6.9167	3.53102
0.893963	2.30898	2.70862	1.6612	2.70862	1.5465	1.41596	2.57548	1.80897	2.44472	1.74709	1.74899	5.27989	3.25086	1.68196	1.23469	2.5864	3.81005	1.93549	3.20344	5.5056	3.89946	3.89946	4.01024	4.91267	1.44209	6.38997	6.99457	4.41776	2.94539	6.89795	3.54021
0.888551	2.36011	2.75517	1.67383	2.75517	1.50662	1.41941	2.77478	1.81866	2.47573	1.77323	1.74799	5.59424	3.28101	1.69469	1.22813	2.61711	3.77632	2.00918	3.27743	5.74118	3.98886	3.98886	4.16844	4.73307	1.45411	6.55141	6.82041	4.41576	2.91398	6.8626	3.51452
0.883622	2.44385	2.7469	1.70033	2.7469	1.53212	1.36508	2.51099	1.75984	2.41989	1.79723	1.7864	5.40369	3.30156	1.69204	1.2493	2.60667	3.84307	2.05004	3.29941	5.76992	3.94555	3.94555	3.99527	4.68101	1.43369	6.3231	6.78638	4.47145	2.89476	6.80431	3.55246
0.886401	2.39703	2.74754	1.68153	2.74754	1.53184	1.38516	2.47319	1.71613	2.49202	1.82284	1.79249	5.1901	3.27887	1.67447	1.22474	2.57746	3.99464	2.01271	3.3801	5.61943	3.87167	3.87167	3.8953	4.62476	1.4635	6.39626	6.77313	4.40304	2.84828	6.79787	3.50285
0.876337	2.35616	2.80189	1.62055	2.80189	1.5	1.38388	2.55947	1.73419	2.44586	1.76417	1.80654	5.41632	3.28862	1.59582	1.25119	2.52469	3.95305	1.95897	3.48142	5.34601	3.49375	3.49375	3.86588	4.6194	1.43095	6.30405	6.84158	4.34542	2.86756	6.78888	3.50811
0.879736	2.37195	2.82432	1.63655	2.82432	1.51933	1.42044	2.47419	1.81069	2.42171	1.76385	1.83792	5.26094	3.28437	1.66454	1.28261	2.49906	4.01138	2.01477	3.49565	5.20722	3.32599	3.32599	3.86967	4.52139	1.40086	6.13141	7.05002	4.29868	2.80673	6.72909	3.53733
0.873334	2.33741	2.88539	1.71955	2.88539	1.61459	1.47071	2.45047	1.83958	2.45277	1.78583	1.86006	5.31409	3.32482	1.65292	1.27093	2.5399	3.89823	2.11318	3.57372	5.10042	3.43236	3.43236	3.8757	4.79377	1.43414	6.22759	7.01036	4.2194	2.79858	6.72156	3.526
0.895258	2.31868	2.89096	1.81252	2.89096	1.60792	1.49035	2.53014	1.84593	2.46712	1.81926	1.83339	5.22063	3.29168	1.69448	1.3176	2.53749	3.92768	1.93637	3.40484	5.22679	3.32422	3.32422	3.95454	4.5981	1.4688	6.25806	7.02254	4.09459	2.80572	6.67685	3.49685
0.890583	2.36824	2.93226	1.77439	2.93226	1.68823	1.58565	2.52249	1.75649	2.43009	1.83675	1.79375	5.13903	3.31787	1.5589	1.32503	2.48582	3.71094	1.8086	3.3783	4.94278	3.43622	3.43622	3.9474	4.69439	1.50529	6.21741	6.98368	4.13711	2.78695	6.72401	3.48093
0.895282	2.39336	2.98057	1.77217	2.98057	1.71322	1.62017	2.60116	1.71367	2.33289	1.83971	1.90169	5.17211	3.35411	1.59674	1.3638	2.45531	3.85373	1.89214	3.45303	4.65276	3.47783	3.47783	3.99902	4.82688	1.52202	6.22434	6.9974	4.13719	2.794	6.66787	3.48894
0.904558	2.42973	2.94449	1.80655	2.94449	1.67134	1.65308	2.60297	1.65535	2.28228	1.83461	1.80484	5.47602	3.33105	1.6055	1.41678	2.48008	3.92442	1.97313	3.43768	4.49563	3.45358	3.45358	4.11119	4.93382	1.50972	6.13541	7.11398	4.14448	2.7497	6.67756	3.46664
0.904501	2.47442	2.9428	1.75583	2.9428	1.57833	1.62996	2.30814	1.67995	2.29323	1.88752	1.82016	5.32445	3.32654	1.64502	1.42738	2.58134	4.02321	2.11077	3.46786	4.4999	3.36538	3.36538	4.11043	4.80529	1.51664	6.0971	7.14532	4.09799	2.70906	6.70714	3.53227
0.921171	2.57374	2.93264	1.73926	2.93264	1.58267	1.61647	2.55972	1.67136	2.24629	1.89122	1.80891	5.22863	3.3659	1.58747	1.33474	2.59614	3.91871	2.02848	3.40935	4.23757	3.40983	3.40983	3.95536	4.71401	1.48887	6.128	7.35458	3.98821	2.75058	6.79429	3.5384
0.906759	2.64072	2.91609	1.8444	2.91609	1.60666	1.72011	2.37322	1.7059	2.19334	1.93611	1.76512	5.36299	3.39113	1.62828	1.33668	2.54185	3.96024	2.08897	3.30154	4.11649	3.46867	3.46867	4.0883	4.67423	1.52511	6.0689	7.38522	3.88181	2.69349	6.88194	3.60257
0.890821	2.65183	2.91238	1.83117	2.91238	1.64969	1.73006	2.59794	1.67631	2.22654	2.04802	1.76827	5.28929	3.37019	1.6427	1.30671	2.60565	4.01874	2.11036	3.28561	3.89227	3.5102	3.5102	3.97558	4.60716	1.50435	5.94841	7.37681	3.83401	2.70669	6.8777	3.67659
0.90063	2.69808	2.8918	1.81402	2.8918	1.67995	1.75218	2.56562	1.64905	2.21671	1.99796	1.78267	5.18802	3.38517	1.5998	1.29692	2.6477	3.85356	2.15767	3.28036	4.08987	3.49188	3.49188	3.99156	4.70709	1.52814	5.93678	7.47448	3.80789	2.67922	7.03254	3.68831
0.899384	2.66969	2.90284	1.83199	2.90284	1.70784	1.71397	2.60153	1.62926	2.28625	1.99264	1.73811	5.16919	3.35713	1.65336	1.29144	2.6199	4.06278	2.17307	3.19133	4.01217	3.51872	3.51872	3.75038	4.86871	1.54359	5.86271	7.45949	3.73685	2.65888	7.05349	3.70916
0.912633	2.75412	2.87313	1.83082	2.87313	1.65013	1.70918	2.54761	1.62905	2.2814	1.97463	1.78455	5.41679	3.34875	1.64624	1.35813	2.73939	4.15792	2.21836	3.19886	4.26163	3.52751	3.52751	3.80933	4.89427	1.51785	5.91295	7.31873	3.69624	2.70921	6.97853	3.7228
0.89745	2.79881	2.84853	1.84978	2.84853	1.63436	1.70111	2.57334	1.64783	2.25528	1.99157	1.82228	5.22657	3.3738	1.63645	1.29262	2.73184	4.06848	2.31794	3.02539	4.03466	3.43596	3.43596	3.71043	4.87428	1.47156	5.80604	7.42631	3.59728	2.6784	7.11609	3.7338
0.869583	2.82345	2.81561	1.75966	2.81561	1.69199	1.72547	2.50564	1.60764	2.26906	1.97932	1.8102	5.54014	3.38777	1.594	1.28958	2.80567	3.95999	2.30683	3.11164	4.10051	3.47769	3.47769	3.78441	4.75554	1.51146	5.99135	7.31066	3.61695	2.66147	7.11541	3.73666
0.870034	3.00214	2.78849	1.77481	2.78849	1.63904	1.74899	2.48938	1.63491	2.34652	1.9726	1.76877	5.50804	3.37429	1.61212	1.27888	2.88239	4.03212	2.21839	3.23861	4.16588	3.56923	3.56923	3.81826	4.74511	1.48757	5.83486	7.42494	3.6398	2.67045	7.20072	3.72585
0.863933	3.14297	2.72751	1.68691	2.72751	1.68989	1.72615	2.46537	1.63821	2.31763	1.96966	1.73072	5.16263	3.41677	1.60721	1.22548	2.88355	3.96841	2.3697	3.07446	4.14994	3.52259	3.52259	3.79505	4.96457	1.55616	5.80033	7.46253	3.58551	2.66388	7.32197	3.65672
0.870925	3.28885	2.72747	1.7099	2.72747	1.58714	1.67976	2.2462	1.5723	2.36041	2.00488	1.74017	5.2373	3.38503	1.62403	1.20331	2.90269	4.03153	2.30964	3.23469	4.21707	3.41634	3.41634	3.90585	4.80481	1.52624	5.70654	7.52891	3.62124	2.66964	7.38619	3.62203
0.850526	3.36899	2.80052	1.67127	2.80052	1.55887	1.6287	2.32633	1.60238	2.32894	2.04681	1.71588	5.83901	3.41102	1.63344	1.18768	2.91791	3.95091	2.31716	3.31339	4.06957	3.28984	3.28984	4.02567	4.91253	1.53694	5.69408	7.66277	3.51424	2.64313	7.37889	3.65818
0.856285	3.52721	2.74727	1.67141	2.74727	1.59361	1.52989	2.26681	1.6182	2.39123	2.05457	1.6712	5.24208	3.44382	1.69959	1.17859	3.04128	3.99364	2.24955	3.29964	4.10124	3.26573	3.26573	4.03588	4.76162	1.55286	5.67049	7.76975	3.47788	2.63966	7.43615	3.68077
0.866308	3.48458	2.77086	1.64078	2.77086	1.6457	1.57187	2.15558	1.60908	2.34535	2.06304	1.74312	5.26575	3.42499	1.66605	1.15414	2.89121	3.77193	2.24521	3.21778	4.15232	3.24001	3.24001	3.91608	4.76807	1.56272	5.71308	7.72107	3.4055	2.7085	7.40653	3.59868
0.889398	3.49426	2.71212	1.6345	2.71212	1.67253	1.60737	2.24749	1.64203	2.34778	2.1149	1.70953	5.14514	3.38791	1.68234	1.13747	2.8715	3.74989	2.30709	3.21214	4.21688	3.35662	3.35662	3.92784	4.78458	1.5321	5.54038	7.70614	3.47666	2.70461	7.41791	3.61212
0.87123	3.58418	2.68846	1.66954	2.68846	1.7288	1.61815	2.15204	1.63125	2.34967	2.11962	1.77771	5.29762	3.37176	1.66216	1.15232	2.92214	3.63828	2.4336	3.21801	4.20814	3.47565	3.47565	3.97324	4.8934	1.52272	5.46298	7.6816	3.5226	2.70321	7.4955	3.56196
0.887217	3.51424	2.77602	1.65894	2.77602	1.66954	1.60318	2.2188	1.68719	2.32363	2.10918	1.7941	4.9955	3.35879	1.70145	1.16993	2.83792	3.52048	2.30693	3.20065	4.32816	3.36754	3.36754	3.91019	4.87663	1.55404	5.5911	7.64265	3.64079	2.64851	7.54374	3.63299
0.888416	3.42181	2.85182	1.67768	2.85182	1.69713	1.68091	2.16972	1.63025	2.24001	2.15346	1.76394	5.00758	3.30941	1.72999	1.20005	2.90222	3.69308	2.4135	3.25841	4.2948	3.3842	3.3842	3.85515	4.6743	1.57667	5.64295	7.48404	3.64755	2.61727	7.65834	3.58036
0.88305	3.37537	2.80486	1.62143	2.80486	1.68757	1.60679	2.16183	1.62779	2.2883	2.15974	1.75376	4.98027	3.32097	1.68956	1.19884	2.87205	3.7668	2.33058	3.16519	4.27279	3.52164	3.52164	3.778	4.87113	1.5434	5.66877	7.34763	3.69437	2.63297	7.61395	3.5299
0.893382	3.32172	2.78855	1.65949	2.78855	1.65198	1.57757	2.15845	1.65892	2.36452	2.12283	1.73333	5.33793	3.32151	1.67355	1.19663	2.88884	3.85264	2.3406	3.18355	4.3239	3.51679	3.51679	3.98017	4.62516	1.56543	5.52273	7.40564	3.79345	2.58947	7.71203	3.52597
0.901709	3.24396	2.74505	1.66805	2.74505	1.63663	1.63808	2.15023	1.67582	2.36142	2.02188	1.73975	5.22023	3.38085	1.65407	1.21244	2.83215	3.88985	2.52653	3.18376	4.26235	3.59575	3.59575	4.08787	4.91442	1.53862	5.63993	7.39979	3.89632	2.55167	7.70902	3.4493
0.895363	3.27766	2.76007	1.71462	2.76007	1.5556	1.66472	2.29052	1.64556	2.39726	1.97786	1.74428	4.92365	3.39682	1.63456	1.20863	2.908	3.81952	2.34658	3.26333	4.12168	3.52686	3.52686	4.13375	4.93701	1.50993	5.62307	7.46019	3.90028	2.53955	7.76639	3.39872
0.909224	3.22784	2.74263	1.67865	2.74263	1.56334	1.59913	2.23713	1.66011	2.40011	1.84877	1.78471	4.91827	3.42223	1.60953	1.1895	2.89222	3.85522	2.34388	3.24489	4.08665	3.49832	3.48922	4.18761	4.82806	1.57755	5.64301	7.4806	4.06016	2.56842	7.75578	3.39046
