# Supplementary material for: Extended-Synaptotagmin-1 and -2 control T cell signaling and function
Source: EMBO Rep. 2023 Dec 19;25(1):286–303. doi: 10.1038/s44319-023-00011-7 (PMC10897422; doi:10.1038/s44319-023-00011-7)
Supplement: Supplementary file 9 — Source Data Fig. 6 [file 44319_2023_11_MOESM9_ESM.zip]

Archive with 8 entries (7 files):
- FIG 6/
- __MACOSX/._FIG 6
- FIG 6/FIgure 6. E-Syt proteins modulate signaling and functionality of T cells via plasma membrane DAG levels.ai
- __MACOSX/FIG 6/._FIgure 6. E-Syt proteins modulate signaling and functionality of T cells via plasma membrane DAG levels.ai
- FIG 6/._FIgure 6. E-Syt proteins modulate signaling and functionality of T cells via plasma membrane DAG levels.ai
- FIG 6/FIgure 6. E-Syt proteins modulate signaling and functionality of T cells via plasma membrane DAG levels.tif
- __MACOSX/FIG 6/._FIgure 6. E-Syt proteins modulate signaling and functionality of T cells via plasma membrane DAG levels.tif
- FIG 6/._FIgure 6. E-Syt proteins modulate signaling and functionality of T cells via plasma membrane DAG levels.tif
