# Supplementary material for: Extended-Synaptotagmin-1 and -2 control T cell signaling and function
Source: EMBO Rep. 2023 Dec 19;25(1):286–303. doi: 10.1038/s44319-023-00011-7 (PMC10897422; doi:10.1038/s44319-023-00011-7)
Supplement: Supplementary file 10 — Source Data EV Figs. 1-5 [file 44319_2023_11_MOESM10_ESM.zip]

Archive with 67 entries (49 files):
- Source Data - External View Figures /
- Source Data - External View Figures /.DS_Store
- __MACOSX/Source Data - External View Figures /._.DS_Store
- Source Data - External View Figures /Fig EV1/
- __MACOSX/Source Data - External View Figures /._Fig EV1
- Source Data - External View Figures /Fig EV2 /
- __MACOSX/Source Data - External View Figures /._Fig EV2 
- Source Data - External View Figures /Fig EV5/
- __MACOSX/Source Data - External View Figures /._Fig EV5
- Source Data - External View Figures /Fig EV3/
- __MACOSX/Source Data - External View Figures /._Fig EV3
- Source Data - External View Figures /Fig EV4/
- __MACOSX/Source Data - External View Figures /._Fig EV4
- Source Data - External View Figures /Fig EV1/.DS_Store
- __MACOSX/Source Data - External View Figures /Fig EV1/._.DS_Store
- Source Data - External View Figures /Fig EV1/Figure EV 1A/
- Source Data - External View Figures /Fig EV1/Figure EV 1B/
- Source Data - External View Figures /Fig EV1/Figure EV 1C/
- Source Data - External View Figures /Fig EV2 /.DS_Store
- __MACOSX/Source Data - External View Figures /Fig EV2 /._.DS_Store
- Source Data - External View Figures /Fig EV2 /Figure EV 2A/
- Source Data - External View Figures /Fig EV2 /Figure EV 2C/
- Source Data - External View Figures /Fig EV2 /Figure EV 2D/
- Source Data - External View Figures /Fig EV2 /Figure EV 2B/
- Source Data - External View Figures /Fig EV5/Figure EV5.xlsx
- __MACOSX/Source Data - External View Figures /Fig EV5/._Figure EV5.xlsx
- Source Data - External View Figures /Fig EV3/Figure EV 3B/
- Source Data - External View Figures /Fig EV3/.DS_Store
- __MACOSX/Source Data - External View Figures /Fig EV3/._.DS_Store
- Source Data - External View Figures /Fig EV3/Figure EV 3C/
- Source Data - External View Figures /Fig EV3/Figure EV 3A/
- Source Data - External View Figures /Fig EV4/.DS_Store
- __MACOSX/Source Data - External View Figures /Fig EV4/._.DS_Store
- Source Data - External View Figures /Fig EV4/Figure EV 4B/
- Source Data - External View Figures /Fig EV4/Figure EV 4A/
- Source Data - External View Figures /Fig EV1/Figure EV 1A/Figure EV1A.xlsx
- __MACOSX/Source Data - External View Figures /Fig EV1/Figure EV 1A/._Figure EV1A.xlsx
- Source Data - External View Figures /Fig EV1/Figure EV 1B/Figure EV1B.xlsx
- __MACOSX/Source Data - External View Figures /Fig EV1/Figure EV 1B/._Figure EV1B.xlsx
- Source Data - External View Figures /Fig EV1/Figure EV 1C/Figure EV1C.xlsx
- __MACOSX/Source Data - External View Figures /Fig EV1/Figure EV 1C/._Figure EV1C.xlsx
- Source Data - External View Figures /Fig EV2 /Figure EV 2A/2022-12-16-WT-Jurkat-GFP-DAG-mCheery-ESYT1-Cy5-EEA1-Resting004_decon.tif
- __MACOSX/Source Data - External View Figures /Fig EV2 /Figure EV 2A/._2022-12-16-WT-Jurkat-GFP-DAG-mCheery-ESYT1-Cy5-EEA1-Resting004_decon.tif
- Source Data - External View Figures /Fig EV2 /Figure EV 2C/2023-01-23-WT-Jurkat-GFP-DAG-mCherryESyt1-CY5-EEA1-Act019_decon.tif
- __MACOSX/Source Data - External View Figures /Fig EV2 /Figure EV 2C/._2023-01-23-WT-Jurkat-GFP-DAG-mCherryESyt1-CY5-EEA1-Act019_decon.tif
- Source Data - External View Figures /Fig EV2 /Figure EV 2D/Fig EV2D.xlsx
- __MACOSX/Source Data - External View Figures /Fig EV2 /Figure EV 2D/._Fig EV2D.xlsx
- Source Data - External View Figures /Fig EV2 /Figure EV 2B/Fig EV2B.xlsx
- __MACOSX/Source Data - External View Figures /Fig EV2 /Figure EV 2B/._Fig EV2B.xlsx
- Source Data - External View Figures /Fig EV3/Figure EV 3B/Figure EV 3B. .xlsx
- __MACOSX/Source Data - External View Figures /Fig EV3/Figure EV 3B/._Figure EV 3B. .xlsx
- Source Data - External View Figures /Fig EV3/Figure EV 3C/Figure EV 3C. .xlsx
- __MACOSX/Source Data - External View Figures /Fig EV3/Figure EV 3C/._Figure EV 3C. .xlsx
- Source Data - External View Figures /Fig EV3/Figure EV 3A/.DS_Store
- __MACOSX/Source Data - External View Figures /Fig EV3/Figure EV 3A/._.DS_Store
- Source Data - External View Figures /Fig EV3/Figure EV 3A/2023-08-05-WT-Jrukat-Cy3-ZAP70-Cy5-pZAP70-Resting012_decon.tif
- __MACOSX/Source Data - External View Figures /Fig EV3/Figure EV 3A/._2023-08-05-WT-Jrukat-Cy3-ZAP70-Cy5-pZAP70-Resting012_decon.tif
- Source Data - External View Figures /Fig EV3/Figure EV 3A/2023-07-13-ESyt2KO-Jurkat-GFP-DAG-Cy3-pZAP70-Cy5-ZAP70-Activated012_decon.tif
- __MACOSX/Source Data - External View Figures /Fig EV3/Figure EV 3A/._2023-07-13-ESyt2KO-Jurkat-GFP-DAG-Cy3-pZAP70-Cy5-ZAP70-Activated012_decon.tif
- Source Data - External View Figures /Fig EV3/Figure EV 3A/2023-08-05-WT-Jrukat-Cy3-ZAP70-Cy5-pZAP70-Activated004_decon.tif
- __MACOSX/Source Data - External View Figures /Fig EV3/Figure EV 3A/._2023-08-05-WT-Jrukat-Cy3-ZAP70-Cy5-pZAP70-Activated004_decon.tif
- Source Data - External View Figures /Fig EV3/Figure EV 3A/2023-07-07-ESyt2KO-Jurkat-GFP-DAG-Cy3-pZAP70-Cy5-ZAP70-Resting017_decon.tif
- __MACOSX/Source Data - External View Figures /Fig EV3/Figure EV 3A/._2023-07-07-ESyt2KO-Jurkat-GFP-DAG-Cy3-pZAP70-Cy5-ZAP70-Resting017_decon.tif
- Source Data - External View Figures /Fig EV4/Figure EV 4B/Figure EV 4B.xlsx
- __MACOSX/Source Data - External View Figures /Fig EV4/Figure EV 4B/._Figure EV 4B.xlsx
- Source Data - External View Figures /Fig EV4/Figure EV 4A/Figure EV 4A.xlsx
- __MACOSX/Source Data - External View Figures /Fig EV4/Figure EV 4A/._Figure EV 4A.xlsx
