# Supplementary material for: Extended-Synaptotagmin-1 and -2 control T cell signaling and function
Source: EMBO Rep. 2023 Dec 19;25(1):286–303. doi: 10.1038/s44319-023-00011-7 (PMC10897422; doi:10.1038/s44319-023-00011-7)
Supplement: Supplementary file 10 — Source Data EV Figs. 1-5 [file 44319_2023_11_MOESM10_ESM.zip › Source Data - External View Figures /Fig EV5/Figure EV5.xlsx]

## Sheet: Sheet1
Figure EV5. ICS for detection of %IL-2 expression in E-Syt KO Jurkat cells treated with either PLCg inihbitor, DGK inhibitor, or left untreated. Samples were analysed in resting state or activated as indicated.
WT resting				WT activated				WT DGK inh resting				WT DGK inh activated				WT PLC inh resting				WT PLC inh activated				ESyt1 KO resting				E-Syt1 KO activated				E-Syt1 KO DGK inh resting				E-Syt1 KO DGK inh activated				E-Syt1 KO PLC inh resting				E-Syt1 KO PLC inh activated				E-Syt2 KO resting
0.59	0.58	0.34	0.41	5.24	4.62	3.96	1.19	0.13	3.45	0.13	1.25	2.28	2.61	2.28	1.85	0.22	0.58	0.19	1.01	0.71	0.66	0.91	3.47	2.69	4.08	1.47	0.58	7.1	5.71	1.47	0.58	0.66	4.72	0.66	1.06	5.35	4.5	5.25	2.41	0	2.36	0.17	0.68	0.92	5.18	0.11	0.7	12.3	7.08
[truncated: 46 more columns]
