# Supplementary material for: Extended-Synaptotagmin-1 and -2 control T cell signaling and function
Source: EMBO Rep. 2023 Dec 19;25(1):286–303. doi: 10.1038/s44319-023-00011-7 (PMC10897422; doi:10.1038/s44319-023-00011-7)
Supplement: Supplementary file 10 — Source Data EV Figs. 1-5 [file 44319_2023_11_MOESM10_ESM.zip › Source Data - External View Figures /Fig EV1/Figure EV 1A/Figure EV1A.xlsx]

## Sheet: Sheet1
Fig EV1A- phospho ZAP70 signaling analysis of CD4+ T cells knodown with siRNA via flow cytometry
Time (mins)	NT siRNA CD4+					E-Syt1 siRNA CD4+					E-Syt2 siRNA CD4+					E-Syt1&2 siRNA CD4+
0	0	0	0	0	0	0	0	0	0	0	0	0	0	0	0	0	0	0	0	0
1	0.178616	0.102327	0.14595	0.160169	0.0716628	0.0408243	0.321207	0.384262	0.415648	0.386886	0.196804	0.289301	0.308649	0.372561	0.39638	0.185197	0.397574	0.397896	0.383491	0.340031
5	0.118115	0.178777	0.22467	0.116756	0.110812	0.0816467	0.319924	0.383428	0.405103	0.368236	0.125256	0.291429	0.300902	0.369187	0.38681	0.178105	0.394801	0.395286	0.399763	0.359436
10	0.107455	0.2224	0.21617	0.0503115	0.0425121	0.0816467	0.319924	0.383428	0.405103	0.368236	0.125853	0.286966	0.306023	0.392814	0.425772	0.178655	0.392828	0.40241	0.403654	0.353814
30	0.190621	0.222649	0.272265	0.0962152	0.0966272	0.0971332	0.316232	0.378718	0.401939	0.414366	0.175354	0.286771	0.307526	0.383807	0.411622	0.175344	0.391837	0.393148	0.381229	0.336132
60	0.269981	0.261398	0.26971	0.149721	0.0870567	0.134777	0.320658	0.383595	0.387179	0.400668	0.267923	0.289301	0.303187	0.40584	0.427133	0.307475	0.399355	0.397896	0.398871	0.376096
120	0.173764	0.242991	0.302652	0.110812	0.0699202	0.222932	0.317899	0.379564	0.430274	0.403927	0.162692	0.306709	0.309209	0.40584	0.428149	0.206785	0.4	0.392322	0.395099	0.365339
