# Supplementary material for: Extended-Synaptotagmin-1 and -2 control T cell signaling and function
Source: EMBO Rep. 2023 Dec 19;25(1):286–303. doi: 10.1038/s44319-023-00011-7 (PMC10897422; doi:10.1038/s44319-023-00011-7)
Supplement: Supplementary file 10 — Source Data EV Figs. 1-5 [file 44319_2023_11_MOESM10_ESM.zip › Source Data - External View Figures /Fig EV2 /Figure EV 2B/Fig EV2B.xlsx]

## Sheet: Sheet1
Fig EV2B. Pearson correlation coefficient values of DAG, EEA1, E-Syt1, and E-Syt2 of resting state WT jurkat cells trasnfected with GFP-DAG, mCherry-ESyt1/ or / mCherry-ESyt2, and stained for EEA1 marker.
	DAG and EEA1	DAG and E-Syt1	DAG and E-Syt2
	0.461	0.585	0.58
	0.456	0.777	0.663
	0.487	0.686	0.533
	0.275	0.794	0.606
	0.417	0.719	0.584
	0.329	0.715	0.628
	0.19	0.83	0.876
	0.492	0.811	0.454
	0.165	0.793	0.674
	0.371	0.758	0.869
	0.256	0.773	0.614
	0.504	0.785	0.825
	0.264	0.795	0.684
	0.391	0.778	0.522
	0.257	0.844	0.599
	0.341	0.899	0.711
	0.537	0.883	0.697
	0.259	0.827	0.548
	0.588	0.899	0.637
	0.698	0.917	0.512
	0.728	0.895	0.753
	0.728	0.808	0.6
	0.427	0.803	0.653
	0.396	0.911	0.775
	0.416	0.817	0.883
	0.289	0.827	0.636
			0.813
			0.886
