# Supplementary material for: Extended-Synaptotagmin-1 and -2 control T cell signaling and function
Source: EMBO Rep. 2023 Dec 19;25(1):286–303. doi: 10.1038/s44319-023-00011-7 (PMC10897422; doi:10.1038/s44319-023-00011-7)
Supplement: Supplementary file 10 — Source Data EV Figs. 1-5 [file 44319_2023_11_MOESM10_ESM.zip › Source Data - External View Figures /Fig EV3/Figure EV 3C/Figure EV 3C. .xlsx]

## Sheet: Sheet1
Figure EV 3C. Integrated density values of pZAP70 from resting state Jurkat cell lines transfected with GFP-DAG and stained for ZAP70 and pZAP70
	WT	E-Syt1 KO	E-Syt2 KO	E-Syt1&2 DKO
	1.52259	1.78863	1.72885	1.75114
	1.7821	5.7286	3.42701	1.01404
	1.78796	1.25193	1.31266	1.91522
	1.05728	3.05415	1.20046	1.88354
	1.17397	2.69924	1.69635	2.7257
	1.37971	1.61905	1.9831	3.01299
	1.09882	2.20476	0.929086	4.18313
	1.50891	4.27306	2.03983	0.21861
	1.38088	2.77143	3.11543	1.33033
	1.92869	1.34122	0.643818	1.94946
	1.24721	2.44834	2.27543	4.16524
	2.18413	1.63598	1.43251	1.85178
	1.47822	2.07456	3.09755	3.24189
	1.4347	2.70773	2.645	3.55538
	1.81334	2.21789	2.39824	1.49238
	1.03577	2.05998	2.65072	4.82775
	0.904841	2.36269	1.84239	1.26143
	1.79777	1.66492	2.01045	2.66315
	1.25634	2.93273	2.99185	1.98733
	1.3798	1.99813	2.76259	1.81694
	1.54254	1.98998	2.31537	1.8344
	1.67115	1.82271	1.93145	1.26938
	1.26261	2.08704	4.9739	2.52269
	1.85465	2.44498	1.84469	2.21908
	1.29354	2.54861	1.61137	1.928
	2.00536	1.59854	2.49672	0.306624
	1.4838	1.66898	1.63646	2.402
	1.74453	2.25556	1.21304	2.70998
	1.92484	0.94991	1.47098	1.66542
	0.922146	0.94991		1.82631
	1.38668	1.35503
