# Supplementary material for: Extended-Synaptotagmin-1 and -2 control T cell signaling and function
Source: EMBO Rep. 2023 Dec 19;25(1):286–303. doi: 10.1038/s44319-023-00011-7 (PMC10897422; doi:10.1038/s44319-023-00011-7)
Supplement: Supplementary file 10 — Source Data EV Figs. 1-5 [file 44319_2023_11_MOESM10_ESM.zip › Source Data - External View Figures /Fig EV4/Figure EV 4A/Figure EV 4A.xlsx]

## Sheet: Sheet1
Figure EV 4A. TIRF data analysis of E-Syt KO Jurkat cell lines treated with PLCg inhibitor, DGK inhibitor, or left untreated in resting conditions. Measured integrated density values of DAG signal during the span of 5 minute movies for each cell. 8 movies per condition were analyzed.
Time points	WT	WT	WT	WT	WT	WT	WT	WT	E-Syt1 KO	E-Syt1 KO	E-Syt1 KO	E-Syt1 KO	E-Syt1 KO	E-Syt1 KO	E-Syt1 KO	E-Syt1 KO	E-Syt2 KO	E-Syt2 KO	E-Syt2 KO	E-Syt2 KO	E-Syt2 KO	E-Syt2 KO	E-Syt2 KO	E-Syt2 KO	E-Syt1&2 DKO	E-Syt1&2 DKO	E-Syt1&2 DKO	E-Syt1&2 DKO	E-Syt1&2 DKO	E-Syt1&2 DKO	E-Syt1&2 DKO	E-Syt1&2 DKO	WT + DGK inh.	WT + DGK inh.	WT + DGK inh.	WT + DGK inh.	WT + DGK inh.	WT + DGK inh.	WT + DGK inh.	WT + DGK inh.	WT + PLC inh	WT + PLC inh	WT + PLC inh	WT + PLC inh	WT + PLC inh	WT + PLC inh	WT + PLC inh	WT + PLC inh	E-Syt2 KO + DGK inh
	1.65894	1.62149	2.88002	2.39823	1.78664	1.36546	1.39298	0.763468	2.54325	1.40431	2.41226	1.97357	2.7544	2.20138	4.78513	4.73879	4.59544	10.8917	3.52319	4.0668	7.32573	3.54861	7.09411	2.6602	3.98316	3.16082	4.47586	4.62775	2.48173	2.79708	3.42334	2.59513	2.19999	3.07466	1.3916	1.84729	2.02258	1.4127	3.55242	2.06972	0.744882	1.79589	1.18902	1.67724	1.85211	1.79388	1.29776	1.11028	1.79876
	1.6335	1.61088	2.83353	2.40947	1.7556	1.34643	1.40146	0.783003	2.52116	1.32246	2.56571	2.07121	2.86678	2.24572	4.78636	4.98712	4.38196	10.8136	3.67433	4.23569	7.54822	3.85157	7.62244	2.6975	4.23529	3.15012	4.62843	4.54529	2.71182	2.7451	3.58048	2.63696	2.18552	3.13944	1.37127	1.82127	1.98257	1.41509	3.54332	2.10915	0.72826	1.77373	1.14253	1.6249	1.86085	1.69906	1.30814	1.11065	1.79334
	1.6082	1.63032	2.89831	2.42494	1.71631	1.32118	1.39651	0.798221	2.46348	1.39835	2.51511	2.14413	2.84518	2.21571	5.06891	4.71796	4.32966	11.0415	3.58375	4.04936	7.44687	3.8783	7.39416	2.66677	4.17876	3.02601	4.64558	4.44404	2.65685	2.81768	3.53939	2.67422	2.19629	3.21298	1.35267	1.82502	1.97905	1.40574	3.55207	2.15066	0.752154	1.73969	1.13845	1.64656	1.78726	1.68747	1.32068	1.09652	1.74745
	1.56376	1.73783	2.90578	2.46863	1.6853	1.367	1.42938	0.845428	2.48015	1.39293	2.55612	2.02471	2.80801	2.17949	4.69153	4.99409	4.41079	10.6886	3.47542	4.01024	7.20497	3.94596	7.29042	2.58511	4.05975	2.96957	4.61987	4.51192	2.6924	2.99465	3.69588	2.76176	2.18639	3.20301	1.35792	1.80281	2.10891	1.36139	3.57493	2.17341	0.736664	1.73484	1.13231	1.66981	1.85166	1.65575	1.31158	1.09976	1.73813
	1.56377	1.67285	2.79466	2.46246	1.70456	1.36728	1.39907	0.812447	2.52211	1.3692	2.58777	1.88107	2.87638	2.22483	4.83883	5.11702	4.48266	10.8681	3.58256	4.0585	7.56029	4.242	7.95098	2.86243	3.91936	3.08937	4.76666	4.59326	2.73077	2.8782	3.48617	2.8461	2.1787	3.26191	1.3485	1.79967	2.20924	1.41085	3.57713	2.14221	0.73639	1.78033	1.17228	1.60017	1.77988	1.78933	1.3209	1.103	1.73602
	1.55988	1.70084	2.72595	2.46928	1.7145	1.41956	1.39338	0.839519	2.50471	1.4423	2.52487	1.88012	2.95959	2.2028	4.94874	5.10999	4.66044	10.644	3.57554	4.01389	7.72287	4.22378	7.62481	2.69474	3.87836	3.12963	4.84287	4.42346	2.8429	3.00711	3.53112	2.97681	2.18259	3.24893	1.34236	1.82956	2.21107	1.4237	3.52843	2.10688	0.742176	1.78253	1.1157	1.55193	1.82765	1.89481	1.29167	1.12003	1.80308
	1.56421	1.70039	2.55792	2.45379	1.67171	1.44883	1.4466	0.806573	2.57782	1.39739	2.44687	1.99451	2.86086	2.28562	5.00638	5.43783	4.45315	10.6356	3.67967	3.95138	7.79246	4.2761	7.87729	2.67278	3.76519	3.10014	4.87533	4.4116	2.86437	2.97588	3.49327	2.87808	2.2022	3.25505	1.43108	1.8289	2.07663	1.38972	3.50187	2.09991	0.770362	1.70999	1.12924	1.60365	1.7231	1.91019	1.31717	1.10762	1.71488
	1.65411	1.66839	2.57027	2.47359	1.66863	1.44384	1.46226	0.885418	2.51632	1.42248	2.44543	1.86885	2.86835	2.27513	4.90912	5.55677	4.42808	10.5667	3.84555	3.96442	8.20434	4.3106	8.47998	2.54424	4.01532	3.19638	4.63037	4.41162	2.91773	3.05038	3.68503	2.89145	2.19671	3.2192	1.48978	1.80811	2.11485	1.33473	3.4742	2.14545	0.727945	1.76346	1.15118	1.64574	1.68547	1.85764	1.30934	1.12248	1.75618
	1.68193	1.75232	2.51632	2.40884	1.68708	1.44981	1.3786	0.924239	2.59196	1.40239	2.37129	1.91491	2.84083	2.30498	5.03479	5.57028	4.64413	11.0474	3.73153	3.95267	8.16375	4.3325	8.6892	2.64375	4.19731	3.11435	4.6949	4.27917	2.97789	3.09101	3.51926	2.90635	2.17083	3.28331	1.49514	1.82112	2.04021	1.28684	3.4269	2.12919	0.725226	1.80634	1.19152	1.7334	1.76805	1.91138	1.32772	1.11458	1.72911
	1.715	1.79672	2.37377	2.35667	1.75604	1.46601	1.35627	0.903942	2.48721	1.42075	2.4538	1.91343	2.79575	2.24657	5.072	5.13473	4.53255	11.1817	3.66599	3.94427	8.22	4.44404	9.24367	2.85017	4.30838	3.05306	4.64801	4.49865	2.90624	3.29014	3.66615	2.96439	2.18464	3.33261	1.39673	1.83276	2.03402	1.263	3.43606	2.15575	0.752423	1.77553	1.16444	1.69951	1.68917	1.9482	1.32841	1.0976	1.73569
	1.6984	1.71146	2.36235	2.38487	1.71962	1.46804	1.39125	0.901213	2.56384	1.525	2.68311	1.7715	2.96623	2.14309	5.16607	4.85869	4.7563	11.9281	3.96577	3.8826	8.32967	4.13378	9.47962	2.67775	4.20066	2.98197	4.7669	4.32736	3.27722	3.36306	3.52588	3.08575	2.1637	3.26205	1.45716	1.80824	1.94185	1.26722	3.4454	2.11059	0.721938	1.76184	1.24962	1.66245	1.7891	1.88597	1.31852	1.11189	1.74983
	1.6463	1.64163	2.32847	2.36621	1.75654	1.47263	1.37771	0.919489	2.55879	1.46355	2.69464	1.82553	2.91273	2.27037	5.56267	4.97688	5.63125	13.162	3.96817	3.88071	8.16203	4.17513	9.44162	2.66124	4.19691	3.21958	4.66228	4.36139	3.39114	3.27836	3.60684	3.21934	2.13147	3.21375	1.52796	1.79793	1.89352	1.29574	3.40648	2.15213	0.729284	1.80969	1.29441	1.60611	1.79436	2.05326	1.32242	1.10343	1.76248
	1.66456	1.59322	2.31504	2.37241	1.73355	1.4717	1.41136	0.939796	2.55009	1.38001	2.64954	1.89475	3.22826	2.18119	5.57232	4.89539	5.72614	13.0922	4.00274	3.74952	7.78423	4.01333	9.22327	2.67274	4.23882	3.03816	4.66186	4.33947	3.47102	3.29288	3.70033	2.95443	2.11109	3.33418	1.54327	1.83982	1.84716	1.29454	3.42944	2.14184	0.75062	1.82312	1.26456	1.62436	1.78583	2.1813	1.34219	1.10591	1.6947
	1.6368	1.67013	2.42909	2.42592	1.71129	1.45965	1.42095	0.955636	2.51961	1.36445	2.61536	1.77723	3.3094	2.0711	5.8493	5.12522	5.75615	13.463	3.9082	3.8806	8.13228	4.21938	9.12922	2.54638	4.33088	2.9857	4.62329	4.25497	3.45063	3.4805	3.35863	3.01795	2.08464	3.34844	1.53069	1.85227	1.7983	1.26855	3.46083	2.13555	0.701737	1.68594	1.25512	1.60539	1.79039	2.2038	1.29899	1.11077	1.69776
	1.64365	1.72454	2.49137	2.43411	1.66778	1.49155	1.35533	0.983815	2.55254	1.28477	2.49957	1.98508	3.48474	2.03922	5.96106	5.19911	5.99459	14.3726	3.87677	3.96557	8.19299	3.98779	9.34186	2.79375	4.3064	2.95645	4.61127	4.34108	3.28201	3.79984	3.50577	2.93466	2.05754	3.47565	1.57472	1.84882	1.81966	1.30085	3.46868	2.1509	0.659973	1.75348	1.2714	1.68428	1.77433	2.39379	1.32433	1.09905	1.76105
	1.58178	1.59339	2.48912	2.34098	1.64493	1.50258	1.38928	1.00211	2.52151	1.45089	2.48723	1.93339	3.35052	2.15838	5.95484	5.32737	5.71257	15.5896	3.75323	4.02183	8.3046	3.99896	8.81713	2.7371	4.25686	2.96681	4.63522	4.40691	3.07396	3.92265	3.29352	2.95781	2.04373	3.46022	1.62923	1.83212	1.81288	1.3087	3.47529	2.18502	0.661608	1.67067	1.25746	1.72238	1.87229	2.3454	1.31211	1.10464	1.74048
	1.51095	1.66606	2.45361	2.34108	1.66749	1.42425	1.42023	0.953945	2.51044	1.3223	2.38799	1.92876	3.35281	2.12119	5.77414	5.17957	6.46948	16.006	3.72168	4.01926	8.72147	3.74701	8.77795	2.78034	4.23608	2.92051	4.39131	4.55036	2.9341	3.93003	3.24444	2.94608	2.08186	3.33504	1.57123	1.86855	1.80685	1.33667	3.52209	2.12724	0.639056	1.67888	1.19675	1.61332	1.91819	2.48054	1.33759	1.11235	1.716
	1.49537	1.6701	2.44121	2.30009	1.62241	1.43363	1.33864	0.962161	2.49349	1.30434	2.47133	2.09935	3.37663	2.18117	5.62347	5.11571	6.4085	15.7055	3.67342	4.16405	8.8671	3.90927	8.88702	2.95159	4.01199	2.92195	4.34511	4.46324	2.73916	3.94669	3.34686	2.92422	2.05827	3.27875	1.61067	1.84084	1.74684	1.31683	3.54253	2.14261	0.59874	1.69346	1.20819	1.643	1.92682	2.46128	1.33727	1.1232	1.72564
	1.44142	1.63497	2.48788	2.28167	1.63823	1.43397	1.38031	0.973249	2.53806	1.36684	2.36241	2.00407	3.32451	2.17504	5.72862	5.02584	6.55805	15.7022	3.7559	4.19991	8.9632	4.10309	8.99909	3.10041	4.07769	2.86664	4.30501	4.51582	2.56091	4.02759	3.26854	2.88052	2.03993	3.3462	1.60954	1.84263	1.83885	1.32465	3.52681	2.12601	0.583882	1.73158	1.26094	1.63959	1.95515	2.41599	1.34365	1.12918	1.7198
	1.40265	1.63488	2.4821	2.33684	1.57666	1.47093	1.34393	0.943825	2.49683	1.40823	2.35618	1.94594	3.30415	2.18606	5.57642	4.895	6.66172	16.5288	3.59851	4.23886	9.39335	4.21483	9.3024	3.17852	4.08468	3.00561	4.28109	4.59704	2.39763	4.14287	3.26241	3.0013	2.05542	3.26413	1.63324	1.84412	1.88886	1.34355	3.53901	2.07112	0.597668	1.68975	1.25699	1.61508	1.99282	2.49997	1.32113	1.11824	1.73761
	1.46066	1.56525	2.48668	2.37645	1.56109	1.45444	1.37689	0.861262	2.48075	1.37344	2.37768	2.09334	3.30635	2.08235	5.56263	4.84563	6.66594	16.8277	3.61309	4.32923	9.58111	4.31824	9.26713	3.33667	3.90708	2.77614	4.35958	4.80037	2.35318	4.02581	3.30552	3.07009	1.98713	3.42861	1.63804	1.86738	2.03982	1.32429	3.62194	2.03281	0.614519	1.6828	1.25295	1.60995	1.87253	2.34514	1.29025	1.10186	1.69453
	1.39497	1.60832	2.4835	2.45469	1.48652	1.4501	1.41726	0.786154	2.40022	1.37046	2.28297	2.08508	3.24619	2.09015	5.38741	5.13837	6.79648	17.3245	3.71746	4.4434	10.0548	4.36748	9.73933	2.92427	4.01181	2.80693	4.43172	4.91113	2.62693	4.10806	3.34273	2.95444	2.01794	3.46992	1.73234	1.85736	2.07837	1.2896	3.56356	2.02432	0.683519	1.70366	1.20007	1.60253	1.85543	2.14596	1.31148	1.12093	1.68056
	1.43513	1.70149	2.41282	2.50434	1.40785	1.45602	1.45267	0.779438	2.28433	1.35665	2.27035	2.02949	3.28446	2.12398	5.33023	4.99131	6.50741	17.8548	3.60761	4.57713	10.2483	4.21768	10.4845	2.85512	3.94786	2.89979	4.3498	4.92971	2.54559	4.09187	3.11975	2.92328	2.02887	3.42417	1.6973	1.80931	2.19096	1.27644	3.57837	2.01664	0.650517	1.72404	1.25237	1.58837	1.83826	2.19632	1.32216	1.10772	1.72846
	1.42425	1.67031	2.32617	2.50693	1.44038	1.46052	1.43795	0.73421	2.25271	1.38788	2.17619	1.94893	3.2058	1.99954	5.15037	5.42287	6.48161	18.1076	3.51455	4.69578	10.8448	3.98334	11.116	2.90481	4.0752	2.98073	4.2608	4.87636	2.52792	3.84669	3.13663	2.70054	2.02202	3.39424	1.6764	1.78713	2.28581	1.26268	3.58228	2.02408	0.704663	1.70767	1.23658	1.68694	1.82079	2.12824	1.28347	1.11299	1.68889
	1.4204	1.70538	2.35624	2.52329	1.48005	1.38721	1.37216	0.662593	2.17497	1.34223	2.14083	2.03525	3.19518	2.10236	5.35402	5.29346	6.57199	18.3204	3.62	4.67244	10.7875	3.82385	10.7386	2.81702	3.88119	2.93274	4.27327	5.03431	2.57307	3.82612	3.32623	2.83757	2.00448	3.46903	1.67642	1.75057	2.42498	1.27184	3.63782	2.09643	0.705838	1.71113	1.25656	1.69991	1.78601	2.13504	1.25814	1.11659	1.72969
	1.38275	1.80083	2.38422	2.61198	1.43405	1.35003	1.43045	0.601992	2.15988	1.37458	2.08586	2.00005	3.20075	2.11039	5.51214	5.02516	6.50626	17.9265	3.8528	4.67529	11.1276	3.69824	10.5879	2.65753	3.70734	2.91445	4.32475	4.97208	2.90683	3.94067	3.39644	2.81327	1.97244	3.48274	1.74713	1.69933	2.4956	1.27612	3.64016	2.05518	0.719997	1.70443	1.24289	1.64997	1.78811	2.05817	1.25525	1.12281	1.71496
	1.35069	1.8213	2.43275	2.77617	1.50852	1.36696	1.39856	0.649617	2.18651	1.33614	2.08724	1.98936	3.36614	2.14433	5.07501	4.53027	6.26886	18.2262	3.87603	4.50125	10.9594	4.03197	10.8306	2.66506	3.71448	3.00946	4.3219	5.17704	3.05086	3.93481	3.43551	2.77913	1.93503	3.48951	1.73693	1.71232	2.6043	1.32727	3.65398	2.05	0.718119	1.8046	1.18197	1.69176	1.75083	1.84171	1.27336	1.11818	1.69226
	1.33454	1.67522	2.53076	2.80954	1.52173	1.35558	1.36801	0.671552	2.13714	1.28503	2.0327	2.03388	3.50424	2.13125	5.11214	4.92347	6.11898	18.3216	3.92334	4.59762	10.8397	4.03922	10.4532	2.81867	3.6214	2.75302	4.27913	5.17607	3.09614	3.92332	3.60858	2.82878	1.92811	3.448	1.70289	1.6921	2.71869	1.34237	3.70174	2.04184	0.721134	1.83231	1.21884	1.60837	1.67029	1.61152	1.27142	1.11677	1.7017
	1.34569	1.59807	2.56658	2.86013	1.5054	1.40983	1.38811	0.680217	2.12152	1.26151	2.00216	1.99988	3.49618	2.04939	5.02115	4.7137	5.76014	18.6472	3.75823	4.58093	10.8287	4.03132	10.9732	2.81919	3.5799	2.75497	4.28947	5.38334	3.25673	3.83994	3.55768	2.88201	1.94362	3.39829	1.73567	1.7045	2.79503	1.39602	3.72081	2.02421	0.73652	1.83331	1.21276	1.74032	1.66674	1.63906	1.27585	1.10379	1.69914
	1.39939	1.59805	2.50073	2.91541	1.4846	1.40481	1.45749	0.668735	2.08263	1.24058	2.11215	2.00449	3.45892	2.07466	5.05618	4.60151	5.50625	18.8976	3.80611	4.67732	10.7033	4.1969	9.83267	2.72726	3.69221	2.71274	4.27219	5.4635	3.35936	3.82112	3.59987	2.88433	1.95592	3.35348	1.63282	1.74891	2.74669	1.4034	3.71185	2.04238	0.705891	1.76617	1.25009	1.63161	1.66272	1.16796	1.25692	1.09335	1.75694
	1.4451	1.6869	2.47132	2.94358	1.49455	1.39281	1.35123	0.63008	2.03447	1.31099	2.05979	2.02153	3.44667	2.13902	5.06362	4.53163	5.39904	18.5712	3.89109	4.57093	10.9714	4.38672	9.9686	2.71992	3.6257	2.70897	4.2702	5.56039	3.42416	3.65705	3.63449	2.93594	1.95312	3.36315	1.67154	1.73827	2.80094	1.42758	3.73673	2.01812	0.731369	1.75642	1.21248	1.7014	1.62565	0.988027	1.30063	1.10609	1.70457
	1.40523	1.63006	2.4584	2.92794	1.49907	1.42113	1.40714	0.60948	1.98009	1.26755	2.07192	2.06182	3.50425	2.29238	4.7495	4.25828	5.23269	18.4344	3.82173	4.44232	10.8553	4.50072	9.17153	2.64329	3.78487	2.66231	4.20945	5.80085	3.41559	3.74224	3.53842	2.96422	1.94091	3.33344	1.6329	1.75358	2.76798	1.46975	3.72663	2.02452	0.670615	1.74057	1.12859	1.74083	1.632	1.1219	1.2951	1.11105	1.72106
	1.33306	1.66893	2.57004	2.94855	1.44152	1.39711	1.37434	0.634804	2.11519	1.30739	2.10405	2.05391	3.70558	2.2197	4.50281	4.51173	5.37212	18.3664	3.77298	4.5156	10.8293	4.54714	8.75693	2.56169	3.93899	2.63616	4.19782	5.88781	3.5352	3.76877	3.51229	3.03147	1.92477	3.3845	1.69908	1.77042	2.80458	1.42917	3.73222	2.00281	0.614233	1.70107	1.12735	1.64047	1.5978	1.12587	1.30927	1.08986	1.70321
	1.34752	1.62757	2.60896	2.93428	1.37663	1.44052	1.42308	0.607756	2.08699	1.29773	2.04059	1.98873	3.82386	2.31004	4.3984	4.73193	5.5202	18.1898	3.63089	4.60988	11.2172	4.15456	9.50763	2.56692	3.95374	2.71128	4.30483	6.02402	3.74444	3.86352	3.55613	3.10126	1.91359	3.3449	1.67695	1.75912	2.7394	1.4457	3.71151	1.96811	0.645759	1.66116	1.13747	1.82288	1.54757	1.1445	1.31976	1.10334	1.64602
	1.30507	1.52975	2.77385	3.03297	1.32603	1.45968	1.40819	0.637041	2.05539	1.41204	2.04969	2.09783	3.81665	2.41045	4.41771	4.50357	5.40673	18.1171	3.82892	4.66301	11.0849	4.39735	9.36747	2.70193	3.96927	2.91232	4.29038	6.25742	3.75644	3.83543	3.52526	3.05606	1.91613	3.30218	1.67811	1.76153	2.98076	1.41888	3.72707	1.92964	0.636246	1.66981	1.14827	1.7277	1.59384	1.19688	1.33142	1.11087	1.71021
	1.32143	1.61005	2.88345	3.10955	1.28941	1.45342	1.38236	0.669404	2.0262	1.28633	2.13627	2.26052	3.60922	2.33982	4.44922	4.70846	5.27688	18.3474	3.87857	4.65556	11.0033	4.13406	9.1803	2.52763	4.08423	2.91646	4.09924	6.14632	4.02104	3.87256	3.56656	2.99168	1.91001	3.36269	1.74809	1.77733	3.02414	1.42444	3.71294	1.94906	0.638448	1.64521	1.10733	1.72408	1.56854	1.19255	1.32873	1.11123	1.67849
	1.35564	1.63985	2.87242	3.09165	1.26077	1.47653	1.42013	0.617495	2.03724	1.2033	1.9857	2.13696	3.50206	2.23605	4.41019	4.53456	5.3253	18.0537	3.91242	4.67927	10.8757	4.43938	9.64594	2.41342	3.73694	2.87496	4.12569	6.08979	4.00048	3.71949	3.59378	2.94731	1.91107	3.40198	1.67116	1.79538	3.13101	1.47018	3.73305	1.91406	0.641148	1.64821	1.07276	1.73048	1.55839	1.01492	1.33331	1.11137	1.6864
	1.37537	1.66377	2.81208	3.19756	1.24817	1.5267	1.42223	0.616976	2.02353	1.26576	2.06616	2.07673	3.49287	2.30405	4.44436	4.34718	5.61613	18.2282	3.96624	4.51193	10.907	4.37182	8.84619	2.51131	4.03966	2.92473	3.9918	5.9831	4.00312	3.86525	3.35469	3.01221	1.86727	3.34995	1.70154	1.7802	3.16485	1.48922	3.72495	1.88527	0.675841	1.72082	1.10262	1.67689	1.51272	0.868426	1.30236	1.11205	1.68076
	1.34089	1.65269	2.67886	3.29381	1.18759	1.48027	1.37274	0.622503	1.96322	1.27511	2.02134	1.98436	3.68725	2.41472	4.52283	4.44082	5.58765	18.0641	3.7811	4.57014	10.5638	4.48113	8.66209	2.51417	3.89034	2.9501	3.85318	6.20562	4.07727	3.98653	3.39433	3.05433	1.83577	3.41737	1.82566	1.78353	3.15998	1.51296	3.74474	1.89832	0.695998	1.74122	1.15772	1.80803	1.48569	0.906295	1.314	1.10217	1.67617
	1.33217	1.64497	2.66588	3.26411	1.16326	1.50751	1.46898	0.686241	1.94742	1.24	1.97716	2.07316	3.53075	2.47641	4.50076	4.28679	5.61071	18.1739	3.77821	4.28298	10.5257	4.36917	7.83455	2.48436	4.00442	2.81132	3.85561	5.93502	4.14934	4.19612	3.49101	2.7482	1.82365	3.36622	1.86956	1.76536	3.24337	1.50665	3.68509	1.84604	0.70364	1.68602	1.133	1.88645	1.54662	0.897388	1.31158	1.10862	1.7397
	1.33914	1.63419	2.68556	3.18437	1.13039	1.5375	1.39925	0.709776	1.92467	1.26953	2.05041	2.0912	3.54359	2.52074	4.72084	4.393	5.32545	17.6526	3.93657	4.27293	10.6662	4.45961	8.60987	2.41174	3.7449	2.87435	3.70397	5.80684	4.43155	4.34418	3.39125	2.83417	1.81849	3.21584	1.83695	1.77798	3.16036	1.52295	3.66205	1.86067	0.683736	1.72709	1.14781	1.76663	1.52666	0.851502	1.31593	1.10458	1.74584
	1.31891	1.57382	2.67229	3.21011	1.12223	1.52179	1.4058	0.776089	1.89485	1.25627	2.04543	2.10422	3.66744	2.4103	4.59258	4.37523	5.37898	17.5338	3.95007	4.43349	10.613	4.52513	8.27589	2.51899	3.82588	2.83418	3.68496	5.92557	4.34153	4.29242	3.48937	2.91556	1.78021	3.24248	1.82067	1.81225	3.18478	1.54311	3.7213	1.88387	0.670005	1.69987	1.13526	1.79209	1.51713	0.820726	1.28218	1.09064	1.6982
	1.32274	1.55054	2.57065	3.18955	1.1057	1.52599	1.42538	0.810325	1.82352	1.32674	2.0174	2.02768	3.79333	2.44333	4.66508	4.51297	5.62728	17.1897	3.94127	4.48339	10.1169	4.5596	7.77014	2.54684	4.16188	2.94492	3.63606	5.83613	4.38224	4.04824	3.27907	2.90657	1.73582	3.1935	1.77129	1.80396	3.18895	1.59925	3.77913	1.88235	0.673606	1.78905	1.13546	1.79062	1.51995	0.912114	1.32188	1.11098	1.71705
	1.32706	1.52128	2.6409	3.15704	1.07174	1.48557	1.3846	0.887665	1.82651	1.35832	1.95598	2.01137	3.74113	2.33838	4.94679	4.47541	5.45267	17.0223	3.86022	4.48741	10.3595	4.29405	8.42814	2.6057	4.32967	3.00055	3.6306	5.94535	4.27472	4.20806	3.17004	2.97258	1.74823	3.28556	1.67548	1.83442	3.12633	1.58897	3.70539	1.87104	0.664603	1.70496	1.11439	1.75956	1.54104	0.899623	1.31516	1.1	1.69775
	1.27257	1.55426	2.63677	3.07733	1.04495	1.49759	1.4399	0.83837	1.82032	1.3933	1.92235	2.00497	3.68639	2.31928	5.02574	4.49469	5.8816	16.6097	3.94006	4.19333	10.0051	4.07387	8.29543	2.44214	4.12867	3.01137	3.49612	6.04601	4.20014	4.10132	3.35989	3.21493	1.77953	3.2402	1.66848	1.80277	3.12679	1.54417	3.62277	1.9026	0.682806	1.71299	1.14324	1.81332	1.52768	0.881878	1.2842	1.11753	1.67664
	1.25379	1.37143	2.69517	2.97734	1.0627	1.49023	1.50659	0.873139	1.8818	1.27815	1.81879	2.0139	3.66406	2.32196	5.18684	4.93355	5.86259	16.839	4.02185	4.38405	10.3668	4.18429	8.54389	2.50578	4.03765	3.09034	3.46857	6.03822	4.24883	3.91611	3.45555	3.38446	1.78861	3.19279	1.5112	1.80473	3.19484	1.50639	3.59549	1.87922	0.66986	1.769	1.0983	1.80603	1.52759	0.757201	1.27721	1.10621	1.70885
	1.24198	1.39191	2.71397	2.98244	1.12681	1.48901	1.49318	0.830886	1.87853	1.31984	1.80315	1.98218	3.98576	2.37811	5.37105	4.59235	5.87901	16.7053	4.05541	4.19281	10.2763	4.27933	8.62462	2.48067	3.71018	2.91167	3.47221	6.03422	4.2849	3.95668	3.19224	3.32075	1.80084	3.09621	1.51975	1.82001	3.14796	1.53913	3.67012	1.88293	0.713123	1.7953	1.13801	1.7208	1.49834	0.673383	1.28768	1.0972	1.71218
	1.22018	1.37767	2.62369	2.91361	1.09584	1.5098	1.44759	0.853569	1.88888	1.36418	1.77278	1.86179	4.07966	2.49428	5.69462	4.51638	6.01275	16.2432	4.05506	4.2517	9.9793	4.45182	8.61407	2.68901	3.66893	2.85548	3.54646	5.99456	4.44366	4.02265	3.04945	3.53654	1.75913	3.05234	1.49137	1.82089	3.16243	1.5186	3.66189	1.89502	0.70858	1.78006	1.14183	1.8217	1.54232	0.645223	1.28052	1.1066	1.71398
	1.19907	1.41785	2.68572	2.9554	1.13801	1.48528	1.35381	0.921659	1.88512	1.32277	1.82889	1.92803	3.98729	2.41936	5.69888	4.56018	6.13781	16.1089	3.9953	4.37806	9.99467	4.32028	9.2473	2.58207	3.73148	2.89257	3.41599	6.00983	4.2905	4.1774	3.12042	3.56583	1.78658	3.07131	1.53798	1.80833	3.10395	1.50187	3.68534	1.86064	0.764142	1.77738	1.13501	1.85415	1.55036	0.587289	1.29365	1.11159	1.74868
	1.22307	1.42178	2.66319	3.01547	1.12078	1.50269	1.43183	1.0149	1.886	1.30064	1.84234	1.96076	3.86869	2.51797	5.83194	4.34714	6.14435	15.7818	3.97105	4.31749	9.44084	4.33199	8.92265	2.55311	3.84176	2.83863	3.37976	6.21545	4.4554	4.34231	3.27853	3.4314	1.79101	3.10925	1.51538	1.80229	3.06947	1.51074	3.70806	1.87255	0.731505	1.73725	1.15171	1.94065	1.52793	0.566222	1.31036	1.09594	1.69196
	1.22111	1.51813	2.73488	3.03188	1.10453	1.51051	1.46838	1.05992	1.84298	1.30873	1.83303	1.78648	3.80447	2.50365	5.50238	4.19237	5.83548	16.1596	4.09395	4.3928	9.51212	4.29472	8.89378	2.46167	3.88826	2.81832	3.3804	6.09864	4.27322	4.21633	3.30147	3.50922	1.76389	3.0311	1.52523	1.83304	2.98431	1.47724	3.71701	1.87686	0.725173	1.74138	1.16645	1.86577	1.54159	0.587648	1.28557	1.08555	1.69566
	1.21475	1.51722	2.53639	2.94681	1.12043	1.51925	1.49068	1.05956	1.87076	1.27236	1.76853	1.92741	3.86572	2.5057	5.41292	3.83598	5.98402	16.1731	3.81581	4.46038	9.57899	3.9759	9.02668	2.64233	3.81682	2.81041	3.31435	6.02505	4.30593	4.25916	3.36942	3.4751	1.73278	3.08561	1.56247	1.79577	2.9385	1.51213	3.68122	1.86573	0.741383	1.73984	1.12463	1.83629	1.52702	0.574445	1.32348	1.08568	1.69934
	1.21388	1.45271	2.67	2.82362	1.09269	1.57922	1.42667	1.09087	1.84265	1.25886	1.93192	1.87612	3.76693	2.63875	5.1282	3.91508	5.65041	16.1278	3.82036	4.67484	9.34648	4.38825	8.51526	2.52016	3.85705	2.82292	3.31099	6.11237	4.22243	4.04508	3.44238	3.50883	1.7443	3.11167	1.50075	1.83866	2.97692	1.47899	3.7438	1.86687	0.710474	1.74774	1.14457	1.83534	1.46031	0.525347	1.29791	1.10543	1.7247
	1.22132	1.47829	2.637	2.86285	1.12135	1.593	1.46959	1.1618	1.8253	1.29068	1.97066	1.88803	3.81977	2.67274	5.1139	3.88619	5.71917	16.1308	3.87648	4.46915	9.56223	4.44968	8.93043	2.51861	3.82506	2.76722	3.28183	5.93986	4.117	4.1452	3.40533	3.3504	1.73602	3.11179	1.40196	1.85405	3.00896	1.47643	3.76529	1.91114	0.731377	1.7709	1.1403	1.84611	1.42153	0.531484	1.29349	1.09536	1.71826
	1.24401	1.38322	2.61633	2.82262	1.11594	1.60211	1.43948	1.12513	1.82483	1.24235	2.02817	1.92811	3.91081	2.71515	5.1792	3.94072	6.11475	16.2019	3.89254	4.201	9.58362	4.21503	8.00772	2.37162	3.80717	2.6915	3.25314	6.1638	4.27237	4.20059	3.37912	3.2745	1.75946	3.0757	1.34734	1.83051	3.022	1.46493	3.79057	1.86172	0.72155	1.71233	1.10648	1.84041	1.44618	0.506446	1.31336	1.08599	1.69212
	1.2573	1.34003	2.53773	2.7305	1.11687	1.61833	1.47821	1.11863	1.83487	1.21827	1.95707	1.81611	3.99025	2.56621	5.31098	3.99153	5.99047	16.1202	3.83774	4.31326	8.99641	3.70897	8.45785	2.41043	3.76394	2.60026	3.33861	6.10651	4.05692	4.22025	3.3702	3.35652	1.76332	3.02614	1.34708	1.81344	3.00951	1.45168	3.78158	1.85422	0.717899	1.74429	1.1327	1.81116	1.50374	0.462448	1.31815	1.09084	1.7208
	1.2606	1.19647	2.52211	2.76177	1.12189	1.61735	1.44179	1.19123	1.80487	1.13438	1.99565	1.81975	4.0421	2.50806	5.17751	3.76547	5.80605	16.6326	3.78357	4.19881	8.99798	3.91325	8.32706	2.3764	3.6673	2.66483	3.27507	6.24669	4.22383	4.12417	3.37401	3.53377	1.77486	2.96819	1.2984	1.80497	3.01821	1.44106	3.76126	1.84064	0.66898	1.72525	1.1573	1.84104	1.41806	0.490278	1.30134	1.09095	1.67016
	1.26376	1.18521	2.69029	2.69729	1.20496	1.52624	1.45112	1.20092	1.82143	1.29558	2.04751	1.88653	4.20317	2.53104	5.03418	3.57375	5.88601	16.525	3.67441	4.24231	8.91296	3.78662	8.38634	2.3352	3.81682	2.56434	3.37708	6.05868	4.1107	3.91586	3.40195	3.43038	1.78969	3.04393	1.331	1.79713	3.08462	1.45603	3.7745	1.84436	0.660383	1.75966	1.1433	1.77811	1.447	0.491533	1.32506	1.09776	1.63391
	1.25602	1.17091	2.70032	2.69231	1.2035	1.5036	1.37588	1.13869	1.76975	1.27505	1.99784	1.90146	4.19212	2.40282	4.91707	3.75793	5.76364	16.3611	3.53655	4.23667	9.25128	3.75763	7.84352	2.42352	3.86313	2.74211	3.37409	6.36155	4.05554	4.01843	3.37376	3.50903	1.79939	3.037	1.21621	1.8339	3.19215	1.50689	3.75173	1.83857	0.678045	1.75485	1.10863	1.75532	1.43201	0.507693	1.26168	1.10363	1.68356
	1.27771	1.15916	2.67735	2.64343	1.2261	1.50745	1.4052	1.12677	1.80554	1.29811	1.96231	1.8471	3.99278	2.51828	4.77489	4.04723	5.7049	16.1661	3.61262	4.21899	9.0128	3.7909	7.99149	2.38013	3.82469	2.50423	3.32892	5.98594	4.08776	3.74627	3.25144	3.3882	1.77896	2.94433	1.17942	1.84839	3.25099	1.4987	3.67135	1.83447	0.665617	1.73438	1.13135	1.70737	1.42831	0.536012	1.29054	1.09785	1.68045
	1.2695	1.14274	2.52861	2.70548	1.27459	1.46118	1.44903	1.21529	1.7932	1.24857	2.15729	1.9927	4.10064	2.5689	4.79756	3.96994	5.44466	15.5264	3.69071	4.21562	9.04355	3.88576	7.91607	2.44243	3.82873	2.40233	3.34524	6.12348	3.8749	3.7263	3.37682	3.19774	1.73127	2.87726	1.09686	1.86043	3.29305	1.44732	3.75779	1.87056	0.668165	1.63894	1.17557	1.76025	1.48244	0.528593	1.29294	1.10714	1.66157
	1.29129	1.15883	2.45457	2.73464	1.31218	1.42452	1.43478	1.28128	1.75924	1.25285	2.11392	2.00214	4.02561	2.69274	4.67688	3.82878	5.6849	15.4931	3.81579	4.18166	9.25356	4.00478	7.92436	2.33914	3.91548	2.45876	3.38388	6.30461	3.96639	3.79692	3.51414	3.30299	1.68452	2.85265	1.15703	1.84427	3.18329	1.44312	3.76949	1.89712	0.651502	1.63114	1.19386	1.69892	1.50064	0.576347	1.32532	1.09783	1.69822
	1.28706	1.14465	2.46008	2.70701	1.39134	1.45894	1.40484	1.3455	1.73768	1.22181	2.13303	1.97015	3.96304	2.69693	4.6446	3.93895	5.5672	15.629	3.7979	3.98082	9.47681	4.17048	7.79227	2.49652	3.92751	2.53037	3.41399	6.18355	4.15858	3.81729	3.28449	3.16444	1.6583	2.84178	1.07936	1.8493	3.00929	1.41385	3.75555	1.89305	0.66668	1.62179	1.17747	1.65699	1.45752	0.596007	1.34054	1.10651	1.68895
	1.30877	1.21344	2.4985	2.7166	1.45322	1.41722	1.38806	1.31514	1.74726	1.31673	2.31434	2.05794	4.36977	2.68319	4.60166	4.08991	5.34483	15.6017	3.77015	4.16142	9.41884	4.00052	7.76318	2.42592	3.79446	2.49605	3.43505	5.87714	4.06456	4.04365	3.165	3.09112	1.67281	2.81771	1.01926	1.83658	2.95374	1.42357	3.73101	1.87939	0.649634	1.68834	1.18735	1.7727	1.42716	0.602705	1.34031	1.0892	1.69894
	1.32849	1.21607	2.5904	2.72762	1.43488	1.42583	1.36717	1.3455	1.77711	1.23328	2.30536	1.99753	4.248	2.6408	4.59906	4.19939	5.29118	15.3362	3.65819	4.22608	9.22952	3.90247	8.06042	2.33801	3.9322	2.65357	3.44877	6.11481	4.26921	3.99697	3.19293	3.15482	1.68058	2.78702	1.02651	1.86278	2.95278	1.39973	3.76728	1.8115	0.660243	1.6524	1.18636	1.74673	1.46107	0.605578	1.35981	1.11382	1.69293
	1.33597	1.31755	2.62941	2.75708	1.49137	1.49058	1.37145	1.26666	1.77334	1.14184	2.30526	2.05466	4.23596	2.71421	4.50747	4.17753	5.10871	15.3372	3.53498	4.08567	9.58367	4.1339	7.73584	2.27036	3.86439	2.77367	3.47247	6.41658	4.23572	3.97282	3.23096	3.25552	1.65924	2.77278	1.02786	1.85503	2.96269	1.41555	3.79043	1.84831	0.649294	1.72588	1.15025	1.85558	1.44313	0.62234	1.3118	1.10789	1.70091
	1.31049	1.24929	2.65008	2.86368	1.49911	1.4745	1.39692	1.3952	1.80535	1.16955	2.28513	2.0597	4.06243	2.68404	4.60951	4.3311	5.18903	14.8512	3.74284	4.22755	9.90328	4.17623	8.14718	2.32698	3.67685	2.79017	3.43323	6.28703	4.3917	4.01839	3.10776	3.17302	1.65601	2.84865	1.07702	1.8469	2.8977	1.38738	3.80563	1.81094	0.670753	1.65318	1.16867	1.76579	1.45841	0.635858	1.3478	1.10751	1.69979
	1.30695	1.13592	2.73244	2.83222	1.54699	1.44964	1.37245	1.32907	1.83544	1.15902	2.44975	2.12278	4.07403	2.59599	4.43791	4.35118	5.10703	14.7522	3.66634	4.08653	9.61892	4.22686	7.61864	2.41632	3.65032	2.69977	3.3807	6.37573	4.39203	3.93481	3.17298	3.15063	1.66151	2.83935	1.128	1.83164	2.84234	1.3251	3.7681	1.76649	0.689982	1.64963	1.19108	1.81406	1.48199	0.645457	1.31865	1.10114	1.67049
	1.3182	1.11615	2.7836	2.8694	1.55634	1.44207	1.31085	1.25035	1.8569	1.18134	2.38971	2.15422	4.18519	2.46664	4.62651	4.3972	5.11042	14.3877	3.73073	4.23899	9.50038	4.19598	7.18806	2.46393	3.75872	2.59925	3.3005	6.47524	4.31172	4.00014	2.97309	3.15307	1.62344	2.79567	1.08548	1.84246	2.9033	1.36262	3.81684	1.75447	0.642286	1.69631	1.20597	1.76683	1.43884	0.606643	1.31532	1.08526	1.72002
	1.32145	1.13206	2.78331	2.947	1.60522	1.40332	1.34382	1.17911	1.93494	1.17512	2.49429	2.12677	4.18358	2.41224	4.64821	4.37888	4.81529	14.068	3.6625	4.12877	9.19731	4.34033	6.62704	2.31612	3.61357	2.77536	3.17428	6.40992	4.17482	4.12218	3.11469	3.2837	1.61636	2.79785	1.11769	1.85688	2.90277	1.34015	3.79	1.78617	0.638873	1.74684	1.21488	1.82122	1.38889	0.613181	1.31539	1.09547	1.74672
	1.38967	1.18845	2.97426	2.90495	1.6225	1.4078	1.41294	1.24735	1.97127	1.21113	2.49991	2.10426	4.034	2.34985	4.89235	4.16911	4.80224	14.2528	3.75757	4.28868	9.18607	4.36544	6.86458	2.31909	3.69489	2.71991	3.14993	6.30462	4.11651	3.97556	3.10593	3.20681	1.61529	2.74839	1.15086	1.85488	2.98711	1.33439	3.70697	1.77919	0.674779	1.76395	1.20509	1.81844	1.39542	0.627572	1.30665	1.07365	1.67779
	1.33725	1.10374	2.92795	2.83419	1.53842	1.42031	1.39249	1.27664	1.97562	1.2662	2.61613	2.0947	4.06034	2.4767	4.92751	4.7823	4.62033	13.8995	3.89298	4.32039	9.26454	4.29554	6.56027	2.54474	3.80015	2.67546	3.22395	6.16422	4.2936	3.83684	2.92903	3.23735	1.59497	2.70768	1.24549	1.84489	3.06454	1.38067	3.74784	1.77284	0.664008	1.73298	1.19753	1.79533	1.34657	0.615256	1.31698	1.07521	1.6782
	1.32405	1.12036	3.00428	2.85151	1.54369	1.37628	1.39344	1.21263	2.03246	1.2772	2.67297	2.12526	4.21779	2.5251	5.00908	4.73134	4.59691	13.7213	3.85152	4.31537	9.08133	4.17945	6.34316	2.45291	3.78775	2.79768	3.17214	6.56148	4.29704	3.88181	3.0224	3.46529	1.56251	2.73251	1.22671	1.86054	3.1598	1.3673	3.73024	1.78152	0.648281	1.7548	1.28101	1.91434	1.40389	0.616129	1.28267	1.12263	1.65059
	1.34568	1.10177	3.1163	2.79033	1.59791	1.35552	1.35613	1.33696	1.99241	1.22004	2.8295	2.04719	4.25622	2.70471	5.10806	4.80778	4.51801	13.6649	3.86755	4.25748	8.79089	4.10115	6.37476	2.27562	3.76016	2.61294	3.14197	6.55318	4.21674	3.93787	2.92246	3.08607	1.55502	2.72774	1.23541	1.86113	3.1364	1.47019	3.71247	1.83555	0.647364	1.79018	1.25314	1.93867	1.47322	0.655769	1.31576	1.11605	1.68514
	1.3316	1.10795	3.10315	2.81136	1.58655	1.34852	1.33511	1.26058	1.91727	1.26768	2.77108	2.01309	4.07078	2.63167	5.32239	4.67486	4.64569	13.4173	3.89862	4.34333	8.48948	4.01583	6.16026	2.29452	3.71616	2.5449	3.06079	6.40753	3.98736	3.61951	2.95729	3.22539	1.55849	2.75087	1.21015	1.87807	3.12243	1.4704	3.71586	1.8525	0.651422	1.75226	1.27348	1.93787	1.49626	0.729543	1.29521	1.12197	1.64556
	1.33554	1.0988	3.0766	2.72049	1.5337	1.32149	1.38527	1.30691	1.91112	1.32594	2.67592	2.10114	4.06852	2.57477	5.40924	4.72713	4.59529	12.9353	3.95636	4.46048	8.36965	4.12013	5.64061	2.30121	3.8982	2.58418	3.02303	6.25815	3.97038	3.74841	2.9753	3.20774	1.55928	2.77486	1.38274	1.83403	3.09713	1.44543	3.66631	1.80723	0.69542	1.72372	1.23349	1.93249	1.50422	0.751288	1.3377	1.11547	1.6585
	1.36714	1.1311	3.10392	2.75858	1.52643	1.33115	1.37516	1.30351	1.97059	1.32895	2.622	2.13943	3.96358	2.53704	5.30631	4.8245	4.62762	12.5228	3.93675	4.39353	8.57358	4.08165	5.39462	2.23077	3.85088	2.59855	3.0429	6.47245	3.62611	3.74611	2.94809	3.30921	1.54833	2.80912	1.37747	1.84862	3.22625	1.48767	3.70378	1.8433	0.697738	1.75156	1.25082	1.81467	1.46586	0.734855	1.32424	1.1109	1.6999
	1.39519	1.12364	3.13842	2.74839	1.52334	1.30861	1.43291	1.26976	1.98342	1.27805	2.58915	2.09301	4.02205	2.65372	5.17219	4.81443	4.61648	12.3624	4.03161	4.70767	8.76138	3.89049	5.63485	2.32241	3.75403	2.66895	2.99015	6.56499	3.68559	3.79482	2.94684	3.27251	1.57324	2.79038	1.34857	1.82043	3.32363	1.50957	3.68812	1.85038	0.699214	1.80026	1.23553	1.79147	1.53257	0.748249	1.31226	1.10429	1.70148
	1.35686	1.09409	3.18501	2.74255	1.51104	1.24148	1.39055	1.19698	1.89834	1.16106	2.66294	2.02583	3.87809	2.55996	5.13618	5.0226	4.36277	12.0524	3.97873	4.42837	8.7803	3.81743	5.63244	2.39895	3.75455	2.90235	3.01855	6.58086	3.62537	3.7634	2.94266	3.28614	1.58295	2.64151	1.40178	1.83049	3.36765	1.51997	3.76969	1.87671	0.725857	1.81198	1.19667	1.78705	1.5759	0.769488	1.31198	1.09739	1.65632
	1.41632	1.06987	3.09397	2.7012	1.53194	1.2474	1.405	1.25193	1.91162	1.229	2.69576	2.09039	3.9969	2.58544	5.34958	4.68567	4.44336	11.5586	4.02247	4.5909	8.65982	3.83271	5.56257	2.51285	3.63951	2.94629	3.01394	6.57069	3.5118	3.64322	3.00039	3.30667	1.59877	2.56268	1.38245	1.8414	3.31887	1.5395	3.75925	1.86837	0.710181	1.769	1.22859	1.82209	1.55661	0.660861	1.28822	1.10123	1.65601
	1.38877	1.12528	3.19262	2.71774	1.52376	1.24881	1.3819	1.33322	1.92416	1.20924	2.59972	2.10092	3.92755	2.63647	5.22648	4.57382	4.26771	11.0715	4.03436	4.28401	8.66801	3.88383	5.27192	2.29049	3.97476	3.07043	3.12172	6.19933	3.55034	3.37548	2.98355	3.47387	1.58773	2.57566	1.41495	1.8361	3.28638	1.55718	3.72563	1.81567	0.762018	1.78577	1.2802	1.87648	1.57378	0.662699	1.30921	1.09641	1.71506
	1.3593	1.16813	3.11899	2.63165	1.51382	1.25322	1.41034	1.35344	1.99577	1.28585	2.66599	2.16069	4.02232	2.6931	5.17936	4.26746	4.3468	9.77428	3.99822	4.49605	8.68054	4.04779	5.63121	2.29869	3.85474	2.98806	3.13675	6.63631	3.37459	3.29741	3.00187	3.45158	1.56442	2.71421	1.40147	1.84726	3.23081	1.53731	3.62564	1.82327	0.765984	1.7837	1.23192	1.8053	1.63456	0.690729	1.36108	1.10811	1.71997
	1.35053	1.18728	3.12601	2.57815	1.51565	1.23694	1.35214	1.25649	2.06588	1.29898	2.67854	2.07048	3.75596	2.64401	5.16806	4.11848	4.13131	8.84784	3.92219	4.27001	8.58034	4.3421	5.32424	2.4684	3.92251	3.1689	3.12113	6.62385	3.25253	3.25229	3.01574	3.45796	1.56907	2.72272	1.58137	1.83857	3.33733	1.52386	3.6215	1.84477	0.769893	1.78166	1.23796	1.76475	1.54963	0.682138	1.3227	1.10548	1.68992
	1.35368	1.23368	3.15906	2.69069	1.4631	1.25731	1.35031	1.263	2.06135	1.28222	2.64842	2.15075	4.12644	2.76675	5.44465	4.57206	4.33851	8.78119	4.02002	4.30012	8.39804	4.46729	4.95148	2.41912	3.97008	3.25715	3.03434	6.31134	3.37234	3.34507	2.93922	3.64742	1.58143	2.65276	1.59213	1.82215	3.35431	1.50837	3.56568	1.81361	0.792471	1.81578	1.26817	1.86904	1.61549	0.67084	1.31319	1.10946	1.71758
	1.30449	1.19761	3.24183	2.6894	1.4217	1.24657	1.36437	1.1743	2.09205	1.41348	2.75713	2.3095	3.92907	2.73552	5.4981	4.41877	4.24596	8.84124	3.91437	4.10282	8.7446	4.10506	5.19802	2.40665	3.9545	3.23363	3.05612	6.83716	3.19608	3.32054	2.92335	3.62653	1.56267	2.65484	1.55169	1.8541	3.33064	1.45852	3.62418	1.82355	0.743478	1.92188	1.23743	1.89237	1.6275	0.663575	1.35124	1.12567	1.69946
	1.30508	1.25501	3.22843	2.69109	1.38858	1.25711	1.36848	1.13712	2.19773	1.40674	2.66274	2.17948	3.97576	2.86395	5.57385	4.75411	4.13273	8.53628	3.82654	4.24563	8.68073	4.27173	4.76342	2.3621	3.88009	3.36414	3.04904	6.94497	3.3418	3.36587	3.04754	3.42309	1.56323	2.5748	1.71792	1.84037	3.32073	1.44405	3.70139	1.81174	0.813723	1.81941	1.25648	1.81275	1.54818	0.675588	1.36352	1.1097	1.6776
	1.2756	1.36068	3.28126	2.73734	1.3924	1.23201	1.40004	1.17209	2.29786	1.47924	2.73008	2.25547	4.16883	2.93492	5.41867	4.24798	4.03246	8.38593	3.87655	4.2907	8.25102	4.48902	4.48592	2.36814	4.0357	3.35019	2.96648	6.7665	3.29356	3.17554	3.04393	3.3695	1.5684	2.64727	1.71195	1.84963	3.33759	1.38962	3.81123	1.81181	0.791659	1.84045	1.26782	1.76026	1.52499	0.619688	1.28908	1.1328	1.6691
	1.26824	1.36067	3.16067	2.64455	1.38967	1.25316	1.29852	1.27983	2.30714	1.41028	2.83173	2.10293	4.28271	2.97504	5.49673	4.39689	4.10391	9.39826	4.09525	4.43915	8.64829	4.47666	4.5174	2.34289	4.08842	3.35375	2.94832	6.63483	3.18445	3.19974	3.04695	3.25885	1.54947	2.69562	1.84314	1.83426	3.24261	1.39642	3.81501	1.81074	0.816701	1.78722	1.28311	1.75522	1.48493	0.667803	1.32668	1.12533	1.70594
	1.25828	1.384	3.22587	2.69004	1.37405	1.24588	1.34065	1.18733	2.30411	1.43958	2.83009	2.18581	4.18593	2.99142	5.4133	4.7739	4.26905	9.15671	3.99364	4.26611	8.46477	4.22437	4.60274	2.56277	4.19649	3.24722	3.08093	6.66297	3.20317	2.96221	3.07628	3.21957	1.54831	2.77118	1.72704	1.89478	3.14151	1.38147	3.77613	1.79883	0.866625	1.77887	1.23155	1.76162	1.49923	0.689778	1.33066	1.13448	1.71429
	1.23118	1.34881	3.23496	2.67068	1.35001	1.28381	1.27945	1.1122	2.3728	1.3887	2.89504	2.04194	4.25053	2.79257	5.484	5.22577	4.18984	8.77638	4.07539	4.40095	8.30198	4.45919	4.51129	2.49531	4.09216	3.4139	3.01615	6.37543	3.48552	2.81878	2.87916	3.25482	1.54471	2.84486	1.80138	1.87652	2.93995	1.42864	3.73202	1.81743	0.859077	1.78062	1.19341	1.83282	1.53827	0.670396	1.31392	1.14056	1.656
	1.24664	1.35215	3.25984	2.6041	1.30418	1.30912	1.28032	1.03994	2.4219	1.44703	2.90956	2.06074	4.27063	2.76695	5.17412	4.84385	4.15785	8.72728	3.87987	4.37201	8.26949	4.11244	4.31508	2.50014	4.28888	3.24656	2.98714	6.41125	3.54156	2.67107	2.74962	3.07898	1.53664	2.91705	1.71024	1.91147	2.80462	1.38987	3.73035	1.83234	0.851905	1.79373	1.30805	1.84274	1.44662	0.664918	1.31183	1.12479	1.653
	1.22026	1.40755	3.23578	2.6311	1.30757	1.32435	1.321	1.1422	2.34203	1.47385	2.79465	2.23167	4.32545	2.7494	5.47778	5.46919	4.30838	8.16684	3.85873	4.16667	8.1843	4.09447	4.25388	2.56628	4.18523	3.2773	2.92738	6.42594	3.33861	2.5082	2.93235	3.05092	1.5153	2.90319	1.65829	1.95486	2.78412	1.32205	3.68755	1.84238	0.849911	1.78285	1.31139	1.85671	1.51474	0.650559	1.28824	1.14136	1.65633
	1.21066	1.31974	3.10984	2.69445	1.27712	1.27649	1.29159	1.10992	2.3072	1.47272	2.89205	2.21998	4.31041	2.59867	5.2998	5.58967	4.01649	8.22831	3.72421	4.1112	8.33953	3.94827	4.2315	2.3028	4.09031	2.97225	2.94273	6.5388	3.30759	2.51078	2.93293	3.04196	1.51647	2.80256	1.5988	1.93098	2.66922	1.33771	3.70006	1.79954	0.844494	1.76992	1.2679	1.82026	1.56634	0.636783	1.28463	1.13091	1.67573
	1.23399	1.34697	3.10889	2.61691	1.28669	1.27778	1.32638	1.04098	2.26357	1.43595	2.93099	2.07297	4.38908	2.47608	5.06078	5.61363	3.99807	8.32155	3.73714	4.21589	8.33951	3.63653	4.13636	2.35428	4.12065	2.92012	2.90948	6.58453	3.38289	2.39701	3.06706	3.24155	1.50114	2.78447	1.75109	1.94559	2.57712	1.35744	3.73505	1.81265	0.834115	1.6872	1.25882	1.86555	1.56231	0.640472	1.32543	1.13798	1.71786
	1.2042	1.38127	3.07012	2.56239	1.25467	1.27195	1.26585	1.0281	2.41311	1.36167	2.93051	1.95676	4.49545	2.41721	5.18201	5.50967	3.89113	8.16318	3.96145	4.15202	8.27073	3.69812	4.22655	2.39525	4.12491	2.83644	2.90745	6.61749	3.295	2.33913	2.94857	3.21757	1.49113	2.82282	1.84719	1.9621	2.61987	1.32893	3.7416	1.81253	0.8538	1.75742	1.24031	1.89254	1.51189	0.641972	1.29243	1.13619	1.68454
	1.20461	1.34553	3.00313	2.67831	1.21309	1.25211	1.33608	1.01958	2.50834	1.47576	2.7557	2.07414	4.54053	2.27259	5.32055	5.31776	4.14693	8.60161	3.9044	4.10107	8.28935	3.46394	4.11586	2.36648	4.21845	2.93183	2.98998	6.54717	3.17876	2.26934	3.03215	3.26227	1.49145	2.92783	1.91925	1.93983	2.68583	1.31986	3.66641	1.80932	0.830159	1.72885	1.25676	1.92469	1.51892	0.636419	1.27142	1.13264	1.69911
	1.15703	1.35624	2.94759	2.71304	1.18794	1.25508	1.27032	1.10732	2.55989	1.33037	2.83787	2.07197	4.51519	2.30631	5.13827	5.29203	4.08997	8.33173	3.83764	4.19025	8.30429	3.46286	4.05184	2.65892	4.23442	2.9435	2.86928	6.39853	2.92882	2.34404	3.15391	3.29766	1.45803	2.99809	1.89966	1.95226	2.64657	1.32612	3.66956	1.80091	0.820344	1.77169	1.21553	1.8188	1.47582	0.622999	1.27447	1.12603	1.68731
	1.17995	1.39368	2.92782	2.73463	1.16816	1.24957	1.24143	1.01585	2.58158	1.3741	2.69216	2.08561	4.56002	2.39851	5.49516	5.28253	4.05178	8.42342	3.88769	4.09464	8.40836	3.56848	4.09973	2.47185	4.43269	2.89071	2.94225	6.7266	3.18909	2.34289	3.20014	3.2792	1.42972	3.02729	1.98517	1.94399	2.60998	1.33323	3.70523	1.84787	0.79607	1.7777	1.2048	1.82934	1.5255	0.60181	1.29607	1.13058	1.69675
	1.16165	1.39392	2.92505	2.77579	1.12844	1.18885	1.28508	1.03796	2.58009	1.40263	2.53109	2.09218	4.69454	2.43738	5.51628	4.63897	3.98609	8.30208	4.06935	4.11799	8.07443	3.61179	3.90866	2.52004	4.58589	2.62008	2.97587	6.70842	3.0954	2.45468	3.16067	3.30409	1.41033	3.06312	2.05273	1.94318	2.5564	1.31285	3.70963	1.82367	0.821249	1.765	1.24176	1.75694	1.51037	0.63235	1.31944	1.12126	1.70717
	1.21025	1.38728	2.92405	2.72757	1.15423	1.20194	1.30112	1.1387	2.50019	1.43632	2.52989	1.93862	4.68179	2.47735	5.34896	4.12317	4.03117	8.31064	3.9343	4.23516	8.54581	3.41394	4.12554	2.42098	4.62194	2.57769	3.0263	6.57566	3.1859	2.48487	3.17676	3.30436	1.38757	3.14525	1.9682	1.95784	2.48416	1.2849	3.61086	1.82688	0.805182	1.70453	0.987277	1.75513	1.60799	0.667164	1.31915	1.11729	1.71904
	1.19273	1.31941	2.87154	2.62148	1.14128	1.26034	1.30686	1.17926	2.43816	1.39101	2.58007	2.09184	4.68823	2.44427	5.43493	3.95953	4.23662	8.48162	4.01618	4.13652	8.41555	3.5067	4.28676	2.36341	4.61937	2.66411	3.08418	6.30047	3.2506	2.54415	3.30952	3.17242	1.37882	3.1939	1.87731	1.99051	2.45401	1.29896	3.60845	1.86195	0.787345	1.81603	1.04284	1.70943	1.58163	0.625588	1.32086	1.12267	1.65941
	1.17899	1.35933	2.89593	2.67594	1.1607	1.24289	1.39253	1.19583	2.53146	1.31267	2.36604	2.04131	4.79908	2.63791	5.32388	3.77306	4.08963	8.50016	3.88018	4.25652	8.13643	3.49444	3.92939	2.43276	4.55259	2.52127	3.03228	6.61457	3.18731	2.64057	3.27202	3.38444	1.37093	3.10767	1.87617	1.96981	2.43694	1.31564	3.62188	1.84253	0.774654	1.71753	1.04225	1.75079	1.57612	0.647433	1.28127	1.14374	1.64128
	1.16588	1.36453	2.81889	2.63873	1.15418	1.29992	1.32686	1.25627	2.49662	1.37882	2.35728	2.00558	4.75522	2.43446	5.55863	3.68726	3.97236	8.19156	3.71	4.17421	8.21535	3.63606	4.01051	2.40452	4.47841	2.53792	3.02989	6.95057	3.20486	2.79526	3.338	3.37933	1.37382	3.00378	1.77413	1.96905	2.38182	1.28074	3.63836	1.81798	0.792936	1.70059	1.06558	1.74869	1.56873	0.657397	1.29963	1.13901	1.69204
	1.1529	1.3584	2.82364	2.65095	1.13625	1.32348	1.40119	1.21614	2.50383	1.36424	2.50932	2.03181	4.7593	2.45087	5.61558	3.61331	3.85664	8.10756	3.91811	4.15144	8.40494	3.5715	4.17563	2.39693	4.37743	2.58631	3.01371	6.78209	3.2184	2.64348	3.20189	3.27966	1.34979	2.98958	1.72612	1.98296	2.437	1.29138	3.67712	1.84152	0.799052	1.80486	1.13183	1.70434	1.58124	0.603268	1.32163	1.14275	1.66828
	1.14914	1.35902	2.85811	2.64496	1.1621	1.39015	1.35292	1.23529	2.56843	1.39911	2.43927	2.06094	4.85939	2.32043	6.15866	3.53401	3.72719	8.42098	3.90013	4.15998	8.11792	3.66618	4.0488	2.48657	4.26021	2.76175	2.99949	6.69916	3.27341	2.77013	3.19079	3.2314	1.3486	2.91859	1.71558	1.96645	2.50195	1.28792	3.67269	1.84073	0.786497	1.85353	1.15198	1.76582	1.64877	0.59504	1.28547	1.13735	1.69995
	1.15966	1.37316	2.89283	2.61704	1.21772	1.36909	1.39681	1.23962	2.53811	1.35425	2.38228	2.13211	5.03034	2.39478	6.26351	3.49901	3.63291	8.27037	3.8399	4.13221	8.25998	3.5732	4.0662	2.37009	4.30772	2.57765	3.05065	6.66361	3.14538	2.67068	3.12099	3.3637	1.36257	2.88754	1.65184	1.98977	2.59592	1.28396	3.66838	1.80499	0.772414	1.8453	1.11562	1.75018	1.48678	0.591314	1.32082	1.12806	1.67133
	1.1807	1.44302	2.92405	2.69078	1.23102	1.39008	1.29138	1.2566	2.50243	1.24661	2.47451	2.18879	5.10049	2.41435	6.29604	3.62471	3.82689	8.10494	3.92507	4.21113	8.0105	3.60194	3.92953	2.42859	4.17522	2.68869	3.06017	6.48394	3.21764	2.70492	3.16192	3.22413	1.3759	2.79036	1.6942	2.0241	2.59818	1.28846	3.73317	1.80391	0.789059	1.78341	1.11217	1.77528	1.54529	0.579148	1.29791	1.1382	1.68719
	1.1638	1.37051	2.97017	2.70886	1.25464	1.3841	1.34373	1.18273	2.537	1.29401	2.48904	2.06538	5.33066	2.42414	6.28044	3.32756	3.80802	7.99142	4.09704	4.37271	7.61254	3.76903	4.01062	2.40548	4.3718	2.85545	3.10793	6.81048	3.26348	2.78157	3.11335	3.38595	1.36603	2.74278	1.63379	2.00754	2.55966	1.27426	3.77809	1.8318	0.772215	1.80538	1.12088	1.81727	1.47659	0.636886	1.29931	1.13668	1.67814
	1.097	1.37755	3.04947	2.69263	1.26156	1.35533	1.29287	1.09049	2.46221	1.32588	2.43115	2.06671	5.19787	2.34611	6.34132	3.00487	3.75366	7.7864	3.97289	4.30776	7.42186	3.95169	4.33816	2.33877	4.32002	2.9114	3.0825	6.74807	3.14591	2.74367	3.18907	3.42647	1.36469	2.70045	1.56899	2.0257	2.48534	1.30816	3.76299	1.82984	0.766726	1.75895	1.11675	1.83925	1.44784	0.642774	1.31524	1.12193	1.68157
	1.05333	1.41768	3.00389	2.68558	1.30082	1.37322	1.33636	1.07758	2.44248	1.40514	2.45767	2.11865	5.17008	2.29201	6.44302	2.92689	3.71598	7.49022	4.14958	4.28456	7.3615	4.11042	4.39212	2.58896	4.40938	2.73716	3.05514	6.57539	3.07996	2.77677	3.13963	3.46026	1.35723	2.71235	1.49427	2.01085	2.52863	1.2737	3.70404	1.76152	0.778108	1.77492	1.14841	1.76992	1.48709	0.601181	1.31279	1.13348	1.64934
	1.09303	1.4095	3.00464	2.7507	1.33152	1.39145	1.36951	1.07433	2.4157	1.31821	2.42131	2.09652	5.05307	2.27941	6.45401	2.84078	3.98652	7.4266	4.1965	4.36289	7.22354	4.27075	4.43382	2.31394	4.45455	2.66668	3.06547	6.7063	3.15356	2.74228	3.148	3.49645	1.34236	2.69164	1.30529	2.02535	2.53253	1.30574	3.68489	1.8099	0.774319	1.96709	1.1103	1.66594	1.45662	0.594787	1.3174	1.12283	1.6948
	1.06197	1.4135	3.14067	2.80046	1.32672	1.40955	1.45904	0.95393	2.44878	1.31031	2.30738	2.08018	4.89466	2.16834	6.29282	2.70568	3.91411	7.39486	4.16517	4.43484	7.05261	4.3257	4.55043	2.40256	4.37993	2.72401	2.95151	6.84582	3.06166	2.66801	3.17544	3.51525	1.34571	2.60692	1.34282	2.00061	2.44605	1.32212	3.62597	1.7857	0.784482	1.93636	1.14098	1.64102	1.45775	0.586402	1.33394	1.13869	1.63942
	1.00813	1.46659	3.04415	2.76283	1.33672	1.3843	1.37282	1.01247	2.51243	1.36573	2.23979	1.97075	4.63789	2.26759	6.22031	2.55423	3.74988	7.40074	4.01948	4.25675	6.76457	4.39158	4.5446	2.39979	4.29889	2.79035	2.90132	6.47171	3.12127	2.56379	3.17544	3.59254	1.31583	2.65425	1.36509	1.98791	2.47288	1.31976	3.58767	1.77058	0.777002	1.85119	1.18723	1.68652	1.4921	0.560212	1.31365	1.13233	1.66434
	0.971107	1.34936	3.03746	2.71443	1.37595	1.40476	1.33846	1.04724	2.49204	1.3032	2.34176	1.96699	4.66021	2.30547	6.42317	2.60441	3.76243	7.2048	4.06368	4.2585	6.62382	4.47701	4.54762	2.21204	4.22572	2.70809	3.00152	6.44139	3.34907	2.53461	3.2613	3.57594	1.3094	2.6374	1.39677	1.98877	2.38988	1.29368	3.54787	1.78469	0.788808	1.83956	1.11831	1.65609	1.50607	0.602626	1.34813	1.15541	1.66696
	0.965965	1.39591	3.06508	2.77951	1.408	1.38812	1.36134	1.07129	2.49835	1.438	2.17127	1.95738	4.68127	2.45068	6.0709	2.65912	3.79121	7.15732	4.20072	4.3258	6.63558	4.31598	4.53575	2.26445	4.36838	2.7858	2.99206	6.08815	3.2813	2.56415	3.14654	3.88488	1.30776	2.65646	1.39304	1.98155	2.24664	1.28055	3.55709	1.73777	0.754116	1.82671	1.12254	1.67589	1.49409	0.577869	1.32886	1.13537	1.71958
	0.963029	1.45754	2.92127	2.75074	1.43657	1.41217	1.37482	1.12284	2.36994	1.35188	2.23639	1.96678	4.62753	2.61297	6.2616	2.58593	3.81752	7.1481	4.12702	4.16863	6.68777	4.30983	4.42546	2.29629	4.24	2.82302	3.0202	6.15376	3.2259	2.54569	3.30684	3.6514	1.29432	2.72493	1.36135	1.98725	2.27987	1.284	3.5342	1.74215	0.788001	1.76823	1.13091	1.71926	1.41719	0.567796	1.30258	1.14955	1.68905
	1.00023	1.49794	3.05989	2.70177	1.4293	1.48095	1.33715	1.11093	2.41309	1.40725	2.15282	2.12997	4.47135	2.55771	6.13753	2.55991	3.83578	7.15448	4.16671	4.17524	6.61259	4.01922	4.29162	2.34226	4.31488	2.78696	3.10587	6.16874	3.33051	2.60208	3.54348	3.62821	1.27157	2.81917	1.34563	1.98239	2.30535	1.2844	3.57809	1.71967	0.797236	1.74693	1.1584	1.68916	1.40095	0.562198	1.29585	1.15659	1.69968
	1.02211	1.47439	3.03989	2.65917	1.46196	1.44403	1.3252	1.08755	2.38229	1.43317	2.05844	2.19238	4.48998	2.50753	6.14075	2.41037	3.86549	7.13816	4.3486	4.5485	6.96701	4.2417	4.27107	2.27463	4.52803	2.91492	3.16453	6.38553	3.2989	2.5374	3.55511	3.61711	1.28329	2.77785	1.36333	1.96211	2.32423	1.29007	3.57857	1.71209	0.776465	1.87846	1.07899	1.73935	1.41999	0.549252	1.32834	1.15192	1.66016
	1.01361	1.37761	3.10511	2.6686	1.45349	1.51231	1.35756	1.19477	2.37157	1.42338	2.09868	1.97374	4.51023	2.53397	6.26348	2.29411	3.81097	6.82796	4.23299	4.42421	6.93316	4.24936	4.02083	2.15805	4.4954	2.9781	3.17954	6.39603	3.30103	2.60538	3.28064	3.53337	1.2359	2.84	1.23993	1.97244	2.19761	1.27829	3.58954	1.74289	0.766387	1.88656	1.18738	1.64829	1.42298	0.57748	1.33084	1.149	1.7003
	0.961567	1.40931	3.14842	2.69863	1.46648	1.48753	1.37258	1.19837	2.34785	1.40263	1.92512	2.04268	4.46574	2.34073	6.24131	2.13873	3.99139	6.94585	4.34038	4.55381	6.99744	4.1	3.82553	2.04776	4.31037	2.96624	3.25937	6.10458	3.27047	2.79732	3.39273	3.6893	1.23744	2.82208	1.19695	1.96231	2.11974	1.29413	3.53428	1.73193	0.773281	1.83826	1.13378	1.76495	1.42399	0.601279	1.32561	1.17161	1.65116
	0.959201	1.41109	3.18586	2.74758	1.57148	1.48759	1.31815	1.26172	2.39356	1.47948	1.83888	2.20617	4.53952	2.36764	6.13507	2.10146	3.8831	6.67599	4.25887	4.30168	6.91322	3.98376	3.49894	2.12894	4.48942	2.94643	3.33254	6.18685	3.23241	2.84979	3.34056	3.70207	1.23736	2.86882	1.19911	1.95093	2.05351	1.34573	3.4992	1.72157	0.757279	1.8108	1.15588	1.64103	1.40691	0.613123	1.31207	1.13891	1.66599
	0.958586	1.42154	3.20862	2.75854	1.54033	1.49948	1.32337	1.31993	2.43167	1.61029	1.74519	2.09244	4.61058	2.3496	6.29997	2.14594	3.79747	6.43887	4.23076	4.21671	6.8435	4.07894	3.58038	2.07714	4.43073	3.02279	3.28206	6.48576	3.38427	2.83797	3.37933	3.67996	1.24625	2.87771	1.17095	1.95678	2.03471	1.36767	3.48409	1.69194	0.772964	1.76109	1.10773	1.71596	1.43885	0.612139	1.27309	1.16227	1.67823
	0.954875	1.40085	3.21773	2.7777	1.50163	1.48605	1.36513	1.30451	2.47762	1.54909	1.73097	2.09179	4.7564	2.48294	6.03459	2.0055	3.80433	6.35352	4.30615	4.51692	6.7132	4.29323	3.53743	2.00556	4.39127	3.1394	3.35049	6.44801	3.2324	2.77648	3.47952	3.57696	1.24858	2.88151	1.13265	1.96747	2.03714	1.4105	3.5577	1.66008	0.792129	1.78105	1.11995	1.64804	1.43663	0.557619	1.27284	1.16976	1.71525
	0.970994	1.28025	3.25127	2.64361	1.49252	1.45071	1.37396	1.28008	2.49329	1.50963	1.71682	1.98576	4.71711	2.53153	5.98766	2.2487	3.66572	6.51755	4.33074	4.51012	6.87359	4.27972	3.42348	2.20382	4.42139	3.25983	3.31397	6.4028	3.26489	2.73176	3.45636	3.52548	1.25062	2.8972	1.17538	2.02083	2.03771	1.4057	3.54825	1.66562	0.768985	1.66978	1.10205	1.68548	1.47297	0.543756	1.27626	1.14795	1.72282
	0.931977	1.30689	3.27038	2.58307	1.47086	1.41946	1.3157	1.28531	2.52893	1.42924	1.72435	1.95692	4.71391	2.61445	6.02139	2.11479	3.71403	6.41124	4.19647	4.46635	6.90038	4.19538	3.35519	2.18713	4.36792	3.06068	3.38021	6.18684	3.3817	2.8251	3.45913	3.47657	1.25661	2.85559	1.22555	1.99946	2.08355	1.40408	3.59533	1.71631	0.76899	1.69113	1.10036	1.70489	1.42079	0.515695	1.30455	1.1653	1.69841
	0.936729	1.30733	3.21032	2.53348	1.52325	1.439	1.32297	1.23103	2.56243	1.39779	1.82497	2.04958	4.68404	2.4339	5.80961	2.22783	3.75719	6.33279	4.02209	4.45037	6.83685	4.18914	3.23413	2.05625	4.35871	3.01603	3.45954	5.85273	3.34648	2.8171	3.4793	3.42138	1.26524	2.99643	1.25894	1.98191	2.12243	1.38609	3.52563	1.74099	0.771731	1.75376	1.12738	1.83594	1.43861	0.551505	1.30072	1.13358	1.71661
	0.909159	1.31605	3.23581	2.50984	1.56347	1.39717	1.34813	1.28364	2.57876	1.39608	1.74725	2.01017	4.68051	2.56559	5.82921	2.322	3.53243	6.25294	4.21247	4.55828	6.84702	4.22313	3.33977	1.95896	4.42872	2.68884	3.44934	5.79171	3.37989	2.8093	3.44248	3.29245	1.2583	3.05701	1.2398	2.05071	2.163	1.37283	3.54129	1.69348	0.778005	1.65275	1.02798	1.75546	1.40292	0.559238	1.33982	1.14623	1.68697
	0.884588	1.30583	3.30374	2.44161	1.54996	1.40557	1.23882	1.33565	2.56995	1.42793	1.79689	2.09958	4.6017	2.5558	6.19969	2.32914	3.70707	6.34543	4.20356	4.49399	6.77343	4.19244	3.38446	2.05464	4.46203	2.77592	3.44396	5.93565	3.48673	2.98799	3.66498	3.26136	1.25654	3.03668	1.30322	2.0285	2.19103	1.31525	3.53344	1.68924	0.765703	1.76483	1.05776	1.77238	1.44793	0.539548	1.31844	1.13083	1.70354
	0.899417	1.3356	3.43713	2.38626	1.57677	1.44337	1.32553	1.23	2.6028	1.47816	1.84591	1.96042	4.4514	2.57183	5.89994	2.1038	3.7603	6.28614	4.21355	4.47416	6.38834	4.09154	3.57388	2.09728	4.30954	2.63893	3.3823	5.95167	3.52008	3.16747	3.57489	3.29502	1.25705	2.99244	1.32379	2.07316	2.22337	1.29517	3.49271	1.64108	0.744286	1.76081	1.0741	1.80429	1.43698	0.558028	1.31296	1.16877	1.7168
	0.902757	1.33994	3.42259	2.42901	1.52163	1.44758	1.27592	1.20135	2.70498	1.53106	1.86485	1.98344	4.24166	2.61185	5.5346	1.9982	3.66523	6.31395	4.2276	4.67146	6.35484	4.17705	3.65368	1.98646	4.30166	2.56169	3.41124	5.90044	3.34582	3.15358	3.4447	3.494	1.25486	3.07242	1.40721	2.11089	2.21746	1.27666	3.50595	1.64517	0.77246	1.74602	1.10396	1.78866	1.43653	0.568805	1.27441	1.14824	1.72218
	0.884363	1.30593	3.5528	2.43538	1.43072	1.43668	1.28739	1.09826	2.7033	1.40247	1.89456	1.99702	4.41628	2.7452	5.37385	1.97699	3.59979	6.29106	4.30849	4.6503	5.88056	3.99565	3.82214	2.14264	4.54135	2.42681	3.40443	6.04825	3.26764	3.29408	3.44211	3.55702	1.27955	3.0556	1.39755	2.07066	2.1824	1.29757	3.41534	1.67054	0.776262	1.72262	1.09176	1.84089	1.38638	0.573553	1.25203	1.14202	1.70063
	0.89131	1.42657	3.47793	2.52039	1.4045	1.40774	1.23729	1.09876	2.7247	1.39808	1.83644	2.11396	4.44716	2.69377	5.49807	1.98825	3.54525	6.1982	4.45194	4.52051	5.48154	3.98415	3.9321	2.04623	4.56231	2.53016	3.3521	5.95286	3.29596	3.25712	3.47036	3.53863	1.29271	3.04547	1.33688	2.0589	2.16347	1.31271	3.44978	1.71758	0.765852	1.75682	1.06595	1.85288	1.39715	0.609614	1.24863	1.15478	1.67164
	0.892344	1.40195	3.41103	2.3436	1.37891	1.46092	1.2343	1.05931	2.72188	1.50567	1.74247	2.02617	4.20444	2.49575	5.48297	2.03656	3.42098	6.2163	4.32915	4.33153	5.03366	3.96952	3.96378	2.01278	4.62999	2.40983	3.26506	6.25627	3.15193	3.25042	3.39362	3.54656	1.29414	3.06908	1.39188	2.09426	2.1688	1.32661	3.44037	1.72804	0.767394	1.77895	1.04146	1.88807	1.46216	0.582376	1.27006	1.15553	1.651
	0.914655	1.40948	3.39306	2.23754	1.35732	1.45249	1.27264	1.0762	2.70098	1.45893	1.7044	2.19586	4.32529	2.60509	5.25958	2.02781	3.58497	5.80193	4.47038	4.37767	4.45196	3.80585	3.96055	1.96767	4.39236	2.54972	3.21689	6.06029	3.17089	3.23761	3.51752	3.52212	1.27441	3.13933	1.43848	2.06887	2.16745	1.31577	3.48809	1.7556	0.779419	1.74978	1.07678	1.91797	1.40438	0.603195	1.27065	1.15763	1.67571
	0.916098	1.42739	3.44009	2.35219	1.35265	1.44484	1.19509	1.06458	2.6975	1.55644	1.84097	2.05421	4.47158	2.52824	4.91674	2.01461	3.79519	5.74796	4.32179	4.52334	4.30215	4.039	4.09487	1.98195	4.57005	2.66301	3.24198	6.03496	2.82164	3.15522	3.40189	3.46729	1.29007	3.1381	1.41493	2.0834	2.11963	1.30607	3.47557	1.7625	0.75748	1.77356	1.05989	1.84461	1.37601	0.645501	1.29272	1.13991	1.68318
	0.932007	1.43718	3.52459	2.38285	1.37808	1.4442	1.27446	1.0631	2.67923	1.37064	1.83737	1.99808	4.72895	2.53184	4.5711	2.12948	3.75209	5.45464	4.28489	4.4211	3.46428	4.05382	4.2972	2.10764	4.50594	2.83726	3.28872	6.27811	2.94271	3.25053	3.18695	3.44582	1.30163	3.22264	1.46725	2.0652	2.19956	1.3294	3.52188	1.77649	0.78265	1.7964	1.07707	1.88077	1.33949	0.600838	1.29715	1.15117	1.64932
	0.95606	1.45773	3.40016	2.41788	1.40032	1.42798	1.26012	1.0627	2.73135	1.43112	1.96131	2.19407	4.56128	2.50328	4.22641	2.36657	3.71628	5.30414	4.25779	4.42303	3.52068	3.98692	4.52203	1.93009	4.50568	2.70557	3.3702	6.03933	2.89364	3.09024	3.2112	3.30524	1.28687	3.30456	1.48376	2.11396	2.21488	1.39682	3.54265	1.7467	0.765833	1.80778	1.03588	1.8732	1.35339	0.599762	1.3149	1.14079	1.65831
	0.990457	1.40005	3.36939	2.62579	1.40424	1.44123	1.36019	1.09173	2.82598	1.38093	1.86757	2.01112	4.52085	2.43693	4.22502	2.13773	3.83241	5.40897	4.11003	4.49944	3.40311	4.00905	4.25916	1.97833	4.38475	2.61285	3.35721	6.12933	3.11955	3.03332	3.29282	3.1373	1.28763	3.3947	1.45424	2.12863	2.18468	1.34684	3.59669	1.81635	0.755816	1.78896	1.11768	1.85036	1.41488	0.619859	1.32918	1.15684	1.66358
	0.996886	1.43439	3.36332	2.66357	1.38853	1.46332	1.29821	1.06029	2.87597	1.36773	1.86626	1.95131	4.49198	2.30773	4.19224	2.12882	3.7161	5.32205	4.08362	4.58829	3.3091	4.03507	4.39452	1.95406	4.11632	2.52304	3.35451	6.32133	2.91136	3.09268	3.29973	3.12237	1.27781	3.49646	1.47073	2.13176	2.21346	1.36457	3.55494	1.80977	0.773229	1.82211	1.07873	1.82401	1.41594	0.614982	1.3032	1.14402	1.6635
	0.996479	1.3959	3.31831	2.67555	1.41594	1.44179	1.28185	1.07805	2.76426	1.39825	1.86565	2.01477	4.61136	2.39203	3.94753	2.03889	3.52161	5.48392	4.16306	4.68155	3.69435	4.19937	4.26035	2.07198	3.96118	2.4632	3.37414	6.39342	2.81281	3.17428	3.28665	3.0514	1.2835	3.59809	1.46042	2.09156	2.20179	1.37691	3.58266	1.73086	0.76564	1.80112	1.02822	1.84421	1.42654	0.582797	1.33017	1.17228	1.652
	1.00397	1.43391	3.0729	2.68991	1.48261	1.44981	1.20372	1.05115	2.83899	1.39797	1.89978	2.12906	4.65414	2.44689	3.88187	2.12112	3.67855	5.53957	4.16722	4.58768	3.7966	4.12744	4.30618	1.94584	4.10477	2.6071	3.3551	6.1252	2.74663	2.94793	3.40599	3.11279	1.24919	3.65044	1.34726	2.11455	2.22167	1.43277	3.59708	1.69994	0.766847	1.79258	1.06562	1.92247	1.40226	0.577704	1.3336	1.15906	1.66878
	1.04727	1.39973	3.08924	2.67198	1.50058	1.45293	1.32912	1.0821	2.87015	1.37463	1.96407	2.07659	4.81607	2.44852	3.74366	2.28663	3.42953	5.46651	4.1236	4.92375	4.40345	4.12415	4.30896	2.08455	4.20453	2.84767	3.26369	6.12659	2.72427	3.04751	3.23785	3.01433	1.20212	3.57047	1.37047	2.15235	2.1897	1.53574	3.61576	1.67901	0.769639	1.90242	1.09297	1.90592	1.40695	0.660393	1.3173	1.13993	1.66516
	1.06405	1.37869	3.06365	2.64288	1.49743	1.45979	1.3309	1.07413	2.81588	1.35214	2.00848	1.94712	4.70993	2.4323	3.62196	2.18887	3.51982	5.46152	4.17338	5.14739	4.72917	4.11146	4.40512	2.04188	4.24788	3.02693	3.21469	6.07953	2.73375	3.10431	3.42213	3.22604	1.17431	3.66684	1.31748	2.11553	2.18838	1.6021	3.64099	1.6864	0.780032	1.93379	1.06959	1.80748	1.37445	0.658767	1.3413	1.11917	1.67976
	1.06782	1.39449	3.0766	2.56052	1.45151	1.48733	1.42048	1.038	2.88841	1.39596	2.11242	1.88941	4.79538	2.38974	3.6102	2.16523	3.4489	5.20495	4.17796	5.06144	4.49632	4.02794	4.28215	2.06352	4.31122	2.93151	3.20803	6.26526	2.55167	3.06078	3.3977	3.25408	1.1683	3.72018	1.32796	2.10634	2.20992	1.67522	3.56045	1.7023	0.767462	1.85998	1.07683	1.90555	1.44537	0.643808	1.36824	1.15639	1.66996
	1.07489	1.43715	2.95625	2.61344	1.4287	1.52585	1.36891	1.05878	2.89321	1.31002	2.07892	1.89589	4.64854	2.40841	3.44326	2.31897	3.62742	5.36229	4.18634	5.33651	4.56971	3.91247	4.34525	2.12694	4.15218	2.8951	3.21051	6.25699	2.68671	2.98306	3.27709	3.16746	1.1445	3.74176	1.36039	2.10142	2.23732	1.68399	3.60865	1.6741	0.769299	1.81705	1.0593	1.91263	1.42243	0.646603	1.35064	1.16464	1.65948
	1.089	1.40809	2.98792	2.73076	1.41828	1.51484	1.3758	1.06769	2.92074	1.23649	2.15271	1.91958	4.88554	2.39842	3.21673	2.439	3.38569	5.45372	4.13376	5.37995	4.69523	4.01694	4.28085	2.25699	4.12062	2.82347	3.24386	6.03193	2.69803	2.95763	3.39403	3.35393	1.13533	3.79362	1.42194	2.1279	2.29587	1.73913	3.65668	1.67147	0.74891	1.78074	1.0319	1.95871	1.44173	0.657297	1.31595	1.15256	1.6688
	1.07081	1.44134	2.89683	2.82475	1.45267	1.45507	1.35838	1.08607	2.93067	1.29338	2.12893	1.92428	4.86758	2.54204	3.13973	2.31371	3.57011	5.28991	4.23075	5.46813	4.91715	4.14754	4.31056	2.16545	4.14618	2.84942	3.29008	6.1177	2.65431	2.8339	3.37336	3.40762	1.13693	3.7884	1.44132	2.10132	2.27728	1.80058	3.62588	1.73861	0.767601	1.86796	0.985975	1.85885	1.39681	0.609564	1.32509	1.15982	1.65653
	1.07094	1.43946	2.82476	2.77882	1.43665	1.45846	1.32013	1.07222	2.9068	1.25853	2.05667	1.92844	5.08034	2.63762	2.96266	2.29713	3.4833	5.37908	4.29428	5.64923	4.51656	4.06264	4.17226	2.13565	4.29509	2.87921	3.21822	6.1108	2.61511	2.76898	3.36726	3.28732	1.14313	3.73339	1.49673	2.11939	2.31617	1.79699	3.64949	1.72316	0.762815	1.87155	0.963993	1.8583	1.4354	0.631357	1.364	1.16369	1.66692
	1.06519	1.4129	2.71199	2.80399	1.43202	1.45814	1.3806	1.07318	2.84234	1.26553	2.13162	2.01055	5.06302	2.52388	2.81295	2.51224	3.71567	5.42145	4.38851	5.48985	4.58066	4.12402	4.20105	2.21292	4.28449	3.00054	3.31179	6.2951	2.73336	2.84069	3.37126	3.24704	1.14673	3.76089	1.57168	2.08463	2.37096	1.77615	3.57746	1.76067	0.775182	1.87691	0.919179	1.90033	1.42358	0.630868	1.3495	1.16913	1.68974
	1.08439	1.50598	2.65962	2.81704	1.51572	1.45614	1.30621	1.03787	2.94042	1.25257	2.24151	1.97066	5.08053	2.46184	2.79173	2.61008	3.49456	5.54317	4.48252	5.51883	4.37236	4.24374	4.46113	2.12897	4.31576	2.9619	3.33805	6.15881	2.71866	2.76399	3.46487	3.4088	1.12254	3.69199	1.71102	2.07732	2.43532	1.67403	3.61764	1.7275	0.758476	1.91585	0.907459	1.84051	1.43247	0.655607	1.32408	1.16088	1.65608
	1.08663	1.45762	2.60111	2.79593	1.49894	1.43044	1.26821	1.11041	2.78935	1.22738	2.27917	1.86887	5.19916	2.40957	2.72541	2.6898	3.73981	5.74198	4.53201	5.67318	4.00991	4.15075	4.42755	2.15706	4.28967	3.10365	3.35121	6.22576	2.8686	2.74868	3.29434	3.45422	1.1144	3.75881	1.6738	2.06953	2.45422	1.67668	3.6427	1.73202	0.763423	1.84337	0.960141	1.79832	1.39598	0.68138	1.32698	1.15555	1.6739
	1.06908	1.44562	2.47588	2.7793	1.64952	1.4468	1.26897	1.1673	2.73038	1.29239	2.19319	1.93087	5.04541	2.3096	2.73333	2.73797	3.71285	5.83542	4.49623	5.4476	4.06037	4.35252	4.60362	2.27649	4.22302	3.17082	3.37728	6.26509	2.77893	2.76745	3.27503	3.57417	1.12011	3.78766	1.6479	2.03635	2.45227	1.64875	3.65314	1.75412	0.743762	1.83541	0.964055	1.77812	1.3991	0.66011	1.30659	1.15064	1.67502
	1.08211	1.45283	2.41037	2.85827	1.73071	1.39714	1.23557	1.12354	2.71545	1.32942	2.23425	2.03455	5.15063	2.37932	2.90107	2.63379	3.80589	5.96083	4.46272	5.79595	4.41853	4.39207	4.36178	2.3338	4.45299	3.38367	3.42952	6.05753	2.92322	2.78039	3.18078	3.72381	1.11162	3.80057	1.75942	2.06618	2.41187	1.64073	3.60817	1.75408	0.759789	1.81774	0.995527	1.75838	1.43589	0.636102	1.31612	1.16602	1.65177
	1.09323	1.44779	2.40205	2.79059	1.7347	1.40537	1.30696	1.20053	2.67115	1.27173	2.14134	1.98293	4.8664	2.31394	2.9649	2.80403	3.69439	5.74319	4.34235	5.64897	4.39756	4.31996	4.34961	2.20464	4.36129	3.30735	3.34639	5.97403	2.96568	2.79046	3.26183	3.89117	1.11083	3.75145	1.83828	2.0648	2.43762	1.64266	3.61718	1.77584	0.767568	1.77153	0.982732	1.80548	1.39078	0.666911	1.32859	1.17382	1.68031
	1.07892	1.47474	2.24832	2.80177	1.70283	1.40572	1.28361	1.22908	2.6357	1.25547	2.21449	1.97098	4.96946	2.38496	2.9739	2.84517	3.66074	5.71572	4.612	5.71203	4.4164	4.40207	4.39067	2.25572	4.51152	3.27685	3.42319	6.16071	3.0412	2.70011	3.20114	3.91874	1.11764	3.64343	1.87353	2.05541	2.46208	1.59998	3.58062	1.76965	0.767726	1.75943	1.01589	1.762	1.3841	0.665491	1.37445	1.15316	1.63284
	1.04078	1.46415	2.19052	2.85323	1.67211	1.44055	1.33747	1.27358	2.60171	1.29013	2.09076	2.03283	4.77057	2.27805	2.90379	2.91423	3.60324	5.7972	4.61146	5.59224	4.25002	4.56858	4.5751	2.21945	4.4111	3.23705	3.4337	5.90882	2.94176	2.61449	3.28543	3.96708	1.11591	3.58654	1.85311	2.05276	2.4128	1.6958	3.59078	1.76484	0.747266	1.82965	1.08377	1.76388	1.41486	0.650588	1.33592	1.14516	1.65195
	1.0217	1.41929	2.15909	2.88767	1.67837	1.42589	1.32123	1.30049	2.58168	1.2989	2.02229	1.90644	4.55416	2.20824	2.76807	2.68766	3.81231	5.9151	4.69143	5.17416	4.70079	4.45792	4.4372	2.32232	4.51605	3.1402	3.44017	5.804	2.93752	2.65927	3.40352	3.77251	1.1166	3.65297	1.87093	2.04852	2.47028	1.73331	3.55285	1.72937	0.763889	1.74391	1.04589	1.7344	1.45956	0.656787	1.33133	1.15304	1.66943
	1.0651	1.48135	2.20178	2.91594	1.64107	1.40066	1.32018	1.33484	2.59622	1.37475	1.99419	1.86602	4.54127	2.31356	2.7513	2.96233	3.55748	5.90376	4.6851	4.95728	4.84927	4.24221	4.66533	2.13044	4.35888	3.34732	3.44733	5.97082	2.96545	2.64384	3.37086	3.78034	1.10645	3.6779	1.92855	2.03109	2.46438	1.77437	3.55825	1.7443	0.732884	1.74308	1.11786	1.71473	1.42898	0.651715	1.32224	1.14988	1.66029
	1.06545	1.36642	2.31048	3.0693	1.64639	1.36203	1.31824	1.35929	2.52741	1.39207	2.05888	1.83431	4.53023	2.20962	2.81218	3.28175	3.60781	5.74383	4.90641	5.20841	5.0385	4.18525	4.63541	2.18425	4.46802	3.47971	3.46307	5.90841	2.81115	2.48316	3.24706	3.89248	1.09585	3.68243	1.92927	2.04757	2.49369	1.81609	3.54776	1.73516	0.75164	1.77038	1.04568	1.72689	1.40587	0.675461	1.32191	1.14558	1.65994
	1.07462	1.37074	2.31746	3.07551	1.63865	1.3716	1.2937	1.28305	2.50851	1.35201	2.02243	1.78001	4.75125	2.20513	2.83118	3.61358	3.60119	5.59247	4.57994	5.24244	5.4104	4.05167	4.86943	2.22917	4.36137	3.16534	3.54924	5.74136	2.84243	2.46706	3.20256	3.97096	1.09626	3.7685	1.80815	2.02147	2.53265	1.84311	3.56579	1.70075	0.750219	1.80686	1.03172	1.701	1.42581	0.664629	1.34169	1.15582	1.65702
	1.01349	1.43852	2.31318	3.16675	1.66758	1.4069	1.31062	1.33029	2.51692	1.42837	2.00408	1.84742	4.56416	2.31216	2.82645	3.25676	3.63945	5.56208	4.77826	5.25114	5.37978	3.78785	4.77681	2.20434	4.27196	3.31361	3.59945	6.00006	2.83003	2.51209	3.26649	3.83275	1.08035	3.80683	1.83644	2.01359	2.48142	1.82399	3.57593	1.70762	0.7449	1.71855	0.977626	1.71628	1.48353	0.676411	1.29744	1.14514	1.67956
	1.00036	1.41575	2.32078	3.20292	1.74851	1.43172	1.27843	1.45653	2.57828	1.35927	2.02797	1.83561	4.63897	2.20595	2.98751	3.44034	3.63086	5.51512	4.58607	4.71569	5.50322	3.71956	4.99619	2.15809	4.39158	3.62391	3.53317	5.75602	2.87323	2.50655	3.26801	3.79548	1.07198	3.7672	1.62352	2.01876	2.62489	1.80296	3.57282	1.71415	0.746467	1.79373	1.00404	1.69033	1.46405	0.739095	1.32514	1.14741	1.62879
	1.01749	1.41722	2.28814	3.17636	1.70953	1.39514	1.26171	1.43693	2.53556	1.35999	1.97245	1.91589	4.62288	2.21126	3.03615	3.27817	3.68237	5.21408	4.86528	4.74597	5.54044	3.53094	4.87248	2.35095	4.33385	3.60983	3.66608	5.63628	2.8943	2.44373	3.30196	3.77373	1.09394	3.70236	1.67434	2.0289	2.53345	1.78587	3.54528	1.71985	0.75022	1.83593	1.0281	1.67885	1.4202	0.745283	1.31156	1.13865	1.64676
	1.01508	1.37344	2.16379	3.20214	1.7332	1.34443	1.32462	1.38731	2.58417	1.33876	2.10502	1.9543	4.58818	2.20947	3.19193	3.34988	3.69023	4.96572	4.70375	4.59499	5.38989	3.54136	5.07316	2.53768	4.4405	3.58026	3.59462	5.8338	2.95257	2.48097	3.21934	3.82658	1.11947	3.62484	1.79843	2.04669	2.55083	1.83723	3.64546	1.72137	0.760347	1.78379	0.973429	1.71977	1.45783	0.777841	1.31165	1.15041	1.69855
	1.01079	1.41708	2.25147	3.1439	1.6692	1.31665	1.31899	1.30552	2.56059	1.38807	2.06308	1.81084	4.69448	2.22111	3.21122	3.15669	3.77718	5.04809	4.65491	4.69675	5.24474	3.3705	5.15601	2.70134	4.55843	3.60684	3.66775	5.72372	2.94227	2.4688	3.31417	3.69978	1.11177	3.57696	1.7442	2.04738	2.52122	1.7983	3.60916	1.76673	0.760183	1.76587	0.933505	1.7364	1.46848	0.794773	1.27664	1.16471	1.68623
	1.01336	1.40156	2.23829	3.04437	1.70645	1.32422	1.31078	1.25042	2.5948	1.41581	1.92341	1.82921	4.71271	2.23376	3.28183	3.39291	3.79975	4.97414	4.70625	4.57133	5.31752	3.42421	5.32223	2.56621	4.60585	3.72221	3.70903	5.62562	2.78208	2.44302	3.30908	3.61206	1.09871	3.62388	1.89157	2.01896	2.52385	1.78817	3.63543	1.75662	0.747919	1.75476	0.979324	1.73755	1.43496	0.935765	1.27502	1.15767	1.6844
	1.04733	1.46065	2.29491	3.04654	1.69402	1.2912	1.25802	1.30396	2.64139	1.43794	1.95827	1.80332	4.54625	2.31145	3.22161	3.24762	3.67629	5.05613	4.77214	4.74608	5.24507	3.2534	5.55752	2.69914	4.60879	3.88625	3.61195	5.86626	2.90901	2.74514	3.29376	3.56853	1.11693	3.60896	1.8596	2.02528	2.54775	1.80298	3.69535	1.80432	0.775523	1.70489	0.990191	1.70883	1.44018	0.999539	1.29322	1.14216	1.64259
	1.02861	1.44061	2.25708	2.97996	1.6436	1.28792	1.26118	1.32137	2.67006	1.4432	1.90757	1.82463	4.5258	2.32739	3.01912	3.24563	3.53799	5.08361	4.70407	4.78788	5.67507	3.43489	5.41244	2.63238	4.39623	3.89403	3.59597	5.88769	2.80059	2.63007	3.44164	3.46907	1.12871	3.50825	1.94487	2.07504	2.50693	1.80172	3.69933	1.73371	0.777526	1.70195	0.940474	1.66743	1.40672	1.18053	1.30001	1.12663	1.71259
	1.01608	1.38845	2.20636	3.03187	1.64161	1.32238	1.29673	1.28598	2.57518	1.50145	2.04463	1.81478	4.40731	2.30132	3.05082	3.33863	3.66947	5.28984	4.86563	4.804	5.69658	3.50016	5.26493	2.84207	4.39369	3.96834	3.69718	6.06989	2.82553	2.68515	3.36032	3.39281	1.13069	3.35353	1.92334	2.0689	2.45678	1.76711	3.69824	1.79599	0.759327	1.80321	0.927245	1.74157	1.36255	1.19092	1.31113	1.13249	1.70178
	1.02587	1.36135	2.37028	3.01895	1.59569	1.32829	1.29126	1.2044	2.51548	1.4463	2.09334	1.79074	4.60355	2.36346	3.01827	3.38731	3.66524	5.19668	4.75898	4.95437	6.04645	3.60156	5.61729	3.2827	4.42228	3.91247	3.72626	6.02531	2.93693	2.95869	3.28443	3.15507	1.12429	3.39763	2.03102	2.05901	2.51464	1.83872	3.7507	1.80001	0.762179	1.79374	0.961016	1.72795	1.43518	1.15202	1.31649	1.14285	1.67182
	1.00385	1.33071	2.59764	3.03108	1.58642	1.3074	1.34739	1.13685	2.57616	1.45743	1.99085	1.74375	4.83126	2.27147	3.06568	3.17734	3.72168	5.31083	4.88102	5.28476	6.17381	3.31991	5.58015	3.38183	4.41407	3.86346	3.68807	6.01175	3.02134	2.82963	3.32486	2.8429	1.11166	3.37785	2.0145	2.06707	2.46253	1.81244	3.73313	1.82336	0.757561	1.77887	0.897586	1.7308	1.49873	1.08507	1.32145	1.16353	1.64476
	1.00789	1.35964	2.51637	3.0928	1.62537	1.32535	1.34818	1.06527	2.58637	1.45441	1.82052	1.75075	5.00015	2.2272	2.98126	3.16354	3.94077	5.25172	5.04553	5.49842	6.36289	3.30649	5.92307	3.47188	4.40348	3.85931	3.75684	6.14685	3.0649	2.58251	3.50734	3.11278	1.10381	3.40074	2.0988	2.05869	2.47225	1.83303	3.68372	1.8224	0.74428	1.75844	0.894731	1.74456	1.48107	1.13033	1.33714	1.15623	1.67412
	1.06668	1.40503	2.42167	3.05859	1.62434	1.29447	1.29808	1.02705	2.65157	1.41558	1.9205	1.87438	4.96229	2.20093	2.91062	3.42722	3.77118	5.24289	4.80083	5.57693	6.09729	3.44934	5.64149	3.28249	4.56349	3.89373	3.86286	6.39574	2.95372	2.54158	3.45618	3.18475	1.11725	3.36064	1.91864	2.07297	2.41073	1.80296	3.64075	1.86728	0.743082	1.74333	0.961922	1.71165	1.47839	1.15399	1.34614	1.15916	1.66372
	1.10086	1.36763	2.4153	2.98184	1.62941	1.30803	1.27931	0.988252	2.56135	1.56972	1.80222	1.86695	4.9348	2.18272	2.99138	3.29045	3.94859	5.31268	4.80586	5.74992	6.41402	3.49711	5.82511	3.24762	4.26981	3.97604	3.84014	6.56457	2.96268	2.46777	3.39146	3.26099	1.12539	3.21826	2.10038	2.0158	2.35678	1.89637	3.6874	1.85653	0.754563	1.77015	0.971621	1.70385	1.47171	1.07522	1.34791	1.15489	1.67432
	1.0505	1.38999	2.46319	3.07904	1.64368	1.36606	1.26488	0.98236	2.53575	1.63345	1.76813	1.92151	5.06563	2.26873	2.90339	3.3926	3.78064	5.28964	4.98324	5.57431	6.36198	3.57691	5.63915	3.45819	4.21407	4.1235	3.93476	6.45321	2.86088	2.45176	3.58544	3.13804	1.11217	3.26363	2.10669	2.0549	2.39159	1.93553	3.70012	1.82641	0.752933	1.78457	0.995205	1.69281	1.4379	0.946153	1.36352	1.16743	1.66201
	1.02876	1.40151	2.49705	3.05592	1.63758	1.4366	1.23178	0.971369	2.50031	1.54221	1.84626	1.9108	5.11895	2.31125	2.90536	3.29471	3.84548	5.26732	4.83774	5.56142	6.87101	3.41653	5.91359	3.37848	4.4029	4.03436	3.92915	6.71035	2.79504	2.65291	3.6534	3.0571	1.12089	3.33157	2.0705	2.04972	2.28237	2.02278	3.72179	1.81272	0.773383	1.74043	1.03767	1.76267	1.42036	0.899897	1.32948	1.16132	1.72182
	1.05664	1.38535	2.50257	3.04352	1.60044	1.53086	1.27412	0.973501	2.4721	1.52444	1.81418	1.98815	5.12987	2.29719	2.9705	3.36524	3.76142	5.00545	4.9353	5.4072	6.95696	3.69406	6.17253	3.1888	4.38384	3.97275	3.85633	6.65304	3.05228	2.58545	3.58566	2.79346	1.11142	3.4673	2.0649	2.00408	2.31608	2.09876	3.73082	1.79062	0.748237	1.70222	1.02236	1.70515	1.46802	0.95295	1.36624	1.16223	1.66046
	1.06576	1.36552	2.49194	3.07863	1.58354	1.58457	1.27174	0.970586	2.49219	1.62349	1.82353	1.82018	5.14759	2.34115	2.96325	3.50006	3.93454	4.84821	5.00788	5.58028	7.1588	3.48556	6.23441	3.1036	4.44934	4.08365	3.81993	6.81631	2.89119	2.60479	3.79114	2.71891	1.14315	3.54147	2.06446	2.01319	2.20775	2.09245	3.71274	1.75826	0.765831	1.73361	0.973296	1.6891	1.5022	0.932487	1.34081	1.18559	1.61641
	1.10692	1.35797	2.52888	3.14685	1.55903	1.64633	1.28675	1.00178	2.40929	1.62535	1.84454	1.93588	5.14311	2.4159	2.97909	3.49889	3.97561	4.87535	5.13504	5.61736	7.13366	3.44269	6.42581	3.11901	4.32246	3.81424	3.80206	6.86479	2.98239	2.68375	3.80645	2.63597	1.13607	3.72515	2.07043	2.04469	2.23115	2.12325	3.65677	1.7896	0.748774	1.76689	0.99536	1.65685	1.54507	0.946699	1.32199	1.15655	1.68562
	1.09517	1.35081	2.4419	3.17495	1.61114	1.6445	1.25367	1.01109	2.39476	1.6026	1.81218	1.97117	4.94334	2.39885	3.0289	3.48834	4.04377	4.68044	4.79661	6.05092	7.20592	3.44323	6.30141	2.94664	4.49581	4.07226	3.88094	7.13299	2.97436	2.71188	3.77668	2.55762	1.12774	3.76459	2.06765	2.05757	2.19104	2.12652	3.62838	1.81212	0.778507	1.72584	0.966742	1.72681	1.52255	0.946263	1.33442	1.17645	1.65777
	1.10645	1.4264	2.34834	3.21317	1.63644	1.68281	1.28588	1.05512	2.35145	1.63626	1.79592	2.0095	4.89853	2.34837	2.99731	3.41004	3.82213	4.53207	4.93205	5.9488	7.29103	3.41304	6.49941	2.71831	4.58117	4.03018	3.84413	6.85577	2.96907	2.6704	3.98547	2.61327	1.14754	3.62065	2.18335	2.04841	2.12813	2.21964	3.61068	1.786	0.760256	1.75605	0.975217	1.74788	1.47035	0.893177	1.31525	1.13901	1.62559
	1.06836	1.37193	2.41775	3.14071	1.53661	1.68033	1.30572	1.12785	2.34313	1.61697	1.73344	2.0769	4.90937	2.38514	2.97958	3.32254	3.95395	4.49365	4.89868	6.04776	7.71325	3.38249	6.39443	2.76991	4.5503	3.98165	3.79006	7.19986	2.9287	2.62544	3.80631	2.58323	1.15822	3.69966	2.17482	2.01045	2.18838	2.22539	3.5276	1.82378	0.768435	1.79386	0.985065	1.72444	1.41394	0.906872	1.30967	1.1463	1.71563
	1.07222	1.44847	2.45799	3.08145	1.49613	1.64151	1.33867	1.09632	2.22637	1.62511	1.78334	2.12271	4.76486	2.33971	2.90417	3.48718	4.25511	4.4903	4.99605	6.04547	8.05212	3.53597	6.10331	2.69427	4.50379	3.95949	3.85118	6.94877	2.87292	2.54892	3.7632	2.37504	1.15883	3.56823	2.2701	2.00145	2.18989	2.26752	3.52828	1.79698	0.77873	1.76336	1.01057	1.7931	1.40912	0.878395	1.33371	1.15511	1.66553
	1.07292	1.44942	2.55085	2.98605	1.55259	1.6391	1.29458	1.1067	2.22553	1.74289	1.77309	2.07442	4.78785	2.27358	2.96436	3.43799	4.17151	4.49022	4.87461	5.81414	8.01981	3.63841	6.26149	2.76481	4.47637	3.82529	3.84879	6.83527	2.87421	2.51319	3.80291	2.24879	1.15459	3.49928	2.28543	2.0169	2.19351	2.37991	3.50383	1.78871	0.753211	1.78504	1.04504	1.74809	1.51824	0.861481	1.36579	1.14597	1.66058
	1.07043	1.43559	2.54218	2.89772	1.63124	1.60912	1.2475	1.13094	2.22676	1.65339	1.73777	2.12863	4.69533	2.21476	2.83602	3.55168	3.90154	4.41388	5.03916	5.82969	7.98444	3.67653	6.12001	2.77436	4.35238	3.7803	3.81414	6.87692	3.08232	2.47683	3.73335	2.27114	1.1432	3.47816	2.34463	1.99132	2.19868	2.48125	3.43627	1.77153	0.769588	1.70441	1.07502	1.75672	1.42973	0.87553	1.34085	1.15553	1.6974
	1.05155	1.47726	2.51639	2.83243	1.63607	1.62569	1.35476	1.16574	2.17313	1.78409	1.72243	2.106	4.77558	2.27472	2.93691	3.53881	3.99977	4.38859	5.01745	6.01729	8.19276	3.52609	5.86236	2.73813	4.46316	3.6503	3.9075	6.86418	2.77264	2.43431	3.82049	2.29893	1.13588	3.55885	2.16105	2.02166	2.19097	2.57728	3.49683	1.75721	0.765511	1.75171	1.06704	1.71868	1.44819	0.793967	1.33148	1.15158	1.68372
	1.06595	1.48591	2.48694	2.87244	1.65518	1.69537	1.31255	1.13279	2.17289	1.74719	1.73165	1.8669	4.57096	2.24141	2.82776	3.5039	3.72218	4.2809	5.1162	6.11644	8.13	3.39215	5.92972	2.93512	4.4857	3.59867	3.87034	7.07961	2.79413	2.43713	3.56876	2.34334	1.14483	3.74278	2.17589	2.04425	2.2432	2.70388	3.44726	1.77794	0.773906	1.74109	1.00363	1.72122	1.46605	0.750283	1.33046	1.1491	1.64472
	1.08294	1.38698	2.39599	2.73104	1.65294	1.66925	1.33228	1.12441	2.11448	1.64771	1.79173	1.98411	4.81573	2.22873	3.00822	3.3359	3.67702	4.23356	4.95798	6.23703	8.54703	3.65318	6.0991	2.91156	4.67833	3.70521	3.82775	7.22683	2.91407	2.42611	3.79821	2.36147	1.11895	3.78318	2.24143	2.06158	2.2003	2.74788	3.46572	1.80696	0.769009	1.70528	1.02404	1.74966	1.47262	0.661026	1.29488	1.15889	1.63605
	1.09978	1.44122	2.44018	2.79379	1.64678	1.68827	1.34673	1.17907	2.20156	1.70539	1.89388	1.85266	4.7456	2.19209	2.99419	3.4536	3.64724	4.16079	5.09919	6.57984	8.65737	3.82041	6.44946	2.8649	4.58708	3.54697	3.88284	6.97005	2.79247	2.32098	3.71166	2.35662	1.0904	3.73904	2.1501	2.06762	2.22551	2.75628	3.47819	1.75125	0.756797	1.66315	1.05798	1.70555	1.36579	0.684598	1.34713	1.14248	1.68634
	1.08465	1.41583	2.37692	2.8236	1.67379	1.75104	1.36249	1.12402	2.25078	1.68314	1.88346	1.98138	4.67966	2.18036	2.93768	3.40629	3.71831	4.17883	5.12155	6.68979	8.66753	3.63843	6.42285	2.84413	4.68688	3.42112	3.86055	7.46174	2.79627	2.18914	3.80924	2.40381	1.10163	3.59234	2.01388	2.06897	2.23612	2.77595	3.57785	1.78395	0.768308	1.68743	1.02169	1.67232	1.43112	0.678143	1.3372	1.13577	1.64298
	1.06281	1.41385	2.35964	2.71877	1.68395	1.82895	1.26303	1.0836	2.26314	1.72127	1.93041	1.97413	4.86531	2.19061	3.09336	3.52541	3.76411	3.92218	5.11805	6.90682	8.41531	3.42618	6.1277	2.65138	4.62926	3.52186	3.78753	7.3071	2.77699	2.29037	3.85934	2.39586	1.10079	3.59108	2.0282	2.07534	2.18916	2.80852	3.51337	1.78312	0.747968	1.76493	0.978229	1.66304	1.41596	0.733927	1.33409	1.13152	1.71882
	1.07343	1.51635	2.4073	2.7512	1.64104	1.81395	1.27349	1.07005	2.2322	1.59375	1.9068	1.95608	4.98376	2.10074	3.23736	3.42713	3.61708	3.90333	4.91441	6.65466	8.2753	3.47484	5.70947	2.92459	4.73213	3.39099	3.81351	7.42217	2.82696	2.24401	3.88295	2.42298	1.09631	3.58965	2.02894	2.08898	2.19783	2.81001	3.43713	1.71899	0.737846	1.73926	0.985373	1.60547	1.40495	0.732511	1.32431	1.13165	1.67456
	1.0597	1.48178	2.38306	2.67304	1.69462	1.87234	1.31251	1.08344	2.25159	1.59322	1.82282	1.89294	5.07176	2.00481	3.41695	3.29126	3.75996	3.8886	5.14053	6.67151	8.06068	3.44918	5.74003	2.78157	4.6028	3.60327	3.85977	7.24091	2.74756	2.24011	3.92497	2.55194	1.06178	3.62431	2.04256	2.06619	2.14218	2.77302	3.51434	1.7173	0.750377	1.80279	1.00861	1.59063	1.42111	0.701392	1.32327	1.13714	1.67423
	1.07864	1.39851	2.30851	2.647	1.68385	1.87635	1.22932	1.08082	2.26744	1.52635	1.90264	1.97981	5.10293	2.02385	3.27012	3.49491	3.86118	3.73547	5.1668	6.36401	8.02957	3.62526	5.90718	2.75573	4.50655	3.59339	3.91134	7.27596	2.77078	2.13703	3.74256	2.45923	1.0563	3.68915	1.98807	2.0669	2.13337	2.83276	3.53342	1.69089	0.759893	1.80671	1.01416	1.60917	1.40133	0.679658	1.34354	1.10347	1.70095
	1.07385	1.4108	2.31715	2.64114	1.73756	1.84961	1.28998	1.06628	2.22645	1.67853	1.81703	1.92103	4.97873	1.97626	3.32612	3.5395	3.81816	3.83064	5.18677	6.32095	8.10318	3.55383	5.80037	3.10088	4.34964	3.54569	3.89936	7.32093	2.69601	2.06334	3.85341	2.64395	1.01644	3.69087	1.94512	2.05165	2.11956	2.66495	3.52709	1.70586	0.750919	1.82658	1.03055	1.6163	1.39449	0.671082	1.34859	1.10464	1.67181
	1.10455	1.45402	2.30303	2.6442	1.68754	1.8611	1.2675	1.07165	2.20235	1.53714	1.8066	1.86481	5.03542	2.07198	3.32012	3.54767	3.68579	3.8243	5.14618	6.41808	8.13735	3.60751	5.7499	3.01562	4.49801	3.75433	3.81854	7.37199	2.77212	1.97126	3.90039	2.65021	0.994645	3.67233	1.94532	2.04049	2.11582	2.65432	3.54646	1.69806	0.751087	1.87168	1.02066	1.62918	1.44753	0.673975	1.31924	1.13652	1.67041
	1.0985	1.42473	2.19867	2.63548	1.69056	1.86005	1.2904	1.02594	2.14576	1.55014	1.84712	1.82343	4.8198	2.01852	3.35518	3.70728	3.90673	3.82131	5.30191	6.26901	8.23929	3.6494	6.14619	2.90504	4.75306	3.64758	3.81368	7.17745	2.65989	1.96602	3.8279	2.75642	0.992936	3.66678	1.90758	2.07287	2.14355	2.65439	3.5756	1.71348	0.754473	1.79093	1.03772	1.60574	1.37375	0.642202	1.31202	1.1099	1.6843
	1.07826	1.44219	2.25006	2.64808	1.60679	1.87714	1.26323	1.01836	2.03941	1.61433	1.75689	1.83093	5.22285	2.03827	3.41814	3.78018	4.10533	4.0749	5.32942	6.19442	7.76669	3.61159	5.75547	3.19785	4.5939	3.93931	3.8056	7.36819	2.74801	2.06142	3.97615	2.70847	0.999811	3.77224	1.84215	2.10998	2.11965	2.61908	3.59268	1.6901	0.738938	1.76637	1.03694	1.64478	1.37599	0.619085	1.32532	1.11119	1.71915
	1.12833	1.50167	2.18023	2.6249	1.58842	1.86134	1.29528	1.03491	2.01951	1.58798	1.81739	1.75282	5.39525	2.0551	3.52364	4.03892	3.95084	4.00428	5.31365	6.14528	7.51806	3.63046	5.98887	3.24446	4.56491	3.83066	3.65727	7.35717	2.7942	1.87585	3.73337	2.72313	1.00221	3.87031	1.76994	2.09769	2.12364	2.7247	3.54567	1.68254	0.754191	1.81267	1.03136	1.63129	1.44519	0.645616	1.32317	1.14098	1.65041
	1.13532	1.47427	2.18639	2.64785	1.51159	1.87689	1.3021	1.01673	1.99344	1.59589	1.73083	1.77189	5.47991	2.09099	3.7358	4.05317	3.95474	4.10151	5.26705	6.53073	7.43441	3.5731	5.56874	3.01758	4.52965	3.87043	3.67187	7.45231	2.85364	2.03245	3.71571	2.72823	0.977024	3.8056	1.72739	2.0824	2.10981	2.72944	3.50974	1.70587	0.752775	1.77485	1.01387	1.60089	1.40078	0.760825	1.31931	1.14926	1.67805
	1.13943	1.47158	2.16064	2.7056	1.44569	1.8356	1.29405	1.0134	1.95892	1.63664	1.74311	1.74672	5.72919	2.13512	3.68175	4.14608	3.97605	4.28072	5.18729	6.47094	7.4329	3.38328	5.57122	3.23219	4.18239	3.92072	3.71291	7.49353	2.9251	2.17956	3.72274	2.74255	0.971126	3.7954	1.7227	2.05517	2.08213	2.7113	3.53052	1.72418	0.735932	1.78934	0.953355	1.56161	1.39291	0.769286	1.33679	1.14659	1.63452
	1.12376	1.49629	2.14277	2.74188	1.4543	1.85312	1.30504	1.0035	2.04051	1.64849	1.75033	1.61107	5.73945	2.00998	3.75215	4.30584	3.8977	4.10872	5.40106	6.51583	7.33877	3.18077	5.58614	3.33932	4.29934	4.04742	3.87762	7.71059	2.87663	2.27464	3.61185	2.85265	0.985363	3.77456	1.71165	2.10989	1.99908	2.65273	3.51942	1.8094	0.743491	1.75587	1.08125	1.58883	1.464	0.854518	1.315	1.14278	1.7103
	1.09056	1.56825	2.1755	2.75604	1.44685	1.82173	1.28511	1.05006	2.03188	1.59126	1.7384	1.73668	5.69869	2.10626	3.77656	4.60751	3.81063	4.39005	5.12327	6.40294	7.00949	3.07777	5.66688	3.40976	4.28688	3.95652	3.9101	7.50461	2.79757	2.31887	3.79697	3.06409	1.00214	3.77316	1.73263	2.13458	2.00766	2.62274	3.49331	1.84712	0.757314	1.7587	1.07889	1.56284	1.44856	0.881261	1.30915	1.12288	1.66406
	1.08749	1.55012	2.28183	2.72879	1.44523	1.77987	1.27268	1.0941	2.07488	1.55277	1.88132	1.8052	6.01348	2.09252	3.96145	4.79241	3.75692	4.29773	5.28422	6.09178	6.92823	2.95803	5.49582	3.30209	4.3851	3.66025	3.82842	7.29829	2.8176	2.38766	3.73376	2.93127	1.01716	3.7068	1.69844	2.14236	2.04516	2.65759	3.49993	1.85977	0.749649	1.72656	1.05724	1.53568	1.48476	0.915706	1.30027	1.11515	1.65574
	1.06284	1.66424	2.24521	2.61573	1.46353	1.73583	1.26971	1.11537	2.00029	1.62405	1.95388	1.83166	5.85449	2.07032	3.96067	4.68286	3.75724	4.28206	5.14331	6.26243	6.78377	2.91157	5.28842	3.41129	4.38119	3.77072	3.89263	7.33807	2.87292	2.36311	3.75122	2.92601	1.02032	3.79491	1.64566	2.12109	2.03218	2.58456	3.51987	1.88934	0.750934	1.70361	1.0797	1.58175	1.46879	0.921283	1.34342	1.12215	1.6853
	1.11807	1.56665	2.21353	2.64974	1.5023	1.72878	1.24318	1.11064	1.99849	1.73052	1.95072	1.69788	6.07528	2.13476	3.97374	4.64946	3.63693	4.33359	5.25633	6.22376	7.03047	2.99866	5.65023	3.34659	4.56618	3.98229	3.80788	7.04972	2.87983	2.50488	3.65041	2.79407	0.992022	3.70173	1.65851	2.11146	2.08096	2.54847	3.47747	1.87237	0.760222	1.75981	1.03572	1.53123	1.49364	1.0273	1.37183	1.13185	1.66837
	1.08401	1.58297	2.2336	2.62735	1.50908	1.7134	1.30254	1.13006	1.92794	1.82161	1.97004	1.75444	5.93506	2.22057	4.08639	4.22999	3.51215	4.35115	5.32009	6.26156	6.97101	2.79933	5.17834	3.02175	4.44799	3.90532	3.78422	7.26361	2.87777	2.65488	3.47307	2.79026	0.994637	3.65663	1.58859	2.10802	2.07221	2.55209	3.44469	1.82541	0.751359	1.73862	1.00919	1.56551	1.45343	1.11019	1.36949	1.13649	1.68043
	1.0936	1.65216	2.27062	2.61533	1.43922	1.72146	1.2811	1.12509	2.01374	1.85976	2.08079	1.76338	5.91549	2.09956	4.06864	4.58682	3.73842	4.34196	5.1485	6.19521	6.78934	2.85842	5.08533	3.04329	4.30182	3.95335	3.84825	7.37475	2.82803	2.62366	3.66829	2.94201	0.979355	3.60763	1.57088	2.14394	2.07297	2.58854	3.44761	1.82826	0.739362	1.75185	0.95994	1.50986	1.5152	1.04776	1.34456	1.13321	1.69648
	1.08055	1.5495	2.2379	2.59298	1.39005	1.71368	1.29274	1.10648	2.08985	1.75605	2.10161	1.76684	5.72172	2.17991	4.05273	4.39425	3.79972	4.51808	5.09028	5.96072	6.47843	2.86733	5.19047	3.1388	4.30346	3.90441	3.75922	7.40951	2.71287	2.4918	3.63606	2.96064	0.966912	3.66121	1.57592	2.08393	2.10901	2.61079	3.43771	1.85753	0.752974	1.72	0.959433	1.55176	1.40698	0.956424	1.34995	1.14283	1.69871
	1.09721	1.4871	2.26177	2.54285	1.39587	1.75076	1.29786	1.0915	2.02553	1.65289	2.11294	1.79669	5.69376	2.03339	4.06452	4.44053	3.67341	4.34476	5.02474	6.3445	6.45756	2.90572	5.15127	2.87112	4.32418	3.79777	3.85495	7.55314	2.72242	2.59444	3.74024	2.78949	0.954967	3.57936	1.63382	2.05288	2.14696	2.61556	3.37971	1.83665	0.749186	1.69126	1.01078	1.52181	1.40039	1.02552	1.34319	1.1351	1.6652
	1.10099	1.60064	2.30916	2.63381	1.37188	1.73907	1.3214	1.10423	2.0765	1.81159	2.00788	1.67292	6.0524	2.04272	4.00089	4.22305	3.72608	4.425	5.23893	6.41454	6.40489	2.94923	5.18188	2.84908	4.44496	3.92452	3.87118	7.4443	2.62495	2.69376	3.55122	2.84333	0.946584	3.54371	1.72441	2.08104	2.20175	2.52132	3.4127	1.80868	0.766102	1.76588	1.0609	1.55681	1.39141	0.928429	1.34498	1.10983	1.66615
	1.10041	1.54269	2.32006	2.64331	1.33013	1.82005	1.28755	1.12619	2.0987	1.8999	2.09301	1.63431	6.08369	1.95303	4.10012	4.54582	3.80498	4.36253	5.09204	6.71897	6.09126	2.8914	5.1595	3.19903	4.4451	4.25149	3.76124	7.12631	2.58969	2.97792	3.59429	2.68674	0.947587	3.58	1.689	2.06585	2.20276	2.46206	3.36297	1.78385	0.755622	1.81652	0.967004	1.54156	1.36497	0.919884	1.31759	1.12449	1.69064
	1.13275	1.46102	2.30472	2.58422	1.37169	1.81235	1.27901	1.10037	2.14869	1.7143	2.20249	1.65742	6.38636	1.91825	4.26166	4.74401	3.57998	4.46911	5.16162	6.56371	6.03886	3.06525	5.23469	3.09952	4.51107	4.11315	3.71039	7.29506	2.79034	3.03882	3.43811	2.65851	0.923165	3.52033	1.63977	2.05327	2.15816	2.4517	3.4105	1.75687	0.743913	1.77738	0.952482	1.54608	1.33922	0.819005	1.29843	1.11959	1.69672
	1.13928	1.52982	2.33475	2.65682	1.36976	1.75556	1.25492	1.12144	2.07307	1.62132	2.06398	1.7154	6.37911	1.92961	4.27405	4.69515	3.62443	4.45979	5.25793	6.78633	5.8334	3.13723	4.90496	3.12942	4.54166	4.24166	3.69514	7.16644	2.70635	3.11061	3.55354	2.70549	0.924282	3.37316	1.6377	2.028	2.1478	2.41023	3.44448	1.79365	0.780567	1.80802	0.965078	1.56151	1.29586	0.853452	1.3118	1.13558	1.66103
	1.10816	1.55821	2.29455	2.67019	1.37351	1.76945	1.26645	1.10528	2.17534	1.62547	2.01467	1.64835	6.26679	1.9845	3.97046	4.67499	3.70355	4.60157	5.17177	7.23436	5.76217	3.20687	5.35281	3.171	4.54788	4.19086	3.58989	7.17972	2.77247	2.9562	3.57518	2.84569	0.909644	3.34306	1.73186	2.03569	2.13087	2.35458	3.5032	1.7942	0.772618	1.75548	0.930705	1.5134	1.32615	0.906954	1.35694	1.14099	1.68473
	1.06536	1.52574	2.29257	2.47609	1.40667	1.81382	1.30548	1.11331	2.24192	1.66948	2.0456	1.67244	6.0887	1.95455	3.84702	4.53313	3.74595	4.53546	4.93881	7.32729	5.62299	3.2531	5.22234	3.46817	4.56107	4.31764	3.63455	6.98876	2.75137	3.05276	3.60561	3.00726	0.900995	3.29562	1.56325	2.05896	2.15508	2.30901	3.51966	1.78676	0.756755	1.74002	0.938664	1.57163	1.35448	0.885348	1.34204	1.14037	1.64105
	1.0526	1.5484	2.29697	2.44634	1.38765	1.85294	1.3227	1.09459	2.2271	1.62872	2.01182	1.73589	6.28753	1.93939	4.1188	4.55088	3.664	4.43111	5.01474	7.47114	5.49463	3.19835	5.12601	3.31864	4.80497	4.18391	3.43649	7.292	2.79172	3.14232	3.4535	2.83357	0.915193	3.29249	1.55094	2.07482	2.1262	2.2769	3.46309	1.78747	0.781688	1.80649	0.966088	1.64287	1.38492	0.809614	1.34431	1.12552	1.67557
	1.07367	1.47034	2.29074	2.28508	1.40055	1.81157	1.30326	1.14256	2.27074	1.81611	2.12667	1.8315	6.33212	1.98825	3.89759	4.83843	3.98093	4.47603	4.84702	7.28411	5.17527	3.21454	4.67836	3.39331	4.68435	4.00865	3.36939	7.21806	2.78646	2.89547	3.53331	2.75008	0.925663	3.24509	1.57632	2.0674	2.13727	2.22766	3.4581	1.76051	0.767727	1.84296	0.951132	1.61033	1.39056	0.809117	1.33121	1.13606	1.66582
	1.04852	1.51226	2.37425	2.17963	1.40141	1.82619	1.31121	1.15571	2.30574	1.68077	2.28693	1.81919	5.999	2.06215	4.02116	4.76968	4.08368	4.44378	4.82106	6.8419	4.84948	3.30399	4.65176	3.36815	4.85009	4.33943	3.4405	7.18096	2.79599	2.74894	3.5056	2.68648	0.953158	3.2277	1.58246	2.0899	2.18889	2.29584	3.47569	1.78206	0.759917	1.8401	0.936932	1.612	1.40661	0.745823	1.34128	1.12131	1.63795
	1.03282	1.52078	2.3722	2.1956	1.36919	1.83	1.31883	1.1894	2.3213	1.74766	2.28126	1.82622	5.94356	2.02726	3.96103	4.76821	3.88579	4.61623	4.76595	6.70308	4.49064	3.27263	4.6292	3.14752	4.50179	4.22331	3.43667	7.02621	2.74014	2.62538	3.49759	2.71164	0.950347	3.25422	1.58389	2.09512	2.18654	2.32282	3.44574	1.73054	0.779504	1.82467	0.881397	1.64841	1.34743	0.763449	1.36002	1.13061	1.64808
	1.03694	1.47882	2.34867	2.09247	1.37288	1.73155	1.34376	1.16463	2.30376	1.75372	2.30671	1.71486	5.82482	2.16766	3.74003	4.81216	3.76621	4.52914	4.7056	6.78074	4.14111	3.27616	4.75495	3.28319	4.48401	4.14843	3.44479	7.21051	2.76781	2.54007	3.33555	2.69087	0.94232	3.20689	1.54449	2.07893	2.16372	2.36498	3.43288	1.7116	0.783571	1.77475	0.933175	1.62111	1.25296	0.763842	1.32966	1.10458	1.67248
	1.05707	1.42969	2.33319	2.17393	1.35709	1.72123	1.34046	1.18296	2.36477	1.79578	2.20057	1.82877	5.98953	2.20666	3.88004	4.51009	3.72975	4.48247	4.83691	7.07743	3.86771	3.09421	4.65295	3.28332	4.41994	4.07709	3.28088	7.45622	2.78458	2.52918	3.5322	2.65229	0.931003	3.25474	1.52627	2.07423	2.11286	2.44545	3.46154	1.69357	0.785359	1.74779	0.913968	1.6136	1.28861	0.843654	1.34432	1.10551	1.66083
	1.07471	1.48897	2.36798	2.20002	1.37872	1.6556	1.31439	1.19533	2.33829	1.70526	2.12549	1.78329	5.97779	2.18687	3.78366	4.5648	4.02051	4.46782	4.6894	7.11854	3.6073	3.30527	4.59378	3.35783	4.64511	4.36001	3.42542	7.50162	2.95332	2.53799	3.57049	2.71351	0.923695	3.31818	1.50206	2.08206	2.09493	2.43622	3.45229	1.73136	0.772295	1.77838	0.894521	1.64023	1.3141	0.801427	1.34798	1.11487	1.67139
	1.0938	1.49936	2.44254	2.19877	1.4134	1.75564	1.26622	1.20414	2.39225	1.76517	2.15916	1.95195	5.70004	2.23385	3.93791	4.41356	3.71057	4.52133	4.60355	7.41177	3.33616	3.20281	4.84254	3.38449	4.48068	4.42944	3.39932	7.55758	2.74341	2.51061	3.56156	2.68581	0.940279	3.49331	1.57105	2.05283	2.1737	2.46029	3.40346	1.72497	0.752065	1.77139	0.929411	1.61451	1.26979	0.721879	1.35696	1.10749	1.67223
	1.11233	1.47551	2.42531	2.18356	1.33374	1.79925	1.33935	1.26486	2.5341	1.67875	2.24323	1.89167	5.90922	2.23973	3.78444	4.29019	3.79951	4.71343	4.70198	7.56653	3.16658	3.26695	4.72893	3.40499	4.4815	4.37696	3.48808	7.36919	2.74931	2.59922	3.46967	2.71594	0.963554	3.53085	1.5418	2.08314	2.13342	2.50645	3.41495	1.72175	0.771181	1.74962	0.953659	1.62016	1.30433	0.777679	1.34309	1.11636	1.66787
	1.05033	1.46443	2.33575	2.13066	1.31377	1.83116	1.36889	1.28173	2.51094	1.64039	2.18295	1.77652	6.02899	2.32348	3.58588	4.10966	3.6245	4.61406	4.80354	7.74016	4.29058	3.39939	4.75352	3.37771	4.54935	4.42568	3.45045	7.34621	2.74918	2.77426	3.43486	2.5502	0.960704	3.58947	1.56751	2.09188	2.17763	2.55789	3.46399	1.74644	0.744989	1.77361	0.976601	1.60802	1.29161	0.715584	1.33779	1.13301	1.6658
	1.03804	1.5035	2.42482	2.10348	1.28708	1.83224	1.35722	1.2527	2.54466	1.84597	2.27331	1.74039	5.89773	2.21375	3.86122	4.10095	3.8385	4.64385	4.8207	8.01955	4.63523	3.36947	4.50084	3.44843	4.58881	4.28056	3.43389	7.53907	2.68798	2.77261	3.63229	2.53581	0.97361	3.68267	1.53283	2.09352	2.22589	2.5325	3.48311	1.79259	0.745881	1.76461	0.954728	1.60134	1.37598	0.759342	1.38059	1.11391	1.62825
	1.0422	1.50773	2.43724	2.08721	1.27139	1.80374	1.31955	1.21183	2.5407	1.6646	2.33892	1.71377	6.2031	2.23334	4.01791	4.19168	3.69293	4.7211	4.69358	8.03002	5.07959	3.17858	4.27409	3.34914	4.44426	4.13417	3.42706	7.56722	2.64696	2.87639	3.64783	2.52061	0.960275	3.73273	1.64251	2.07424	2.31019	2.54697	3.48319	1.74437	0.750496	1.74459	0.89472	1.60489	1.37035	0.747668	1.36139	1.1125	1.66587
	1.04461	1.57489	2.40987	2.06226	1.29666	1.80382	1.33945	1.17601	2.50184	1.78333	2.31241	1.84345	6.13355	2.286	3.87696	4.22324	3.87397	4.6575	4.57659	7.41747	4.98825	3.27246	4.53692	3.31483	4.37987	4.43465	3.33934	7.1602	2.58586	2.97662	3.69026	2.56933	0.944541	3.6236	1.67465	2.07775	2.36728	2.65306	3.54097	1.77408	0.765117	1.81311	0.86508	1.59855	1.34115	0.760786	1.34914	1.11419	1.67116
	1.06074	1.55718	2.3941	2.07677	1.2894	1.78311	1.39126	1.16008	2.47283	1.78412	2.27451	1.82705	6.2488	2.28414	3.89098	4.40977	3.72901	4.62157	4.60611	7.31031	4.878	3.38107	4.47931	3.26523	4.37179	4.33714	3.29087	7.2381	2.52175	3.1364	3.71561	2.55775	0.946002	3.70911	1.64367	2.1042	2.40057	2.78415	3.53425	1.75913	0.749536	1.76716	1.00626	1.58904	1.39234	0.760847	1.37922	1.12192	1.68443
	1.02364	1.56735	2.30441	2.05735	1.24175	1.77499	1.33479	1.17687	2.46406	1.69939	2.25291	1.87899	6.1245	2.28604	3.81662	4.23133	3.74582	4.47603	4.75816	7.21505	4.70074	3.15729	4.52624	3.25996	4.42582	4.32833	3.23393	7.10118	2.54111	3.19682	3.62677	2.70271	0.94643	3.72795	1.66064	2.09087	2.43294	2.84099	3.56428	1.73961	0.765705	1.81502	0.921274	1.5715	1.41575	0.737026	1.38665	1.12454	1.63232
	1.04917	1.54547	2.2598	2.1066	1.22555	1.74276	1.37711	1.15968	2.38341	1.57903	2.2499	1.85602	6.24846	2.22386	3.97745	4.58819	3.80623	4.59295	4.75966	7.25382	4.28172	3.16727	4.84133	3.25997	4.38261	4.28979	3.11005	7.17393	2.43195	3.28882	3.72848	2.48728	0.95613	3.73707	1.67135	2.07522	2.39333	2.73574	3.62246	1.75696	0.740347	1.85864	0.94062	1.57099	1.41735	0.794236	1.36335	1.14033	1.69087
	1.07075	1.56858	2.22727	2.13341	1.18487	1.76008	1.33392	1.15025	2.34506	1.56964	2.39436	1.7641	6.29225	2.20976	3.9463	4.39275	3.89785	4.70859	4.56327	7.03647	4.22326	3.30283	4.90282	3.2261	4.60327	4.37185	3.20607	7.20307	2.44764	3.38332	3.6049	2.68578	0.95469	3.73424	1.7614	2.07663	2.51264	2.80357	3.58774	1.7828	0.762371	1.7786	0.883879	1.61404	1.39421	0.773993	1.35377	1.12685	1.67603
	1.06638	1.51046	2.15013	2.16908	1.18835	1.76104	1.28034	1.18787	2.31327	1.58341	2.37435	1.79793	6.40688	2.27838	4.17744	4.42339	3.89435	4.75756	4.5138	6.7054	3.62926	3.45595	5.09363	3.06666	4.57997	4.37308	3.17847	6.94428	2.40249	3.19944	3.68097	2.68072	0.962033	3.73298	1.68587	2.0756	2.55611	2.7821	3.55745	1.73473	0.767222	1.82501	0.898883	1.65545	1.39372	0.80305	1.33836	1.1331	1.68644
	1.04136	1.47575	2.1624	2.22407	1.16828	1.76764	1.29092	1.10505	2.207	1.53585	2.47346	1.75325	6.46385	2.18892	4.28679	4.3627	3.83195	4.94458	4.31002	7.11196	3.22437	3.40071	4.80582	2.99356	4.57598	4.35957	3.16831	7.37717	2.33218	3.3325	3.64865	2.75305	0.954623	3.64739	1.74563	2.09998	2.56771	2.76007	3.54188	1.74092	0.747746	1.77247	0.897808	1.68665	1.45397	0.769803	1.34289	1.12826	1.64271
	1.02015	1.49313	2.21184	2.25262	1.18086	1.7837	1.34829	1.06089	2.27861	1.6619	2.59335	1.74169	6.44935	2.23052	4.14279	4.59393	3.8566	4.97847	4.35761	6.91967	2.58037	3.3888	4.8427	2.89002	4.62899	4.48298	3.30504	6.93003	2.39386	3.31389	3.53293	2.81204	0.951049	3.60542	1.70482	2.10363	2.57342	2.69075	3.56936	1.71175	0.788273	1.75888	0.910673	1.66676	1.46567	0.724539	1.33145	1.12124	1.65856
	0.976044	1.4947	2.19836	2.29857	1.18185	1.79095	1.36217	1.08037	2.30334	1.65831	2.59214	1.86826	6.23398	2.10727	4.35584	4.61562	3.9781	5.00666	4.52344	7.4193	2.41589	3.41474	5.10504	3.16501	4.55579	4.50219	3.34349	7.08268	2.3668	3.48726	3.60747	2.88337	0.954195	3.54957	1.73396	2.08825	2.58793	2.67705	3.57516	1.77402	0.765805	1.79514	0.984074	1.63805	1.36465	0.739784	1.34481	1.10774	1.66399
	1.00941	1.52448	2.11645	2.3438	1.20905	1.75602	1.37907	1.09011	2.25937	1.6732	2.48162	1.69226	6.11825	2.19425	4.18734	4.28989	3.71428	4.85624	4.23453	6.5727	2.58577	3.35876	5.37382	3.1756	4.4494	4.4665	3.3449	7.05377	2.435	3.52433	3.47406	2.8387	0.949731	3.60055	1.76619	2.03768	2.63243	2.63991	3.54427	1.78518	0.75881	1.75282	0.983549	1.69105	1.38399	0.751728	1.33563	1.09176	1.68898
	1.03601	1.51354	2.10889	2.29003	1.22451	1.76455	1.40055	1.07956	2.26535	1.58451	2.35238	1.78439	6.12401	2.22304	4.13472	4.40051	3.75304	4.77732	4.20644	6.87331	2.65573	3.26989	5.4627	3.23051	4.58747	4.49904	3.5033	7.18182	2.38251	3.52721	3.55492	2.79708	0.937834	3.48945	1.75542	2.01455	2.73916	2.69984	3.55597	1.77664	0.75913	1.75021	1.05986	1.70525	1.37398	0.723624	1.35045	1.10911	1.67631
	1.01639	1.53004	2.13899	2.29961	1.24236	1.80101	1.51888	1.04491	2.31433	1.5342	2.41194	1.70545	6.18069	2.26973	4.32412	4.37509	3.54659	4.99592	4.23466	6.90993	2.8554	3.24372	5.54786	3.01033	4.51032	4.35943	3.44856	6.97632	2.32294	3.42897	3.44325	2.75926	0.932471	3.57952	1.78753	2.01299	2.70126	2.65042	3.60831	1.7543	0.742769	1.6982	0.993945	1.69955	1.30026	0.751259	1.34601	1.08443	1.68242
	1.02537	1.50974	2.12895	2.3334	1.19685	1.71814	1.44949	1.03773	2.35071	1.5179	2.59399	1.70408	6.3568	2.25181	4.16884	4.56026	3.574	4.84357	4.12123	6.56876	2.94089	3.27844	5.56238	3.02822	4.50315	4.64085	3.45499	7.1177	2.22258	3.50458	3.38587	2.70363	0.952267	3.63164	1.76249	1.99554	2.73167	2.65061	3.62775	1.71366	0.763153	1.70843	0.977885	1.77099	1.33096	0.757161	1.35609	1.11555	1.65359
	1.01418	1.57716	2.08889	2.35918	1.21608	1.71897	1.3964	0.996522	2.36532	1.59436	2.62897	1.76242	6.23344	2.35488	4.35607	4.26094	3.58795	4.82009	4.20499	6.5307	2.75983	3.10937	5.3981	3.14846	4.35655	4.66342	3.54304	7.12539	2.13161	3.2851	3.51228	2.7046	0.949686	3.72368	1.56013	1.98165	2.78845	2.65146	3.53201	1.72623	0.764743	1.70557	0.98522	1.79368	1.29026	0.76035	1.34794	1.11032	1.64974
	0.985341	1.57292	2.05809	2.36827	1.19129	1.69721	1.37441	0.980762	2.32281	1.61998	2.54898	1.80257	6.21193	2.30892	4.11356	4.30196	3.71282	4.87062	4.06444	5.9292	2.67992	3.19899	5.72159	3.21669	4.31777	4.67556	3.68469	7.14666	2.16285	3.47345	3.51737	2.67244	0.969837	3.77331	1.57097	1.98337	2.87616	2.63882	3.58722	1.75426	0.770408	1.72918	0.94014	1.7926	1.34301	0.813886	1.35455	1.11978	1.66727
	1.01601	1.51936	2.03492	2.32073	1.21842	1.66669	1.43664	0.954852	2.31093	1.56423	2.47174	1.74469	5.94323	2.13748	4.26225	4.26811	3.6757	4.77887	4.15912	5.4197	2.70944	3.10618	5.55113	3.01775	4.45439	4.70866	3.57851	6.79351	2.20451	3.15561	3.4729	2.60071	0.966351	3.78624	1.46146	1.99393	2.99581	2.58514	3.59829	1.76136	0.750496	1.83009	0.967146	1.78543	1.33175	0.841093	1.385	1.11682	1.6692
	1.03527	1.53633	2.02834	2.21041	1.25499	1.68221	1.4294	0.939166	2.33677	1.61212	2.39676	1.70543	6.08948	2.1433	4.38844	4.47151	3.63936	4.92217	4.07483	5.36151	3.05917	3.25299	5.63872	3.05595	4.50451	4.91351	3.61023	6.90882	2.19554	3.19954	3.3715	2.64917	0.966874	3.79125	1.53984	2.0049	2.96816	2.47298	3.57913	1.76314	0.759664	1.7759	0.966467	1.68649	1.22472	0.823271	1.38102	1.11333	1.62524
	1.06575	1.5127	2.04905	2.10101	1.21539	1.70043	1.36003	0.928048	2.37332	1.5701	2.4815	1.67588	6.10518	2.21623	4.33528	4.51051	3.52772	5.02678	3.94581	5.23103	3.17597	3.33764	6.17589	2.99508	4.54646	4.82066	3.67426	6.99875	2.20029	3.32347	3.30385	2.57218	0.97453	3.81839	1.53808	2.02658	3.04547	2.49978	3.57692	1.74537	0.769038	1.72437	0.996427	1.68886	1.25872	0.82876	1.35604	1.12498	1.65228
	1.112	1.5759	2.14856	2.1103	1.22277	1.67893	1.38411	0.90182	2.41988	1.63205	2.44878	1.5358	6.31183	2.31036	4.42773	4.32202	3.45035	4.87096	3.89325	4.84116	3.21655	3.22704	6.1362	3.07444	4.7961	4.59512	3.66718	7.10245	2.188	3.21893	3.46678	2.71429	0.967135	3.85738	1.5666	2.03615	2.92349	2.48274	3.54804	1.80794	0.777643	1.69605	0.99126	1.69224	1.25317	0.783684	1.35454	1.07545	1.67915
	1.17104	1.59336	2.23524	2.01794	1.24103	1.64324	1.39658	0.896224	2.41563	1.51209	2.29156	1.75892	6.10233	2.24852	4.18493	4.43322	3.55215	5.02821	3.90877	4.7158	3.29305	3.2808	6.60947	3.22633	4.83732	4.78871	3.65428	7.06457	2.10754	3.30449	3.57282	2.80598	0.979828	3.91552	1.54603	2.04499	2.96475	2.46549	3.56402	1.76696	0.765212	1.7784	0.983962	1.71945	1.23833	0.786191	1.34102	1.09712	1.67703
	1.13659	1.52273	2.27655	1.93759	1.2453	1.55637	1.43372	0.920121	2.50815	1.6282	2.39278	1.7274	6.31151	2.26722	4.44576	4.58467	3.42422	5.16979	3.78043	4.86336	3.53369	3.301	6.63678	3.25677	5.02106	4.59413	3.74174	7.07742	2.03426	3.36825	3.47749	2.82429	0.992452	3.8727	1.44973	2.05801	2.99113	2.51665	3.5932	1.80467	0.746448	1.73883	0.972459	1.70833	1.29048	0.826201	1.37591	1.10456	1.67222
	1.12021	1.49393	2.43284	1.91096	1.2395	1.54337	1.42571	0.904407	2.52093	1.67911	2.54632	1.69908	6.37349	2.42068	4.39259	4.26001	3.36666	5.14134	3.79453	4.80159	4.05292	3.22673	6.03377	3.1743	4.93426	4.73001	3.63146	6.9016	1.95705	3.21469	3.56811	2.81917	0.996762	3.98463	1.47677	2.10636	3.11536	2.54238	3.58031	1.83167	0.75574	1.74338	1.01144	1.80045	1.25338	0.77081	1.36174	1.08755	1.68015
	1.09701	1.52991	2.45884	1.88363	1.21343	1.50242	1.40708	0.899371	2.52762	1.70563	2.50065	1.6991	6.2732	2.4034	4.27667	3.98479	3.76397	5.21303	3.7646	4.94968	4.00854	3.16772	5.98773	3.38851	4.63254	4.97273	3.70233	6.72663	1.92409	3.1948	3.52566	2.7882	0.997689	3.95779	1.57004	2.09913	3.13941	2.55409	3.55362	1.79514	0.766254	1.70642	0.986226	1.76194	1.2183	0.823703	1.35222	1.08117	1.64267
	1.11692	1.55638	2.4683	1.8653	1.19073	1.48388	1.44175	0.873716	2.51431	1.67882	2.51239	1.76854	6.44763	2.4831	4.46698	4.3262	3.53526	5.18007	3.81913	4.76576	4.05318	3.13881	5.98041	3.50965	4.67519	4.76582	3.77768	6.53124	1.90869	3.15781	3.44611	2.81358	1.00025	3.9415	1.62127	2.11006	3.06618	2.5324	3.56644	1.8402	0.742881	1.70644	0.958059	1.78904	1.22867	0.829748	1.4028	1.0965	1.67509
	1.09818	1.50302	2.49152	1.83889	1.19141	1.44193	1.41529	0.853143	2.59636	1.72122	2.42697	1.57065	6.41329	2.32538	4.65173	4.43856	3.48243	5.19735	3.77462	4.79426	4.32884	2.96554	5.89345	3.23275	4.74851	4.96204	3.68701	6.5937	1.95136	3.12071	3.71853	2.8349	0.983113	3.95493	1.68678	2.11475	3.08479	2.5155	3.53768	1.80651	0.774834	1.76612	0.967096	1.75856	1.20194	0.779558	1.36922	1.07603	1.65965
	1.06568	1.54135	2.5651	1.78382	1.21553	1.48314	1.43988	0.835093	2.59125	1.6855	2.4037	1.6607	6.25096	2.51275	4.83089	4.62672	3.54904	4.85028	3.72827	4.82988	4.60777	2.8251	5.65907	3.06815	4.81655	4.92731	3.63271	6.74172	1.91926	3.25412	3.53219	2.84007	0.978237	3.95569	1.67717	2.10165	3.09754	2.4748	3.55499	1.82546	0.750533	1.70879	0.970492	1.82851	1.18115	0.761474	1.34556	1.09821	1.66479
	1.08248	1.51275	2.55857	1.80844	1.18074	1.49196	1.41564	0.846761	2.50657	1.5883	2.51508	1.7139	6.29182	2.36736	4.67031	4.72271	3.63889	4.81674	3.53205	4.84254	4.3293	2.83425	5.7609	3.08166	4.97936	4.97383	3.70509	7.07891	1.85075	3.26715	3.52352	2.92795	0.978051	3.84865	1.66697	2.1288	3.01956	2.41847	3.49044	1.78651	0.766948	1.70195	0.977156	1.75171	1.18141	0.706614	1.35546	1.08429	1.69812
	1.09567	1.56602	2.52851	1.76676	1.25778	1.49801	1.40483	0.847374	2.45163	1.63014	2.36729	1.79872	6.28997	2.39993	4.78018	4.77903	3.51024	4.82101	3.53278	4.7274	4.42707	2.73588	6.24072	3.25808	4.94663	4.85288	3.68029	6.68247	1.86266	3.32327	3.64731	2.98309	0.980745	3.7217	1.71137	2.08983	3.04239	2.4289	3.48445	1.80318	0.747866	1.70372	1.00433	1.70353	1.17984	0.718531	1.36265	1.09903	1.65133
	1.10033	1.59823	2.519	1.77766	1.25858	1.51642	1.39772	0.873138	2.42234	1.68006	2.33484	1.81613	5.80369	2.37559	4.58292	4.51076	3.33654	4.52868	3.54386	4.74233	4.0742	2.86919	6.06961	3.35684	5.00813	4.91474	3.64648	6.497	1.95601	3.27061	3.73071	2.9058	0.966651	3.80342	1.70827	2.11247	2.98834	2.43336	3.51073	1.8181	0.75864	1.72186	0.980672	1.80818	1.24131	0.708185	1.33848	1.0717	1.66724
	1.12012	1.55874	2.52442	1.83356	1.31331	1.60918	1.47251	0.83836	2.44413	1.81082	2.24113	1.78017	5.80477	2.40536	4.65516	4.44094	3.59602	4.35257	3.48317	4.56975	4.59453	2.89254	5.69448	3.55299	4.80519	4.7528	3.7012	6.37616	1.9568	3.09716	3.91117	2.99775	0.963304	3.81915	1.72693	2.10824	2.92106	2.47132	3.47071	1.7566	0.778046	1.67227	1.01597	1.85792	1.26463	0.705481	1.37151	1.08431	1.63468
	1.1105	1.56444	2.56385	1.88545	1.43445	1.63881	1.44917	0.827665	2.47275	1.79714	2.48512	1.84459	5.79672	2.36683	4.65247	4.46172	3.67471	4.26044	3.47222	4.69303	4.69131	2.86489	6.05306	3.29786	5.08433	4.83554	3.66607	6.40961	1.94494	3.10026	3.88405	3.24001	0.964166	3.90765	1.70207	2.15421	2.92927	2.42631	3.49522	1.79934	0.752041	1.70223	1.01014	1.87677	1.27807	0.69356	1.34455	1.09379	1.64334
	1.13162	1.58112	2.43959	1.8697	1.50222	1.66231	1.38995	0.801549	2.43992	1.77602	2.22766	1.77269	5.51721	2.39848	4.59028	4.40231	3.58728	4.11147	3.53789	4.95722	5.33257	2.90508	5.85313	3.60112	4.81986	4.84452	3.73232	6.19205	2.01492	3.03154	3.72823	3.21781	0.9626	4.01735	1.59983	2.1369	2.9396	2.49385	3.4506	1.75589	0.747206	1.70204	0.986653	1.73836	1.28695	0.716192	1.3294	1.07695	1.67789
	1.17451	1.6803	2.45581	1.9388	1.52555	1.70386	1.34963	0.80748	2.39761	1.80522	2.16867	1.71316	5.553	2.54873	4.53534	4.36999	3.69701	4.07168	3.20986	4.84853	5.43366	2.91998	5.89403	3.45247	4.7702	4.95902	3.72106	6.06704	1.91137	3.17655	3.92574	3.20126	0.95449	4.13759	1.61427	2.12818	2.94441	2.54219	3.42738	1.84807	0.735603	1.74926	0.962865	1.80939	1.3403	0.664066	1.33867	1.11471	1.67283
	1.15651	1.63125	2.39221	1.95957	1.64099	1.74656	1.3782	0.800686	2.46904	1.89823	2.19812	1.751	5.44171	2.50728	4.62417	4.3152	3.59398	3.88568	3.47112	4.6352	5.35744	3.10765	6.16913	3.32611	4.8973	5.07671	3.59691	6.21663	1.98494	3.09673	3.58906	3.32915	0.959872	4.28347	1.61326	2.11507	2.95409	2.51788	3.45946	1.77931	0.753049	1.73025	0.912974	1.85972	1.27863	0.680755	1.34408	1.11469	1.65013
	1.16759	1.62282	2.45785	1.96239	1.64011	1.75501	1.35845	0.792121	2.42621	1.86137	2.12565	1.72231	5.53026	2.5878	4.69493	4.10005	3.71607	4.10475	3.4518	4.39623	5.49993	3.13374	5.96222	3.32396	4.9634	5.05873	3.61074	6.09733	2.05337	3.07324	3.76453	3.32456	0.962777	4.31946	1.6095	2.14179	2.88709	2.5344	3.46214	1.77553	0.750097	1.69989	0.960881	1.86094	1.26293	0.676889	1.34965	1.1068	1.6531
	1.18538	1.68081	2.38458	1.99568	1.61556	1.7523	1.3366	0.788652	2.50254	1.84708	2.29174	1.70891	5.81011	2.65453	4.67355	4.20881	3.48344	4.21027	3.35548	4.24527	5.62265	3.14869	6.25521	3.09438	5.05207	5.21523	3.7437	6.14491	2.06872	3.22507	3.61477	3.27381	0.973426	4.45442	1.62761	2.11681	2.90349	2.56162	3.44676	1.79142	0.762558	1.69551	0.993182	1.84149	1.21523	0.704288	1.36657	1.0991	1.68418
	1.19166	1.63549	2.33527	2.07107	1.62829	1.74829	1.31012	0.808288	2.50454	1.80028	2.49451	1.68982	5.76088	2.5715	4.60655	4.15695	3.44119	4.21002	3.24386	4.39363	5.90097	2.99748	5.99131	3.32882	5.1268	5.2167	3.62266	6.25369	2.20555	3.27358	3.47184	3.35315	0.976819	4.69758	1.58285	2.11814	2.96207	2.50244	3.40207	1.79472	0.757376	1.66111	1.0151	1.76829	1.2173	0.704448	1.34721	1.11805	1.64279
	1.1621	1.68506	2.34688	2.01118	1.64248	1.83613	1.39258	0.802797	2.58901	1.95591	2.22632	1.72335	5.96495	2.73555	4.76866	4.32181	3.46167	3.99852	3.2308	4.32034	5.86436	3.02402	6.08554	3.33601	5.14223	4.91246	3.48685	5.98053	2.25379	3.3449	3.61335	3.22957	0.98215	4.74816	1.52432	2.13514	2.90116	2.55621	3.4449	1.7715	0.747911	1.82568	0.976208	1.79572	1.28257	0.70562	1.32192	1.12352	1.62208
	1.20663	1.57503	2.24052	2.03379	1.63503	1.87485	1.38166	0.783085	2.53478	1.9389	2.22735	1.83969	5.87803	2.83276	4.71795	4.38802	3.56727	3.93258	3.41152	4.89593	5.91712	2.9553	6.08612	3.52511	5.00995	5.09908	3.55113	6.05399	2.25247	3.38927	3.61996	3.06512	0.963505	4.8169	1.47885	2.11145	2.99232	2.47616	3.49669	1.81679	0.744629	1.7971	1.00649	1.80138	1.23046	0.679069	1.31805	1.11519	1.65669
	1.18436	1.57394	2.19974	2.05764	1.63565	1.83665	1.35857	0.772542	2.51797	1.92912	2.29176	1.67328	5.45645	2.72039	4.77649	4.60246	3.60406	3.80856	3.12752	4.7317	5.89245	2.95405	6.2509	3.87038	5.40482	5.15136	3.5218	5.99855	2.17241	3.52588	3.57319	3.1296	0.967901	4.91682	1.52938	2.17972	2.9886	2.3791	3.49319	1.79619	0.763025	1.85624	0.930768	1.75328	1.26227	0.730402	1.31891	1.12227	1.68119
	1.1957	1.5857	2.13219	2.11154	1.61701	1.83239	1.32622	0.790523	2.57171	1.84989	2.2641	1.71833	5.57738	2.68751	4.93927	4.38662	3.59735	3.90568	3.1627	5.08283	6.00132	2.98878	6.05434	3.40471	5.1229	5.21994	3.46212	5.76007	2.14649	3.45689	3.71528	3.06679	0.962501	4.97993	1.50871	2.18942	3.11783	2.35541	3.49711	1.77287	0.755323	1.84328	0.946393	1.76424	1.31456	0.775752	1.31698	1.13201	1.68855
	1.21636	1.62969	2.16651	2.21434	1.56618	1.89569	1.38694	0.818581	2.61685	1.83412	2.1235	1.71466	5.53071	2.6555	4.76385	4.30097	3.59525	3.89046	3.15957	5.10873	6.08388	2.98759	6.23736	3.58336	5.30431	5.02965	3.4969	5.83154	2.14682	3.47994	3.73069	3.02014	0.978631	4.78784	1.51265	2.19421	3.14017	2.2981	3.55238	1.76857	0.749702	1.70993	0.97061	1.73977	1.40229	0.787042	1.32296	1.11844	1.64165
	1.23822	1.64254	2.08426	2.20566	1.51451	1.8161	1.32749	0.838	2.7444	1.83513	2.23409	1.666	5.59433	2.58508	4.93519	4.15907	3.71839	3.88116	3.33766	5.21121	6.21639	2.89905	5.99941	3.48986	5.41138	5.04506	3.42598	5.66194	2.12527	3.53197	3.60893	2.96894	0.966857	4.58392	1.53193	2.22241	3.08409	2.15337	3.53378	1.73997	0.775419	1.76375	0.995741	1.77218	1.52259	0.770616	1.33551	1.13105	1.63931
	1.15442	1.62928	2.01944	2.22614	1.44701	1.8469	1.33418	0.870428	2.77127	1.69735	2.30592	1.77883	5.58494	2.68687	4.73633	4.50311	3.61058	4.04337	3.24239	5.43122	5.99013	2.85866	6.1498	3.6011	5.45041	5.15802	3.5039	5.77592	2.17333	3.48764	3.4881	3.05882	0.967516	4.54414	1.45922	2.20908	3.23889	2.12747	3.51597	1.7201	0.758633	1.81645	0.975317	1.73609	1.42786	0.800125	1.35963	1.14245	1.65465
	1.13202	1.62544	1.97056	2.18813	1.40887	1.86987	1.35217	0.896573	2.75676	1.71265	2.26084	1.6023	5.57928	2.64685	4.9278	4.77307	3.45792	4.11415	3.52358	6.25849	5.76249	3.00539	6.06351	3.67716	5.79086	4.97155	3.4739	5.64626	2.18095	3.4547	3.54577	3.17025	0.970083	4.42876	1.37882	2.23872	3.31612	1.99801	3.51036	1.68572	0.767006	1.77122	0.971162	1.7861	1.37906	0.802781	1.34685	1.13208	1.65397
	1.09208	1.60237	1.99276	2.208	1.33235	1.92593	1.38035	0.909623	2.76842	1.74469	2.10398	1.69863	5.77941	2.6506	4.8613	4.23033	3.4839	4.17234	3.40204	6.7151	5.68575	2.89019	6.17777	3.80488	5.40594	4.97508	3.56667	5.53784	1.99599	3.57406	3.31962	3.11152	0.975563	4.44886	1.43453	2.23143	3.40742	2.02165	3.51528	1.68027	0.774758	1.8894	0.983286	1.76058	1.40519	0.841367	1.35403	1.11096	1.66663
	1.09554	1.66274	1.98111	2.17323	1.34323	1.87452	1.40103	0.873054	2.82715	1.70064	2.21094	1.72321	5.93141	2.68266	5.00284	4.24628	3.51676	4.34251	3.52671	7.66896	5.56581	2.90994	5.79945	3.51456	5.39113	5.01161	3.5327	5.55375	1.96556	3.43101	3.55834	3.03953	0.964418	4.65806	1.52436	2.18347	3.3875	2.04237	3.49748	1.6775	0.758757	1.7987	0.902087	1.7255	1.37124	0.723882	1.35084	1.13727	1.6603
	1.07145	1.60883	1.87666	2.13761	1.3957	1.79903	1.35027	0.846382	2.79302	1.76847	2.14612	1.81875	6.06897	2.43124	4.9503	4.03265	3.55984	4.38695	3.49197	7.93183	5.48226	2.92066	5.78628	3.47787	5.24775	5.1045	3.50503	5.47971	1.98377	3.34987	3.59053	3.16004	0.971587	4.82314	1.53202	2.16282	3.285	2.05248	3.51973	1.68297	0.73419	1.75978	0.872169	1.62081	1.43567	0.67213	1.38322	1.10857	1.68568
	1.09696	1.59326	1.9422	2.10942	1.40095	1.77082	1.39727	0.853646	2.77269	1.84953	2.03851	1.7904	6.06808	2.42484	5.02411	4.18123	3.46905	4.3916	3.49104	7.92068	5.62136	2.86888	5.38639	3.53769	5.06575	4.98973	3.50633	5.42245	2.02847	3.25759	3.41143	3.07667	0.966638	4.89195	1.53968	2.15742	3.21443	2.06012	3.54375	1.69902	0.75224	1.7014	0.980663	1.59395	1.42534	0.664497	1.34008	1.0927	1.64256
	1.09332	1.60035	1.90618	2.17332	1.32015	1.76455	1.36621	0.895898	2.81875	1.91661	2.0487	1.85677	6.33138	2.41835	4.99369	4.27831	3.37822	4.27505	3.45697	7.73301	5.70262	2.90163	5.60043	3.80864	5.1246	4.74961	3.42277	5.3302	2.11638	3.16971	3.51257	2.89868	0.96508	4.87298	1.40436	2.14103	3.29921	2.01202	3.51128	1.70478	0.75679	1.68853	0.997717	1.65553	1.42179	0.69287	1.33286	1.10827	1.66113
	1.1316	1.58267	1.84694	2.22713	1.28196	1.7539	1.35105	0.851631	2.73317	1.8558	2.00565	1.80495	6.27065	2.36308	5.13892	4.33874	3.53687	4.28522	3.41898	7.93299	6.0924	2.73768	5.6551	3.70201	5.02873	4.73331	3.37727	5.26276	2.06885	3.19449	3.39811	2.90464	0.96109	4.72555	1.43416	2.20555	3.37177	2.05585	3.57764	1.7459	0.745925	1.64413	1.00295	1.55628	1.5172	0.664337	1.34357	1.11058	1.64197
	1.11729	1.57019	1.815	2.28511	1.25471	1.74825	1.41748	0.813661	2.77284	1.85761	1.85138	1.72914	6.35222	2.46884	4.97383	4.52016	3.4585	4.31285	3.34366	8.14403	6.16359	2.56363	5.61782	3.76961	5.24266	4.6312	3.4293	5.23543	2.26094	3.18509	3.52435	2.90047	0.968922	4.75616	1.41476	2.18672	3.34947	2.09703	3.59653	1.70098	0.766184	1.65581	0.949318	1.64005	1.36686	0.69202	1.3546	1.11226	1.66236
	1.05854	1.59257	1.821	2.25394	1.23836	1.75308	1.44062	0.800446	2.72954	1.81791	1.83698	1.87788	6.58396	2.34957	5.18542	4.47944	3.42376	4.41491	3.5697	7.79968	5.99804	2.56833	5.7989	3.5435	5.25418	4.71417	3.39961	5.33451	2.35635	3.21544	3.47253	2.82333	0.974136	4.58886	1.39841	2.16563	3.46736	2.12823	3.63067	1.72674	0.774273	1.68075	1.01875	1.63093	1.35382	0.673464	1.32211	1.12152	1.61208
	1.02814	1.63084	1.80558	2.26458	1.24231	1.77369	1.50793	0.860455	2.7828	1.79902	1.87117	1.66329	6.24904	2.35523	5.15526	4.5026	3.39886	4.5076	3.56819	7.86806	6.06027	2.77761	5.6589	3.41333	5.22956	4.58334	3.33188	5.16822	2.32952	3.33111	3.40283	2.96617	0.95957	4.54701	1.41616	2.17869	3.41073	2.15673	3.66289	1.67807	0.764655	1.6777	0.948695	1.57365	1.37533	0.654783	1.35503	1.09901	1.62967
	1.08478	1.6121	1.8101	2.2414	1.24518	1.78888	1.38944	0.89245	2.74768	1.87935	1.96942	1.70396	6.48329	2.44342	4.96917	4.76939	3.32756	4.46749	3.83475	7.71808	6.01703	2.82231	5.71772	3.61296	5.35153	4.6488	3.27175	5.16976	2.35577	3.25987	3.44305	3.01497	0.947766	4.60934	1.37093	2.17949	3.38378	2.15976	3.64263	1.63829	0.742797	1.68888	1.00508	1.54963	1.41257	0.6428	1.34215	1.09834	1.67608
	1.15528	1.62328	1.87008	2.24624	1.22038	1.72878	1.28543	0.859942	2.8441	1.80645	1.96545	1.79439	6.57249	2.35174	5.12375	4.35247	3.33802	4.45571	3.84562	7.86095	5.9487	2.65049	5.68292	3.86034	5.00429	4.45035	3.3119	5.16698	2.34318	3.25597	3.3682	2.91226	0.944654	4.52376	1.41512	2.18533	3.36421	2.14033	3.64032	1.62223	0.749708	1.71246	1.03819	1.52708	1.42125	0.659615	1.35357	1.11063	1.64033
	1.2003	1.70109	1.86393	2.29898	1.25748	1.72628	1.43012	0.879221	2.86697	1.81893	2.05057	1.66258	6.38146	2.36105	5.23521	4.54245	3.52757	4.46766	3.86994	8.07687	5.94728	2.63495	5.64141	4.0627	5.02498	4.3559	3.42984	5.25445	2.37097	3.24402	3.55727	2.97529	0.937081	4.41887	1.46006	2.20363	3.51408	2.07016	3.66009	1.61581	0.737835	1.68874	1.1153	1.60278	1.36816	0.649259	1.36321	1.12081	1.64702
	1.2188	1.67468	1.85399	2.33704	1.32039	1.71166	1.38652	0.87787	2.87994	1.65078	2.08859	1.64877	6.2414	2.33913	5.46585	4.13959	3.40054	4.53323	3.92931	7.954	6.51302	2.6178	5.99437	4.17318	5.02486	4.27972	3.49941	5.07965	2.40017	3.05859	3.41189	2.96753	0.925658	4.43622	1.44005	2.18406	3.50862	2.03062	3.62596	1.61494	0.756214	1.58961	1.02539	1.56183	1.34903	0.660529	1.35871	1.1165	1.65481
	1.28439	1.64518	1.86171	2.42075	1.33537	1.72055	1.31651	0.888146	2.88551	1.79199	2.15086	1.73878	6.00824	2.29669	5.66469	4.53061	3.34322	4.47358	3.77274	7.89524	6.56248	2.63286	5.7833	4.26581	5.06044	4.11213	3.57817	5.03007	2.48324	3.12015	3.31833	3.00017	0.92634	4.37263	1.49937	2.20751	3.54241	2.0157	3.63569	1.62374	0.752407	1.63553	1.00917	1.48207	1.25498	0.696532	1.39149	1.12694	1.70331
	1.29203	1.65144	1.81099	2.41126	1.37405	1.67254	1.32078	0.918091	2.82312	1.63761	2.15144	1.7434	6.01686	2.27044	5.46958	4.39311	3.31217	4.41954	3.95372	8.11087	6.47231	2.54569	5.75556	4.05416	5.04313	4.1745	3.48775	4.94792	2.48962	2.82063	3.30667	2.98147	0.943824	4.20749	1.45962	2.22634	3.43895	2.0165	3.64987	1.62894	0.760595	1.63157	1.01735	1.4883	1.18381	0.707895	1.33552	1.1286	1.71773
	1.29115	1.63821	1.78716	2.34011	1.37906	1.68692	1.39414	0.91438	2.77557	1.70016	2.27897	1.76317	5.9058	2.28554	5.4294	4.55898	3.62193	4.31338	4.03219	8.05069	6.4872	2.61447	5.79893	4.06976	4.95977	4.16862	3.4226	5.20618	2.51684	2.85723	3.31563	2.88286	0.954306	3.94663	1.46553	2.23947	3.49643	2.03197	3.60144	1.68093	0.752489	1.67075	1.04042	1.4261	1.21765	0.764035	1.33937	1.13392	1.70736
	1.33915	1.67567	1.77452	2.33609	1.33711	1.69846	1.36346	0.895157	2.81219	1.69145	2.3415	1.71736	5.98015	2.37948	5.66858	4.58212	3.5559	4.26557	3.93934	8.18418	6.17517	2.57946	5.8404	4.06685	4.90711	4.33429	3.35147	5.3295	2.44142	2.9061	3.35998	2.8565	0.964087	3.70001	1.42629	2.18496	3.59817	2.06772	3.58014	1.65655	0.776393	1.65371	0.988539	1.553	1.20832	0.829814	1.29134	1.13201	1.6949
	1.351	1.64335	1.80575	2.2846	1.30882	1.78516	1.37665	0.907708	2.83964	1.57173	2.3677	1.85029	5.95028	2.42961	5.49351	4.47631	3.47877	4.24792	4.08645	8.19811	6.55386	2.51574	5.945	4.51773	4.77616	4.34632	3.41705	5.43183	2.36202	2.73478	3.20801	2.71463	0.971142	3.70584	1.44838	2.18423	3.46003	2.07154	3.62882	1.65337	0.7406	1.63764	0.977366	1.26878	1.24226	0.863145	1.32116	1.13376	1.65208
	1.2998	1.62978	1.89341	2.25197	1.22897	1.75212	1.36774	0.92395	2.89338	1.65808	2.34937	1.84051	6.20721	2.44467	5.48838	4.95088	3.7579	4.25936	3.7754	8.04403	6.631	2.47476	5.83755	4.37147	4.88777	4.43771	3.37895	5.33341	2.47754	2.59775	3.45174	2.76226	0.971685	3.76912	1.48509	2.19228	3.50751	2.05728	3.66725	1.65974	0.753751	1.6422	0.950614	1.20391	1.25964	0.79456	1.31102	1.13722	1.68426
	1.24182	1.62815	1.92798	2.25525	1.21736	1.74491	1.31405	0.928457	2.90961	1.68304	2.29079	1.75133	6.4007	2.41051	5.4555	4.65957	4.07348	4.21828	3.8067	8.36049	6.90651	2.58963	5.44663	4.20641	4.94862	4.54275	3.26086	5.55793	2.47485	2.64752	3.10733	2.86972	0.984789	3.97178	1.48061	2.16252	3.592	2.01949	3.65516	1.64167	0.759142	1.6804	0.95875	1.17391	1.32348	0.782328	1.2869	1.13171	1.68499
	1.23965	1.54968	1.90608	2.22508	1.19137	1.74625	1.44637	0.950333	3.00921	1.65986	2.4432	1.88878	6.1126	2.50699	5.52731	4.97634	4.15568	4.19746	3.88194	8.32419	7.07236	2.532	5.71551	4.30778	5.27855	4.64367	3.2616	5.33901	2.44606	2.76081	3.24657	2.83881	0.972522	3.92612	1.36934	2.1634	3.611	2.03053	3.58667	1.66063	0.763834	1.59284	1.01181	1.20148	1.2634	0.753625	1.30646	1.13739	1.69041
	1.28818	1.68976	1.87147	2.28563	1.26768	1.76544	1.4301	0.992963	3.02079	1.61386	2.53019	1.83681	6.09715	2.46608	5.49047	4.86005	4.33103	4.1733	3.81929	8.54208	7.28899	2.49204	6.0801	4.52078	5.06009	4.49253	3.25474	5.45847	2.4618	2.81592	3.18845	2.79742	0.970648	3.88705	1.41153	2.1176	3.55322	2.07771	3.58869	1.66371	0.763198	1.60317	0.986531	1.12976	1.26985	0.707192	1.31244	1.1147	1.62199
	1.29813	1.7193	1.87086	2.27135	1.28561	1.763	1.39941	0.961845	3.07319	1.61354	2.47782	1.83164	6.1048	2.48217	5.30044	4.58805	4.48653	4.20251	3.70479	8.28036	7.02328	2.54256	6.20661	4.1057	5.19182	4.54631	3.28014	5.35143	2.45476	2.83429	3.07769	2.70027	0.963111	3.74264	1.46347	2.14439	3.48936	2.09072	3.61004	1.64055	0.774203	1.63089	0.974204	1.08314	1.20716	0.641173	1.31303	1.1059	1.67218
	1.29769	1.74258	1.89517	2.30741	1.35859	1.77233	1.37403	0.955872	3.1074	1.58252	2.59286	1.83764	6.02692	2.34354	5.23936	4.48989	4.49173	4.17915	3.82695	8.0055	6.71128	2.50017	5.92214	4.33392	5.29646	4.55042	3.17288	5.43562	2.47969	2.90965	3.07929	2.81196	0.949394	3.69761	1.35166	2.16108	3.43834	2.13347	3.57888	1.61468	0.764587	1.6501	0.992141	1.10023	1.20123	0.620433	1.34902	1.09833	1.71404
	1.38159	1.75407	1.92211	2.27246	1.39545	1.75087	1.30418	0.892527	3.21155	1.59989	2.5592	1.81967	6.22107	2.41191	5.39186	4.76751	4.50033	4.14549	3.73831	8.21973	6.37309	2.47908	6.23488	4.21496	5.65639	4.42378	3.27361	5.26205	2.50038	2.89249	3.19409	2.79422	0.928892	3.57754	1.34161	2.08747	3.36617	2.15209	3.54047	1.62449	0.771455	1.62948	1.07807	1.06543	1.23856	0.605151	1.34875	1.10694	1.636
	1.41159	1.72938	1.87935	2.26869	1.47522	1.71282	1.38432	0.824338	3.12532	1.50105	2.65108	1.82779	6.06398	2.42654	4.97492	4.9081	4.468	3.9684	3.80411	8.4905	6.43094	2.78946	6.24019	4.04323	5.39491	4.69163	3.28954	5.18533	2.56251	2.76426	3.15449	2.78437	0.947567	3.52469	1.32106	2.09354	3.38385	2.13167	3.50668	1.64683	0.760668	1.68067	1.03573	1.00998	1.23831	0.601573	1.3472	1.10158	1.60076
	1.51516	1.77125	1.88198	2.25778	1.51938	1.69905	1.39879	0.841987	3.05056	1.62766	2.5824	1.88473	6.10573	2.47338	4.87152	5.19013	4.11701	3.87356	3.78928	8.34805	6.13772	2.83665	6.0206	3.76521	5.33918	4.4392	3.25665	5.15501	2.43758	2.69279	3.02534	3.06716	0.932563	3.36395	1.32772	2.1443	3.36717	2.17144	3.53811	1.66459	0.760639	1.67036	1.06707	0.999224	1.29959	0.618214	1.35486	1.11321	1.6372
	1.55086	1.76921	1.9384	2.29101	1.51032	1.80672	1.34124	0.821523	3.10435	1.57556	2.56198	1.90404	6.25419	2.38274	4.75034	5.05905	4.20326	3.91385	3.83472	8.11986	5.73369	2.82493	6.00385	3.68866	5.55526	4.71527	3.14549	5.14261	2.39522	2.77016	3.0342	2.96421	0.942195	3.30734	1.2892	2.12139	3.46387	2.22525	3.56604	1.65668	0.770847	1.67656	1.07141	0.965999	1.34796	0.611888	1.34634	1.12166	1.65889
[truncated: 31 more columns]
